# Supplementary material for: Light response of gametophyte in Adiantum flabellulatum: transcriptome analysis and identification of key genes and pathways
Source: Front Plant Sci. 2023 Sep 7;14:1222414. doi: 10.3389/fpls.2023.1222414 (PMC10513451; doi:10.3389/fpls.2023.1222414)
Supplement: Supplementary file 3 [file Table_1.xlsx]

## Sheet: Supplementary Table 1
Supplementary Table 1 Seven parameters of light conditions for Adiantum flabellulatum gametophyte cultivation
Illuminance (lx)	PPFD (μmol m-2 s-1)	Kppfv (μmol s-1 klm-1)	PAR (mW cm-2)	Correlated Color Temperature (K)
0	0	0	0	0
10	0.14	13.66	0.003	6306
100.03	1.41	14.1	0.032	6627
500.03	7.13	14.26	0.163	7130
1000.03	14.37	14.365	0.329	7372
5000.04	73.65	14.73	1.7	7821
10000	145.31	14.53	3.35	7917
Note: PPFD is the abbreviation of "Photosynthetic Photon Flux Density", Kppfv is the abbreviation of "Kilo Photosynthetic Photon Flux Density to Illuminance Conversion Factor", PAR is the abbreviation of "Photosynthetically Active Radiation".

## Sheet: Supplementary Table 2
Supplementary Table 2 Information of primers used in qRT-PCR
Gene ID	Gene Symbol	Primer sequence (5’ to 3’)	Annealing (℃)	Size (bp)	Gene Sequence
isoform_62026	Lhca3	F：GGTATGCGATGTTGGGTGC R：ATCCTGTGCTCTGCGGTGC	60	206	TGCGAGCAGCAGGAAAGAGTGGCAGCCACACTCCCCTTCTCTTCCTCCTTCGCCATACCGGCGTACATTGTGTGAAGCAAAGGACGATCTGCCGTCAAGGGGGGTCGCCATGGCCGCCGTTGCATCGAAAGCTCTGTTGTCGTCCTCTCTCTCAACAACAACCGCGCCAGCCACTACCTCCCCCGACTGTTCGCGCCAGCAGTTCCTGGGGGGTAGGGCTCTCCGAGCTGCGGGCCCCTCTTCTTCCTCCAAGCGTTCCGCCTCCTTCACCGTTCGCGCTGCCACTGACAAGCCCGTGAAGGCTGACAGGCAGCTATGGTTTGCTTCTAAGCAAAGTTTGAGCTATCTAGATGGCAGCCTTCCGGGTGACTATGGGTTTGATCCCTTGGGTTTGATGGA…
isoform_74202	Lhcb1, Lhcb2	F：CTAAGGTGGGCAATGTGGG R：TTGGCGAAGGTCTCAGGG	60	205	CAAGAGTGAAGTGATACATTCAGTGAAGGGAGAGTAGATCGATGGCAACCATGGCAGCTGCAGCGCTCTCCTCAAGCACATTCGCCGGGCAGGCAGTGCTGAAGCCCCAGAGCGAGCTGAGCTCTAAGGTGGGCAATGTGGGCGAGGCCCGCGTGTCCATGAGGAAGGCGGCGTCAAAGAGCTCAGACAGCCCCTGGTATGGCCCCGACCGCGTCAAATACCTGGGGCCCTTCTCCGGTGAGGCTCCCAGCTATCTCAAGGGAGAGTTCCCCGGCGACTACGGCTGGGACACCGCCGGCCTGTCCGCCGACCCTGAGACCTTCGCCAAGAACCGCGAGTTGGAGGTGATCCACTGCAGATGGGCCATGTTGGGAGCCCTGGGCTGTGTCACCCCCGAGC…
isoform_82757	PsaG	F：GCCGTGAGTATGAAGAGCG R：CAAGAAGAGCAGCGTCCC	60	135	CTGCCGGCAATGAAGGCGCAGGTGGGGCTAAGAGGGGCGGGCAAGGTAGACGCCGTGAGTATGAAGAGCGGGGGGACATGGGAGGGGCAGACATTGAGGGCGCGTGGGGGCGCTGCGCGCACGCGATGCGATGTGCTGTCGGCGCCGCTGGTGATCAGCGCCAGCACGGGGACGCTGCTCTTCTTGGGGAGGTTCGTGTTTCTGCCCCTCCAGCGCATGAATGTGGCCAGCCAGGGCTTGCCTGTTCAGAATGGTGTTACCCACTTTGAGGCCGGGGACACACGGGCCGCAGAGGTGTCTTCCCTGCTGCAAACCAAGGACCCCGCCGGATTCACCCTCATTGACGTGCTGGGCTGGGGCGCCCTTGGCCATGTCGTCGCCTTCTTCATCCTCGCCACT…
isoform_70862	PsaL	F：GAAGCCGTCGTGTGAATGA R：GCAAAGCTGCTCCAAAACC	60	163	ATCGTTCGTGGAGCTGTGTTGAAGCCGTCGTGTGAATGAGTAGAGTGATGGCAACTGCAGCAGCGATGGCGCAAGCTTCGTCGATGGTGTCCTCGCCATCTTTGAACACATCGAAAGTGGCTGGATGCCCCCGCATGAATTCTGCATTTCTTGGCAAGGGCCTTGGTTTTGGAGCAGCTTTGCCCAAGCGGATCGTGGCTAGGTCTGTCGCCGTTCGAGCACAGGAGAAGTATCAAGTGATCGAGCCATTGAACGGGGATCCCTTTGTGGGTGGACTGGAGACTCCTATCACCAGCAGCCCGTTAATAGCCTGGTACCTCTCCAATCTACCGGCATACAGGACGGCCGTGAGCCCTCTGCTGCGGGGTATTGAGGTTGGGCTAGCGCATGGCTTCCTGT…
isoform_101781	PetE	F：TCACCGCCAAGGTATCCA R：CGGCTCATCTACAAAACACAA	60	149	AGAGCATTGCGAGCAGCAAGAAAAGCTTCTGTGTTAGCAAGTCGAGAAGACAAGGAGAAAAAGAGGCGGATTCTAGTGATGGCGTCTCTCACAGCAGCATCAGTGGCCGTCCCGTCCTTCTGCGGGCTGAGGGCAACAGAGGCGACGAGCAAGGCCAGCTGCGCTGTCTCGGTGGCAGCGCCTGTGCGCCCATCTCTCTCAATCTCTGCGTCGTTCTCCGATGCGGCCGCTAAGGTCTCATCAGTAGCGCTGGTGGCGACAACAGCCGCAGTTCTGATGGCCGGATCGGCGATGGCGGCCAAGGTTGAAGTGGGAGATGAAGTTGGAAGCTTCAAATTTACGCCATCCACAGTGACGGTGGCATCAGGCGAGACCATCGAGTTCTCCCTTGTGGGTGAG…
isoform_27827	CHS	F：GATAAGGGCAGCAGCGGATA R：CGCAAGGAGGAAAGGTAGCA	60	107	CCGCCGAGTTCGCAATTAAAGCTAGAGCTCTGCAAGCTTTCTCTCAAAGCTTGAAGAGCTCTTGCAGGCGCGCTCCCGTCTTGGTGATAAGGGCAGCAGCGGATACCTAGATTGGAGACCTGTGAAGCTCGCCTGTTTCAGCTCGATCTTCGACAATGCCGGTCCCCAATGGTGCTACCTTTCCTCCTTGCGCTCGCAAGATGGAGCGCGCAGAAGGCCCAGCAACCGTGCTCGCCATTGGAACTGCAAATCCACCCAATGTCTTCACGCAGAGTGAGTACCCCGAGTTTTACTTCAACATCACCAACAGCAACCACATGACAGATTTGAAGGAGAAGTTCCAGCGCATGTGTGACAAGTCTGGAATCAAGAAGAGGTACATGTACTTGAACGAGGAAA…
isoform_28618	CHS	F：CCCAATGGTGCTACCTTTC R：AATCTGTCATGTGGTTGCTGTT	60	163	ACATCATCGATACCTTCCCTCGGCCGCCGAGTCCGCCTTTAAAGCTTGAGCTCTGCAAGCTCTCTCTCAAAGCTTGAAGAGCTCTTGCAGGCGCGCTCCCGTCTTGGTGATAAGCGCAGCAGCGGATATCTAGATTGGAGACCTGTGAAGCTCGCCCGTTTCAGCTCGATCTTCGACAATGCCGGTCCCCAATGGTGCTACCTTTCCTCCTTGCGCTCGCAAGATGGAGCGCGCAGAAGGCCCAGCCACCGTGCTCGCCATCGGAACTGCAAATCCACCCAATGTCTTTACGCAGAGTGAATACCCCGAGTTTTACTTCAACATCACCAACAGCAACCACATGACAGATTTGAAGGAGAAGTTCCAGCGCATGTGTGACAAGTCTGGAATCAAGAAGAG…
isoform_69054	CHI	F：TTGGTGGTTTGGAGGTTGAA R：GAGACAGATGAGGGATGATGG	60	177	CTATAACGCTCCATTTGCGGTCCATTGCACGTACTTTACAACTATCAGCTACGCCATCGCCACAATGAATTGTGCTCTTGAGAAAAAGGAAGTGGAATTTGGTGGTTTGGAGGTTGAAGGAATTGAATTTGCTCCCACTGTGGCTGCGCTAGGATCTACAAAGCAGTTGGTCTTGGGCGGTGCTGGTTTCAGGGGTCTTGAAATTAATGGCAACCTCGTCAAATTTACCGCAATTGGTATTTATGTAGATGAGGCCATCATCCCTCATCTGTCTCCACAGCTTCATGGCAAATCTGTCGAGGAGCTTTGCGAAAATGAGTTGCTCTTTGAGGAAGTGTTAGCAGCCCCGTTTGAGAAACTAGTCAGGGTTGTGTTTCTGCTTCCATTAACTGGCCCACA…
isoform_102356	CHI	F：CTGTATGAGGATGAGGAGGAAG R：GGAGAGAGGGAGACAACGAG	60	250	AAAGAGCGAAGAGGAAGCGGTGGCAGAAGACAGTGCCTTCTTCCCAAGCTTCTGCAAGGCTCCGGTGGAGAAGCTGGCAAAGCTGGTGATAATCAAGGAGGTGAAAGGGAGTCAGTTCGTAACTCCATTGCAGTCGAGCGTGCGTGACCGCTTGGCATATGCGGATCTGTATGAGGATGAGGAGGAAGAAGCCTTGGATTCTCTGGGGGAATTCTTCCAAAAGAAGGCCTGGTTGACACAAGGCTCCTCTATTTTCCTGCATTGGCCTTCACCATCGCTCTTGCAGGCCAGCGTCGTGGTGGGCAATGAGGCGGTGGATGTGCCAGCCAGCTGGGAGGTGAAGGTGGAGAATGAGAATGTAGCGAGAGGAGTGCAGGAGTGGCTCTTCGGCCCCAGCTC…
isoform_285443	F3H	F：TGGTGCCATCCCTGACAAGT R：TATCACCTTCCAAGCACGCC	60	113	CATCCCCATAACTGTTGCGAAGGAGCTCAGCCCACTTGTCAGAGCTCGCCCCCTCTCTGATTCTCTTCTGTGAGCCAAGCCTTCCAAAGCCAGCCGCCTCATTGCTTCCGTGCAGGTTCAATGGCTCCAGCTATGCCCCCTCCGGCGAAGCTCACCGAAGCCGATTTGGTGGAAAAAATCGCAAAAGGAGATGGTGCCATCCCTGACAAGTTCATTCTTCCTGTGGAGCACAGGCCTGATGTGCATCTCACTCAATCCACTGATGAAATCCCGGTGATTGACATGGCGTGCTTGGAAGGTGATAAAAGGGAGCAAACCCTAGCTGAGATTCACCAGGCCTGTCTGGAATGGGGGTTCTTCCAGGTTGTCAACCATGGTGTCGATCCTACTGTGATGAAT…
isoform_27158	F3H, ANS	F：AGGTTGTGAGCAAGGTGAGA R：ATGGGAAGCCCTATGAAGTC	60	127	CAAAGCTGTGTTTGATTTGTGATCATCTTCCACCTCAATTTGAGCATTTCCTCGATCTAGGAATATGGCAATGGTAGAGCAAAATCCCCCTACAGCCCCCATCAGGATAGTAGCTCCAGGGAAGGAGTGGGGGGTAGAGCCAGTGGAGCTCCTAGTAGAGAGAGGGGTGGAGAAGGTTCCCAGCAACTACCGGAGAGTGAGTGAGGAAGAGGAGCTGCTGAAGGGAGTGTCCCTTTCTCATAGTGCAGCTGCTGAGGAAGAAGATCTAGTTGGCTCTGGTATGAACATCCCCTTAATAGACTTGAAGGAGTGGGATGAGTCACATAGGGAGGAGGTTGTGAGCAAGGTGAGAGAGGCCTGTGAGGAGTGGGGATTCTTCAGAATTGTGAACCATGGTGT…
isoform_55312	DFR	F：GCAGAGAAGTGGTAGAGGAGG R：TGTCTTTGAGGGGTCATTGG	60	189	AGGTCCATAAGGGCATTTGAGGCAGGTTGAAGAAGAAGAAGGGTATTTGAGGCAGGCAGGCAGAGAAGTGGTAGAGGAGGAACATGGCTCCCTGTGCTGTCCCGGATGATGTCATCCCTTCACCTCCGGACCTCGTCTGCGTAACTGGAGCCTCTGGTCATCTCGGCACTTGGCTAGTCAAGCGCCTGCTTGAAAAAGGCTACATTGTGCGCGCCACTGTTCGTGACCCCAATGACCCCTCAAAGACAGAGATTTTAAGAAACCTTCCTGGAGCTGAAGAGAGGTTGCAGCTTGTTAGGGGACAACTGCTCGAGGAAGGTGGGTTTGATGATGCTGTGTACGGGTGTGATGGAGTGTTCCACTGCGCATGTCCCACCGAGTTTTCATTTGAAGACCCCT…
isoform_38271	HCT	F：TTGGATGGACTGCGAGATTG R：CCTTTACCCGCTTTGGCTCT	60	240	ATCGTCCTTGTAGAGAATTTGAGAGAACAGAGAGGGGGAGACGATGCAGATCAAAAAGAACGCTCCGGAGTTTGTTGGTCCCAGCATCCCCTCCCCCGGTGGGGCGGTAGAGCTCAGCGTTCTGGACCGCATGACGCCTTCCAACTACACTTCTCACTTGTTGCTCTTTCAAGGCATGCCTGCGCCCGCCCAAGCCTACGCGTGGCTCAAGAGCTCCCTTGCCGAGAGCTTGAACACGTTCTATCCGCTAGCTGGGCGCCTCAGAGACAAAAGCTGCAATGGAGAGCTCGAGATCGTCTGCAACGACGAAGGCGCTCTTCTTCAGGAAGCTTGGATGGACTGCGAGATTGCGAGCTTCTGCCTCAAGTCTGATTTTCGCCCAGAGTTTGATCTCCTGGC…
isoform_40394	HCT	F：TACTTCCCACTTGTTGCTCTTT R：GCTCTCAAACTCGCAGTCCAT	60	208	AACAGAGAAGAGAGGGAGAGGAGAGGATGCAGATCAAAAAGAACGCTCCGGAGTTTGTTGGTCCCAGCATCCCCTCCCCCGGTGGGGCGGTAGAGCTCAGTGTTCTTGACCGCATGACGCCTTCCAACTATACTTCCCACTTGTTGCTCTTTCAAGGCATGCCTGCGCCCGCCCAAGCCTACGCGTGGCTCAAGAGCTCCCTTGCCGAGAGCTTGAACACGTTCTATCCGCTTGCTGGGCGCCTCAGAGACAAAAGCTGCAATGGAGAGCTCGAGATCGTCTGCAACGACGAAGGCGCTCTTCTTCAGGAAGCTTGGATGGACTGCGAGTTTGAGAGCTTTTGCCTCAAGTCTGATTTTCGCCCAGAGTTCGATTTGCTGGCGCCTCAGGTCGACGATG…
isoform_3403	CRY	F：CACTGATGCTGAGGCTTTAGA R：GTTGGAACTCTTTGGTCGC	60	135	AGGCGTCTGCGGACTCCGGGAGGAAGATAATGGCCACTTTCTGACTCGCTGCACTCACATGTGCGCGTATCGCCATAGCCCGATTTCCTCGTTCAGTTACTTCTCGTTCAATGGCTGCTTCCTTCTCCTCGTCCCTCCTGAGTTCTCCGTTTCTGTGCTCCAGCTGACTTCCTGGTCCTTTCAGAAGCCTCCGTTCCCCGTCTGCAAGTAGCAGCATCAGTTTTGTTTCTGAAGAGGAATAGTCGCCGCAGCTCGCGGAGTCAACTTGTACGATGGTTGCATGAGCGTCCCCTCCACCTGCTTCTCTTGCCGCTGCCTGGCGTCTAGAAAACATGCTACAATTTCAGAGTAGATTGATGTATCTGCGTATGTAGCTTATTGATGCATGTCCCTTCATCG…
isoform_78364	Elongation Factor Ts	F：AGGTCACTTATGTATCTTGCCG R：CGTTTAGCCTCCTCTTCCAG	60	137	ATTGCCTGTGTAGGGTTTTGGTTGCGCACGAGAAGTATCGACCATGAGTTACCAGCTCACGCGCAGGCTGTTGAAACAGGGGTCTTTGCTTAGCAGGGCGCTGAAAGGAGGTGATGGGTCGATGTGCAGATCGCAGCAATCAAGGTCACTTATGTATCTTGCCGGCAGCGATGGCAAGGTTGACACGAAGGGCTACAGGCGCCTTACTGTAAGAGGCATAAGAAGAGAGCCCATCTCGCAAGCACAGCGCAATGCAGAGCTGGAAGAGGAGGCTAAACGAATTGACCTTGCTCCCCACAAGCTTCTCGAGAAGGGTGAGCCTGGCACCATGCAGGGCATCATTAAGGATGTGATGCCTGTGGGGTATTTTTTGACTCTCCCAACAGGAAGAGAAGGATA…
Note: isoform_78364 (Elongation Factor, Ts) was used as the reference gene.

## Sheet: Supplementary Table 3
Supplementary Table 3 Summary of transcriptome data for the 12 samples
Samples	Total Raw Reads (M)	Total Clean Reads (M)	Total Clean Bases (Gb)	Clean Reads Q20 (%)	Clean Reads Q30 (%)	Clean Reads Ratio (%)	Total Mapping Gene Ratio (%)	Uniquely Mapping Gene Ratio (%)
Af 0_1	42.93	41.52	6.23	95.45	89.52	96.72	87.65	4.09
Af 0_2	43.82	42.39	6.36	94.65	88.28	96.74	86.7	4.33
Af 0_3	43.82	42.79	6.42	94.59	88.11	97.65	87.44	4.33
Af 0.1_1	43.82	42.14	6.32	94.98	88.9	96.17	86.47	3.99
Af 0.1_2	43.82	42.23	6.33	95.06	89.06	96.37	86.86	3.78
Af 0.1_3	43.82	42.72	6.41	94.8	88.56	97.49	87.83	4.08
Af 7.1_1	43.82	42.59	6.39	94.51	87.95	97.19	87.87	3.75
Af 7.1_2	43.82	42.25	6.34	94.81	88.58	96.42	87.33	3.78
Af 7.1_3	43.82	42.53	6.38	94.84	88.62	97.06	88.28	3.55
Af 145.3_1	43.82	42.9	6.43	97.1	92.52	97.9	88.15	4.7
Af 145.3_2	43.82	42.74	6.41	97.02	92.29	97.54	87.68	4.38
Af 145.3_3	43.82	42.82	6.42	97.03	92.37	97.72	89.46	4.01
Average	43.7458	42.4683	6.37	95.4033	89.5633	97.0808	87.6433	4.06417
Minimum	42.93	41.52	6.23	94.51	87.95	96.17	86.47	3.55
Maximum	43.82	42.9	6.43	97.1	92.52	97.9	89.46	4.7
Note: Each treatment had three biological replicates.

## Sheet: Supplementary Table 4
Supplementary Table 4 1,059 DEGs in the Af 0 vs Af 0.1 comparison group
Screening Conditions of DEGs	Gene ID	Fpkm Af 0_1	Fpkm Af 0_2	Fpkm Af 0_3	Fpkm Af 0.1_1	Fpkm Af 0.1_2	Fpkm Af 0.1_3	average fpkm Af 0	average fpkm Af 0.1	log2FC (Af 0 vs Af 0.1)	Q-Value (Af 0 vs Af 0.1)
log2FoldChange ≥ 1, Q-Value ˂ 0.001	isoform_100704	0	0	0	24.33	12.12	8.38	0	14.943	6.12275	1.37195e-11
	isoform_100869	0.41	0.49	0	10.58	26.7	15.48	0.3	17.586	4.66267	1.74653e-07
	isoform_101323	0	0	0	31.19	9.42	10.34	0	16.983	6.10884	4.04633e-11
	isoform_101416	41.78	56.38	60.03	524.5	515.45	485.97	52.73	508.64	3.22219	1.06148e-48
	isoform_101549	133.79	128.27	171.87	535.47	547.4	465.64	144.643	516.17	1.79309	2.75987e-09
	isoform_101781	100.83	82.81	86.69	423.48	394.82	270.05	90.11	362.783	1.90067	3.91352e-05
	isoform_101819	62.12	50.05	56.97	637.56	494.65	383	56.38	505.07	3.01169	7.12423e-14
	isoform_102017	0	0	0	6.93	14.6	9.71	0	10.413	5.98743	3.17259e-11
	isoform_102081	1.75	4.93	1.29	45.39	30.08	18.09	2.656	31.186	3.05231	0.000376479
	isoform_102132	65.8	73.39	103.79	660.99	608.41	435.95	80.993	568.45	2.7183	1.33418e-12
	isoform_102286	0	0	0	4.84	1.56	1.86	0	2.753	4.31783	0.000112811
	isoform_102329	0	0	0	1.49	1.51	1.67	0	1.556	3.99833	0.000520537
	isoform_10239	0.25	0.66	0.33	6.44	3.05	4.08	0.413	4.523	3.124	1.93963e-06
	isoform_102410	0	0	0	2.47	0.85	2.53	0	1.95	3.94342	0.000977988
	isoform_102692	4.88	6.54	7.87	24.34	20.36	17.08	6.43	20.593	1.63109	0.000273311
	isoform_102700	0	3.48	1.06	74.33	120.45	65.29	1.513	86.69	3.88153	0.000943292
	isoform_102754	21.22	24.63	41.91	210.91	164.05	176.41	29.253	183.79	2.56624	1.8234e-10
	isoform_102790	0	0	0	14.87	8.08	12.49	0	11.813	6.08544	3.07222e-12
	isoform_103474	1.5	1.76	0.77	75.05	43.69	23.46	1.343	47.4	4.49834	1.17282e-10
	isoform_103762	0	0	0.52	12.03	9.75	8.68	0.173	10.153	4.71752	9.90544e-08
	isoform_103889	0	0.24	0.24	37.93	61.09	83.7	0.16	60.906	7.00212	1.43044e-22
	isoform_103973	0	0.46	0	6.84	17.63	11.34	0.153	11.936	4.26042	6.14523e-05
	isoform_104113	0	0	0.09	6.55	4.14	9.18	0.03	6.623	5.53604	2.52229e-09
	isoform_10436	2.61	2.76	1.77	7.68	7.61	8.87	2.38	8.053	1.63772	0.000750617
	isoform_104512	0	0	0	2.52	5.58	2.11	0	3.403	4.27167	0.000148401
	isoform_104649	0	0	0	347.86	217.65	214.21	0	259.906	9.90736	1.46384e-45
	isoform_104693	0	0	0	3.76	4.23	1.08	0	3.023	4.20519	0.000259596
	isoform_105170	0	0	0	9.85	4.78	9.39	0	8.006	5.71699	3.50656e-10
	isoform_106150	447.46	418.49	396.41	1581.7	1734.04	1357.99	420.786	1557.91	1.81819	3.11379e-07
	isoform_106455	7.8	7.98	14.45	42.9	51.51	36.87	10.076	43.76	2.02919	8.30785e-05
	isoform_106721	49.22	39.47	35.39	195.47	195.79	171.98	41.36	187.746	2.08225	4.4028e-07
	isoform_106746	0	0	0.5	9.92	12.65	5.52	0.166	9.363	4.08996	0.000118893
	isoform_106752	1.24	2.34	2.42	40.02	35.52	24.91	2	33.483	3.85924	2.56156e-15
	isoform_106754	0	0	0	3.39	1.6	5.28	0	3.423	4.36818	7.48482e-05
	isoform_106936	2.45	2.43	3.98	10.93	12.36	11.63	2.953	11.64	1.91299	0.000122421
	isoform_107083	26.11	13.01	14.11	164.76	99.29	99.75	17.743	121.266	2.48877	0.000165837
	isoform_107617	0	0	0	3.6	2.73	1.1	0	2.476	4.10665	0.000399744
	isoform_108199	50.6	37.41	76.93	386.3	356.37	232.44	54.98	325.036	2.4117	1.13824e-05
	isoform_108235	18.98	36.88	28.29	109.82	125.65	84.93	28.05	106.8	1.85793	0.000273711
	isoform_109290	32.8	23.72	24.12	111.36	141.25	107.38	26.88	119.996	2.03681	2.82185e-05
	isoform_109298	0	0	0	9.52	6.85	6.83	0	7.733	5.23541	2.9021e-08
	isoform_109600	0	0	0	8.03	2.02	4.38	0	4.81	4.53609	2.81962e-05
	isoform_109976	4.11	3.41	12.55	59.67	52.45	53.04	6.69	55.053	2.75454	0.000186914
	isoform_11009	0	0	0	4.4	5.11	1.77	0	3.76	6.20122	7.07932e-12
	isoform_110137	1.05	0.75	1	10.61	13.82	7.36	0.933	10.596	3.25916	1.09795e-06
	isoform_110289	0	0.37	0.99	13.63	5.89	13.83	0.453	11.116	3.5793	0.000432676
	isoform_110762	330.21	307.6	410	1288.32	1343.89	1270.55	349.27	1300.92	1.85918	6.64156e-12
	isoform_110957	6.97	7.7	12.92	95.27	101.51	38.11	9.196	78.296	2.83716	6.20021e-05
	isoform_110999	0	0	0	16.63	4.77	4.75	0	8.716	4.92993	2.05149e-06
	isoform_111045	0	0	0	59.59	14.39	17.44	0	30.473	6.13781	5.97122e-11
	isoform_111439	0.4	0	0	14.38	18.41	5.19	0.133	12.66	4.60559	5.54258e-06
	isoform_111563	1.8	2.66	4.72	14.7	19.73	26.74	3.06	20.39	2.56418	6.11264e-05
	isoform_111789	0	0	0	2.02	1.8	1.8	0	1.873	3.94643	0.000709308
	isoform_111811	49.45	61.2	80.81	528.8	521.51	379.8	63.82	476.703	2.82666	1.17384e-14
	isoform_112034	0	0	0.19	2.84	4.3	1.81	0.063	2.983	3.79547	0.000845544
	isoform_112110	0	0	0	4.1	8.89	7.33	0	6.773	5.22719	6.98225e-08
	isoform_112348	0	0	0	6.4	2.29	2.34	0	3.676	4.28969	0.000134502
	isoform_11284	0	0	0	0.93	0.74	0.24	0	0.636	4.08685	0.000502154
	isoform_113253	0.89	0.5	2.57	15.2	17.03	17.48	1.32	16.57	3.25516	4.12046e-05
	isoform_113613	6.74	9.23	4.36	162.6	83.78	100.67	6.776	115.683	3.77685	5.90432e-12
	isoform_113941	3.6	6.68	20.36	225.16	235	116.16	10.213	192.106	3.66821	8.62438e-06
	isoform_114055	434.63	415.81	323.84	1349.7	1202	1067.31	391.426	1206.34	1.55138	0.000314771
	isoform_114578	0	0	0	7.5	3.44	2.68	0	4.54	4.56157	2.01047e-05
	isoform_114693	0	0	0.13	104.15	107.62	33.27	0.043	81.68	7.45018	2.586e-18
	isoform_114707	0	0	0	5.39	13.37	13.97	0	10.91	5.20648	1.22326e-07
	isoform_115401	0.61	0	0.6	12.17	17.88	10.27	0.403	13.44	4.09082	2.24366e-06
	isoform_116066	1.34	0.75	3.04	16.3	21.24	29.73	1.71	22.423	3.30554	2.19139e-05
	isoform_116373	0	0	0	236.84	201.47	194.82	0	211.043	9.50059	2.52093e-43
	isoform_116912	488.42	387.94	343.58	1484.11	1321.11	1220.38	406.646	1341.87	1.63528	0.000348184
	isoform_117076	0	0.57	1.3	71.2	36.58	22.61	0.623	43.463	4.82521	1.09246e-07
	isoform_118419	181.57	163.79	309.84	1102.97	1360.28	1094.89	218.4	1186.05	2.36029	2.43563e-07
	isoform_118612	4.35	6.85	11.4	85.4	80.69	100.6	7.533	88.896	3.40412	3.07737e-13
	isoform_119488	3.62	1.99	3.57	14.37	15.32	13.25	3.06	14.313	2.11736	0.000218451
	isoform_119509	5.07	6.18	5.63	22.85	34.02	19.22	5.626	25.363	2.08386	0.000943292
	isoform_120071	20.07	25.31	28.74	68.59	61.93	63.43	24.706	64.65	1.39104	1.79415e-06
	isoform_120313	5.47	10.44	11	52.84	60.34	37.58	8.97	50.253	2.40145	1.03107e-05
	isoform_12135	1.6	2.59	1.74	10.75	14.51	17.65	1.976	14.303	2.70032	2.59991e-09
	isoform_121396	11.24	10.29	17.66	41.28	42.07	36.96	13.063	40.103	1.58913	0.000856306
	isoform_12340	2.75	3.54	3.59	10.4	9.61	8.48	3.293	9.496	1.47471	4.32307e-07
	isoform_124323	160.46	136.31	209.07	563.98	790.16	565.5	168.613	639.88	1.87838	7.91322e-05
	isoform_124760	0.93	0.96	0.87	22.71	122.24	130.46	0.92	91.803	5.45296	9.29854e-11
	isoform_125164	2.84	2.06	1.75	23.16	21.63	23.08	2.216	22.623	3.17486	3.92184e-10
	isoform_127587	0	0	0	5.82	12.4	19.09	0	12.436	4.71298	7.01044e-06
	isoform_13152	0	0	0	2.75	3.02	0.82	0	2.196	5.38342	4.46648e-08
	isoform_13274	0	0	0	6.1	1.08	3.15	0	3.443	5.60731	9.16075e-09
	isoform_134038	0	0	0	8.4	2.04	5.48	0	5.306	4.7457	6.64587e-06
	isoform_134659	4.07	2.87	3.79	24.43	18.2	15.35	3.576	19.326	2.27324	3.31836e-07
	isoform_135127	0	0	0	0.62	0.6	0.77	0	0.663	4.80215	1.50868e-06
	isoform_13562	2.54	1.54	3.2	15.07	20.35	13.37	2.426	16.263	2.54406	6.22423e-06
	isoform_135858	0	0	0.07	1.67	1.19	2.4	0.023	1.753	3.99197	0.00015612
	isoform_137177	3.09	4.51	3.33	11.41	10.35	11.35	3.643	11.036	1.54256	0.000107648
	isoform_137701	0.13	0.25	0.12	3.01	1.72	1.22	0.166	1.983	3.14889	0.000467059
	isoform_138159	0.24	0.24	0.56	4.85	5.26	2.33	0.346	4.146	3.13453	4.16087e-05
	isoform_138741	0	0	0	0.53	0.94	0.67	0	0.713	4.0573	0.000418622
	isoform_140424	0	0	0.6	19.54	17.79	7.46	0.2	14.93	4.45256	1.49082e-05
	isoform_141846	0	0	0	1.48	0.76	1.73	0	1.323	4.50043	2.40575e-05
	isoform_14216	1.04	1.28	1.93	5.96	4.61	4.56	1.416	5.043	1.73831	0.00016121
	isoform_143394	0	0.02	0	0.67	0.19	1.05	0.006	0.636	4.06186	0.000634019
	isoform_144445	0	0	0	1.07	0.79	1.61	0	1.156	4.32294	7.60183e-05
	isoform_147282	0	0	0.1	25.3	12.23	27.28	0.033	21.603	6.79327	1.44555e-17
	isoform_14823	0	0	0	1.5	0.74	0.37	0	0.87	4.33167	0.000117683
	isoform_149497	2.86	2.51	3.44	10.66	12.06	8.85	2.936	10.523	1.75017	9.98431e-06
	isoform_152547	5.52	4.65	1.68	171.81	88.79	82.03	3.95	114.21	4.17904	3.82338e-09
	isoform_153003	0	0	0	1.63	1.07	1.13	0	1.276	5.08813	1.25672e-07
	isoform_15403	6.19	8.85	8.08	21.48	15.97	16.48	7.706	17.976	1.16499	0.000799103
	isoform_154509	0	0	0	2.91	1.89	1.21	0	2.003	5.56656	2.62711e-09
	isoform_154891	0	0	0	1.95	0.88	1.65	0	1.493	4.47809	2.64196e-05
	isoform_154999	0	0	0	0.95	0.95	1.23	0	1.043	4.36587	4.72557e-05
	isoform_155804	5.59	6.64	7.2	44.11	38.59	31.14	6.476	37.946	2.47023	6.87672e-15
	isoform_157316	0	0	0	2.26	0.83	1.27	0	1.453	5.14183	1.67752e-07
	isoform_157431	0	0	0	2.59	0.93	4.36	0	2.626	4.95781	1.6242e-06
	isoform_158776	0.06	0.12	0.14	2.41	0.93	1.33	0.106	1.556	3.2898	4.503e-05
	isoform_159277	0	0	0	1.83	1.55	0.71	0	1.363	4.03994	0.000534124
	isoform_159619	0.16	0.22	0.24	1.92	1.88	2.04	0.206	1.946	3.04586	2.81962e-05
	isoform_16402	0	0	0	1.23	1.29	0.56	0	1.026	4.78563	3.20219e-06
	isoform_165830	0	0	0.12	2.69	1.04	2.46	0.04	2.063	4.05155	9.22973e-05
	isoform_166709	0	0	0	1.44	1.77	1.5	0	1.57	4.38966	3.98486e-05
	isoform_167224	0.6	0.62	0.65	16.78	13.21	10.59	0.623	13.526	4.1428	6.36301e-11
	isoform_16776	0	0	0	0.78	1.52	0.62	0	0.973	4.649	1.04867e-05
	isoform_168261	1.77	2.22	1.35	7.83	6.54	5.93	1.78	6.766	1.81036	0.000117519
	isoform_168295	0	0	0	1.16	0.52	0.93	0	0.87	5.00061	4.29163e-07
	isoform_168754	0	0	0	5.02	1.69	2.23	0	2.98	5.21062	1.18705e-07
	isoform_1698	0	0	0	1.35	1.12	0.72	0	1.063	5.55001	1.93401e-09
	isoform_170509	3.08	5.1	5.35	14.19	12.66	13.36	4.51	13.403	1.51928	2.81962e-05
	isoform_17100	0	0	0	4.39	4.95	4.84	0	4.726	6.93021	6.08415e-18
	isoform_172451	0	0	0	1.22	1.76	2.58	0	1.853	4.49637	2.42061e-05
	isoform_172676	0.07	0.14	0	2.62	1.3	1.06	0.07	1.66	3.45357	0.000830753
	isoform_17279	0.4	0.67	0.69	3.11	2.48	1.88	0.586	2.49	1.97975	0.000604129
	isoform_173760	0	0	0	2.03	1.45	0.87	0	1.45	4.40189	4.93937e-05
	isoform_176043	0	0	0	1.46	1.4	1.57	0	1.476	4.51959	1.42592e-05
	isoform_176246	0.12	0.4	0.56	3.54	2.97	3.36	0.36	3.29	2.91403	5.97905e-06
	isoform_17670	0	0	0.01	1.79	6.63	5.58	0.003	4.666	5.98178	1.73337e-10
	isoform_176781	0	0	0	0.67	1.11	2.05	0	1.276	4.34448	9.09924e-05
	isoform_177205	0	0	0.08	1.39	1.34	1.01	0.026	1.246	3.80722	0.000454675
	isoform_177473	0	0	0	1.95	1.88	2.95	0	2.26	4.57813	1.06558e-05
	isoform_17812	0	0	0	3.17	0.35	0.83	0	1.45	4.20954	0.000377517
	isoform_17814	4.31	6.29	3.96	20.19	27.79	33.53	4.853	27.17	2.3386	9.41606e-07
	isoform_17996	0.06	0.1	0	2.05	1.55	3	0.053	2.2	4.4413	4.35001e-08
	isoform_180921	0	0	0	1.23	1.73	2.17	0	1.71	4.06958	0.000381541
	isoform_182544	0	0	0	0.82	0.74	2.05	0	1.203	4.04278	0.00057217
	isoform_182918	0	0	0	0.98	3.24	4.16	0	2.793	4.4086	7.70694e-05
	isoform_182965	0.08	0.12	0.16	0.86	1.21	1.13	0.12	1.066	2.95359	9.26001e-07
	isoform_18320	0	0	0	1.06	0.57	0.88	0	0.836	4.66869	5.57259e-06
	isoform_183404	0	0	0	0.72	0.61	0.81	0	0.713	3.92144	0.000845456
	isoform_18341	0	0	0	2.47	3.7	0.94	0	2.37	5.31456	8.72822e-08
	isoform_183667	0	0.25	0	3.8	2.37	3.86	0.083	3.343	3.99228	9.51999e-05
	isoform_184440	0	0	0	7.71	4.04	1.58	0	4.443	4.8975	2.92348e-06
	isoform_185278	0	0	0	0.98	0.4	0.73	0	0.703	4.61296	1.04372e-05
	isoform_18710	0	0	0	8.34	1.15	1.98	0	3.823	5.13386	9.93378e-07
	isoform_188744	0	0	0	4.47	1.15	1.61	0	2.41	4.08483	0.000510782
	isoform_189160	0	0.89	2.05	48.5	98.63	67.04	0.98	71.39	4.78093	2.74307e-07
	isoform_19028	0	0	0	2.1	1.75	1.54	0	1.796	5.69762	1.89064e-10
	isoform_191914	0	0.23	0.69	9.36	7.97	4.77	0.306	7.366	3.57354	0.000314429
	isoform_19295	0.07	0.15	0	1.71	2.47	1.43	0.073	1.87	3.72052	8.21062e-05
	isoform_196965	0	0	0	1.31	3.06	2.52	0	2.296	4.58636	1.48153e-05
	isoform_197457	0	0	0.12	1.3	1.73	5.68	0.04	2.903	4.15481	0.00017262
	isoform_197459	0	0.09	0.16	1.04	1.78	1.69	0.083	1.503	3.43293	0.000881113
	isoform_19973	0	0	0	1.97	0.93	0.5	0	1.133	4.42591	6.22372e-05
	isoform_20053	0	0	0	7.74	2.32	3.24	0	4.433	6.08978	3.27702e-11
	isoform_202579	0.3	0.04	0.31	8.23	5.96	3.9	0.216	6.03	4.06223	3.62516e-06
	isoform_202646	0	0	0	1.89	1.87	0.89	0	1.55	5.10965	2.00127e-07
	isoform_203038	0	0	0	4.06	1.16	1.11	0	2.11	5.02275	1.09513e-06
	isoform_20553	0	0	0	1.54	4.81	1.91	0	2.753	5.47647	1.97213e-08
	isoform_205798	0.02	0	0	1.74	2.73	1.05	0.006	1.84	4.35653	7.80847e-05
	isoform_20652	0	0	0	2.25	0.78	2.01	0	1.68	4.96958	8.72374e-07
	isoform_20766	0	0	0.02	1.13	1.34	0.57	0.006	1.013	4.70003	6.16012e-06
	isoform_208268	0.24	0.47	0.83	7.8	6.35	8.32	0.513	7.49	3.64998	2.67095e-09
	isoform_208811	0.16	0.11	0.4	1.39	2.62	3.34	0.223	2.45	2.98288	0.000747982
	isoform_209139	0	0	0	8.05	1.68	2.67	0	4.133	5.04315	1.06721e-06
	isoform_21007	0	0	0	1.62	0.7	2.42	0	1.58	5.02559	6.51135e-07
	isoform_211083	0.56	1.42	1.19	12.88	14.15	9.93	1.056	12.32	3.34629	3.42208e-10
	isoform_211714	0	0	0	2.59	0.82	0.8	0	1.403	3.9894	0.000864696
	isoform_215273	0	0	0	9.43	21.35	17.34	0	16.04	6.85627	8.87188e-16
	isoform_21592	0	0	0	0.38	1.56	0.59	0	0.843	4.0745	0.000597967
	isoform_218229	0	0	0	2.66	3.39	1.55	0	2.533	5.86861	1.10567e-10
	isoform_21888	2.32	4.89	5.11	37.46	39.01	18.96	4.106	31.81	2.73262	6.31282e-06
	isoform_219296	0.47	0.84	0.56	2.95	2.22	2.04	0.623	2.403	1.81968	0.000845544
	isoform_21932	0.35	1.08	0.54	5.15	3.71	3.7	0.656	4.186	2.46836	0.000166517
	isoform_220110	0.67	0.56	0.57	4.32	3.64	2.94	0.6	3.633	2.44486	1.15448e-07
	isoform_220172	0	0.34	0.67	10.13	11.82	5.55	0.336	9.166	3.6758	0.000314922
	isoform_22126	2.88	3.48	6.79	27.35	28.91	22.6	4.383	26.286	2.43643	3.08353e-06
	isoform_222332	0.54	0.57	0.71	2.57	1.96	1.85	0.606	2.126	1.74344	0.000839861
	isoform_222859	0.79	1.09	0.89	3.06	3.23	3.04	0.923	3.11	1.68871	3.90381e-05
	isoform_223226	4.51	10.01	4.09	89.43	69.84	36.62	6.203	65.296	3.03447	1.34791e-05
	isoform_223766	0	0	0	0.71	1.82	5.05	0	2.526	4.54998	4.55012e-05
	isoform_224820	0.14	0	0	5.01	5.53	15.06	0.046	8.533	5.28206	1.56726e-08
	isoform_22852	0	0	0	0.95	3.34	1.87	0	2.053	5.16224	2.75672e-07
	isoform_230476	0	0	0	0.58	1.09	1.54	0	1.07	4.003	0.000658418
	isoform_231370	0.1	0	0	2.23	1.39	2.46	0.033	2.026	4.44483	2.13746e-06
	isoform_231931	0	0	0	1.99	6.78	8.53	0	5.766	5.90251	4.73078e-10
	isoform_23201	0	0	0	1.61	1.07	1.56	0	1.413	5.30017	1.50589e-08
	isoform_232700	0	0	0	2.84	1.6	0.94	0	1.793	4.08207	0.000444406
	isoform_233508	0.05	0.05	0.13	1.08	1.03	1.02	0.076	1.043	3.12823	0.000561143
	isoform_235050	0	0	0	0.83	2.03	0.88	0	1.246	4.21522	0.000206972
	isoform_23557	0	0	0	0.37	0.94	1.32	0	0.876	4.2405	0.000191039
	isoform_237495	0	0	0	3.09	6.24	5.25	0	4.86	5.13823	1.39468e-07
	isoform_238614	1.97	4.82	7.62	34.11	36.38	25.44	4.803	31.976	2.51488	0.000338985
	isoform_238832	1.05	1.54	1	10.57	8.33	8.18	1.196	9.026	2.78474	7.24634e-12
	isoform_238982	0.04	0.08	0.09	1.33	1.03	0.86	0.07	1.073	3.54312	1.95976e-05
	isoform_23935	1.43	1.39	1.25	6.28	4.61	4.81	1.356	5.233	1.85065	6.05439e-06
	isoform_23973	0.07	0	0	2.87	3.69	0.57	0.023	2.376	3.97765	0.00070219
	isoform_243217	0	0	0	2.25	3.33	6.16	0	3.913	5.27758	5.92614e-08
	isoform_243353	0	0	0.03	1.15	1.13	3.04	0.01	1.773	4.72162	1.79e-06
	isoform_244508	0	0	0	2.37	2.85	17.95	0	7.723	4.5505	5.93615e-05
	isoform_245235	0	0	0	3.9	5.88	6	0	5.26	7.75534	2.31671e-23
	isoform_245283	0.13	0.17	0.22	1.19	1.19	1.06	0.173	1.146	2.62336	0.000316311
	isoform_246003	0	0	0	1.45	1.16	1.09	0	1.233	4.76783	2.03361e-06
	isoform_246250	0.76	0.84	2.55	10.85	15.88	10.33	1.383	12.353	2.84106	0.000218531
	isoform_247429	4.29	5.71	6.95	14.91	12.63	14.7	5.65	14.08	1.27164	0.000658264
	isoform_248171	3.33	5.52	5.74	18.8	23.94	15.96	4.863	19.566	1.92623	5.49669e-05
	isoform_248713	0.14	0.17	0.08	0.96	0.94	1	0.13	0.966	2.70972	6.70025e-05
	isoform_24872	0	0	0	3.49	0.81	1.3	0	1.866	4.8947	2.69502e-06
	isoform_250257	0.42	0.42	0.34	2.58	2.07	1.75	0.393	2.133	2.24387	0.00015612
	isoform_250279	0	0.13	0	2.26	1.78	1.17	0.043	1.736	3.9693	8.76915e-05
	isoform_251758	0	0	0.12	1.53	1.64	0.87	0.04	1.346	3.81727	0.000276497
	isoform_252861	60.93	45.39	39.69	192.54	181.34	152.86	48.67	175.58	1.7984	0.000851561
	isoform_254234	0	0	0	0.65	0.46	1.52	0	0.876	4.06606	0.000520537
	isoform_25567	0.14	0.13	0.13	1.14	0.89	0.84	0.133	0.956	2.6887	0.000711117
	isoform_257497	0	0	0	0.39	1.11	0.44	0	0.646	4.16991	0.000294429
	isoform_25830	0	0	0	3.72	0.85	2.02	0	2.196	5.10384	4.88975e-07
	isoform_259886	0.14	0.09	0	1.48	1.3	1.8	0.076	1.526	3.86625	1.70998e-05
	isoform_261823	0	0	0.18	6.44	3.8	4.7	0.06	4.98	5.00224	3.00698e-09
	isoform_264419	0	0	0	1.81	1.83	1.08	0	1.573	5.02611	2.92824e-07
	isoform_265261	81.71	60.39	73.73	214.43	265	203.84	71.943	227.756	1.57352	0.000857196
	isoform_265663	0.91	1.13	1.53	6.54	4.31	4.44	1.19	5.096	1.99862	3.07759e-06
	isoform_266684	24.54	43.97	45.6	145.07	174.15	103.57	38.036	140.93	1.79181	0.000858396
	isoform_26744	4.97	8.54	9.8	52.53	54.9	37.72	7.77	48.383	2.52333	7.65836e-09
	isoform_269349	0	0	0	2.35	3.89	1.35	0	2.53	4.40321	6.2956e-05
	isoform_27205	2.28	2.05	2.23	5.71	5.13	6.67	2.186	5.836	1.34578	0.000936724
	isoform_273630	0	0	0	0.53	0.57	0.83	0	0.643	4.28631	9.03608e-05
	isoform_274390	0	0	0	1.56	1.2	0.9	0	1.22	4.44103	3.10927e-05
	isoform_27562	0.08	0	0	1.42	3.5	3.11	0.026	2.676	4.77587	4.56163e-07
	isoform_27580	5.85	4.97	3.86	31.01	28.77	22.25	4.893	27.343	2.31875	5.56916e-07
	isoform_276133	0.19	0.18	0.2	1.48	1.16	1.38	0.19	1.34	2.6333	0.00078785
	isoform_2763	0	0	0	0.7	0.85	0.73	0	0.76	5.23219	2.81793e-08
	isoform_277149	0	0	0	2.57	6.92	19.07	0	9.52	5.18385	6.04099e-07
	isoform_277223	0	0	0	2.63	1.2	2.16	0	1.996	4.91311	9.33405e-07
	isoform_278368	0	0	0	0.47	0.23	2.34	0	1.013	4.06972	0.00086413
	isoform_27943	0	0	0	1.07	0.32	3.49	0	1.626	4.07075	0.00082819
	isoform_280800	0.11	0.86	0.43	9.09	8.55	4.97	0.466	7.536	3.41768	4.16087e-05
	isoform_28262	0	0	0	1.68	3.96	2.92	0	2.853	5.72309	6.46613e-10
	isoform_28267	4.9	4.68	5.47	20.85	14.31	16.74	5.016	17.3	1.70103	1.92967e-07
	isoform_28503	16.26	20.41	19.68	205.12	185.01	109.72	18.783	166.616	2.99042	8.35299e-13
	isoform_287727	0	0	0.19	1.98	5.49	4.64	0.063	4.036	4.05165	0.000135999
	isoform_288473	0	0	0	1.28	1.48	1.75	0	1.503	5.5559	1.05484e-09
	isoform_289328	0.67	0.89	1.7	8.23	7.38	3.93	1.086	6.513	2.36007	0.000594955
	isoform_289723	0	0	0	12.31	7.99	6.83	0	9.043	7.0945	2.91189e-18
	isoform_289815	0	0	0	0.76	1.28	1.34	0	1.126	3.99032	0.000618814
	isoform_29126	0	0	0	0.3	1.62	3.2	0	1.706	4.14204	0.000555083
	isoform_291422	0	0	0	0.92	0.89	0.57	0	0.793	4.13925	0.000238288
	isoform_293327	0	0	0	1.8	0.66	1.8	0	1.42	4.04843	0.000522183
	isoform_294204	0	0	0.06	8.91	2.12	6.73	0.02	5.92	5.48417	1.6465e-08
	isoform_296014	0.1	0	0	1.28	2.16	1.46	0.033	1.633	4.26461	2.20751e-05
	isoform_296395	0	0	0.18	1.64	2.17	1.96	0.06	1.923	3.83944	0.0003611
	isoform_296503	0	0	0.03	1.93	0.63	0.58	0.01	1.046	4.15784	0.0001359
	isoform_296585	0.1	0.05	0	0.96	1.47	2.4	0.05	1.61	3.63019	0.000444491
	isoform_296622	0	0	0.12	0.76	2.21	2.36	0.04	1.776	3.91763	0.000442829
	isoform_297163	0	0	0.07	1.36	0.71	0.78	0.023	0.95	3.67242	0.000672449
	isoform_29795	2.38	1.08	3.81	131.59	90.47	79.8	2.423	100.62	4.81988	3.1408e-15
	isoform_298357	0	0	0	1.43	2.08	0.94	0	1.483	4.33885	7.92548e-05
	isoform_298488	0.36	0.18	0	3.01	6.2	4.54	0.18	4.583	3.7221	0.000210444
	isoform_299235	0.14	0.44	0.31	1.94	1.36	1.56	0.296	1.62	2.25349	0.000785668
	isoform_299863	0	0.14	0.07	1.78	0.73	1.93	0.07	1.48	3.70904	0.000226518
	isoform_301472	4.17	4.39	3.59	26.97	12.23	23.81	4.05	21.003	2.19144	4.87566e-05
	isoform_301552	0	0	0	0.52	0.87	0.69	0	0.693	5.08982	1.59267e-07
	isoform_30355	0	0	0.02	2.06	0.69	0.5	0.006	1.083	4.20677	0.000269764
	isoform_30358	0	0	0	1.76	0.98	3.07	0	1.936	5.14547	2.07839e-07
	isoform_30402	1.09	1.52	3.88	20.48	23.02	11.83	2.163	18.443	2.7651	0.000383774
	isoform_304210	0	0	0	0.52	0.96	0.72	0	0.733	4.50087	2.24946e-05
	isoform_304584	0.08	0	0	2.19	7.48	8	0.026	5.89	4.84412	1.16495e-06
	isoform_30480	0	0	0	1.94	2.3	2.23	0	2.156	5.73297	1.20357e-10
	isoform_308245	0	0	0	2.15	0.68	1.72	0	1.516	4.91546	1.42532e-06
	isoform_30840	0	0	0	1.21	1.79	1.56	0	1.52	5.21942	3.94571e-08
	isoform_30853	0	0.05	0	5.68	1.34	9.49	0.016	5.503	5.20839	1.86406e-07
	isoform_309898	0	0	0.01	3.09	2.95	2.21	0.003	2.75	5.6547	3.59998e-10
	isoform_31053	4.22	14.58	11.07	174.12	148.85	88.33	9.956	137.1	3.42891	1.25071e-07
	isoform_31147	0.07	0	0	1.99	1.77	1.32	0.023	1.693	4.9519	2.773e-08
	isoform_311792	1.63	1.73	1.74	4.57	4.52	4.59	1.7	4.56	1.35189	0.000334668
	isoform_312490	0	0	0	1.08	1.09	0.98	0	1.05	4.49471	1.74695e-05
	isoform_312745	1.06	1.15	1.14	5.29	3.56	3.51	1.116	4.12	1.78441	5.75305e-06
	isoform_31285	0	0	0	5.83	2.96	3.2	0	3.996	6.09101	5.65119e-12
	isoform_313437	16.86	9.34	3.58	217.3	362.13	460.62	9.926	346.683	4.25289	7.9511e-08
	isoform_314133	0.04	0.04	0.04	1.6	1.23	0.87	0.04	1.233	4.00417	5.52372e-06
	isoform_314284	0	0	0	0.61	0.47	0.99	0	0.69	4.39231	4.8029e-05
	isoform_314585	0	0.05	0	4.11	1.61	2.93	0.016	2.883	5.19744	9.94492e-09
	isoform_31472	48.72	48.38	53.19	219.44	154.93	269	50.096	214.456	1.9899	5.6762e-08
	isoform_31513	0	0	0	6.4	5	2.05	0	4.483	5.98753	7.69381e-11
	isoform_31571	0	0	0	5.38	4.63	3.87	0	4.626	6.45914	1.3509e-14
	isoform_316275	0.48	0.25	0.2	2.58	4.69	7.52	0.31	4.93	3.39874	1.90936e-05
	isoform_31911	0	0	0.12	1.53	1.96	4.01	0.04	2.5	4.28469	2.48702e-05
	isoform_319295	0	0	0	0.42	1.08	1.51	0	1.003	4.33753	0.000107648
	isoform_31967	0	0	0	8.38	6.24	3.66	0	6.093	6.59196	1.78348e-14
	isoform_32055	0	0	0	2.1	0.91	1.79	0	1.6	5.08322	2.22393e-07
	isoform_321560	10.85	15.15	22.75	138.03	100.61	84.33	16.25	107.656	2.60255	2.63076e-08
	isoform_323622	0	0	0	0.87	0.53	0.52	0	0.64	4.8507	1.26093e-06
	isoform_324554	0	0.03	0	1.13	0.37	1.1	0.01	0.866	4.09405	0.000424989
	isoform_324618	0	0	0	0.64	0.97	0.83	0	0.813	4.85352	1.18481e-06
	isoform_324849	0	0	0.32	4.15	9.93	7.7	0.106	7.26	4.47323	4.21238e-06
	isoform_32575	0	0	0	3.87	0.84	4.95	0	3.22	5.02952	1.29063e-06
	isoform_32622	3.65	8.67	5.5	34	39.03	22.55	5.94	31.86	2.25867	0.000186452
	isoform_32632	0	0	0	2.02	1.27	1.28	0	1.523	5.17758	5.91786e-08
	isoform_32654	0	0	0	55.99	31.33	19.22	0	35.513	8.21328	1.09573e-24
	isoform_32744	0	0	0	11.07	13.13	2.6	0	8.933	6.07616	1.47795e-10
	isoform_32864	0	0	0	2.2	2.16	1.53	0	1.963	5.51143	1.93478e-09
	isoform_330287	0	0	0	0.58	1.03	1.04	0	0.883	3.91634	0.000976809
	isoform_3306	0.08	0.13	0.15	1.84	1.71	1.52	0.12	1.69	3.53736	1.42115e-11
	isoform_33159	0	0	0	4.34	3.25	10.86	0	6.15	6.18595	1.35798e-11
	isoform_331779	0	0	0	0.55	1.98	0.99	0	1.173	4.08438	0.000520537
	isoform_332835	0	0	0	0.76	0.64	1.12	0	0.84	5.22297	4.19211e-08
	isoform_333662	2.12	1.12	2.07	11.77	8.65	9.23	1.77	9.883	2.28897	2.31357e-05
	isoform_33430	0	0	0	1.55	1.95	1.13	0	1.543	5.12385	1.20377e-07
	isoform_334639	0	0	0	1.1	0.72	5.38	0	2.4	5.00397	2.87061e-06
	isoform_335185	0	0	0	1.47	0.34	1.72	0	1.176	3.97831	0.000983158
	isoform_337303	0	0	0.1	1.3	2.37	2.96	0.033	2.21	4.08552	0.000383774
	isoform_33754	0	0	0	7.29	0.89	2.36	0	3.513	4.90881	4.53827e-06
	isoform_338435	0.37	0.5	0.91	3.64	9.48	4.2	0.593	5.773	2.90668	0.000425878
	isoform_33859	0.91	0.78	1.24	8.16	5.63	4.4	0.976	6.063	2.44555	5.16294e-06
	isoform_33925	0	0	0	1.8	2.25	0.88	0	1.643	4.92269	1.20491e-06
	isoform_34024	0	0	0.01	4.54	1.85	6.58	0.003	4.323	5.87004	2.84592e-10
	isoform_34039	0	0.99	0.97	54.09	49.35	27.13	0.653	43.523	4.05962	0.000338985
	isoform_340775	0	0	0	1.41	0.66	0.99	0	1.02	4.14608	0.000247097
	isoform_342107	0	0	0	2.94	3.35	3.34	0	3.21	4.11848	0.000248694
	isoform_343956	0.41	1.27	0.63	5.15	4.78	4.39	0.77	4.773	2.45297	0.0001359
	isoform_344074	0	0	0	1.08	1.05	2.75	0	1.626	4.47301	3.89024e-05
	isoform_345004	0	0.14	0.55	11.81	20.54	43.37	0.23	25.24	4.87682	5.33149e-07
	isoform_34522	0	0	0	30.15	14.44	3.72	0	16.103	6.24958	6.4729e-11
	isoform_345412	0.15	0.15	0	3.91	2.95	1.24	0.1	2.7	3.85456	0.000109937
	isoform_34568	0	0	0	1.88	3.41	10.1	0	5.13	5.45834	4.6135e-08
	isoform_34627	0	0.11	0.11	11.9	5.71	4.32	0.073	7.31	5.27797	7.12252e-11
	isoform_346903	0	0.05	0	0.51	0.65	0.39	0.016	0.516	3.79067	0.000551775
	isoform_346933	0	0	0	1.05	1.53	1.09	0	1.223	4.41552	3.72788e-05
	isoform_347261	0	0	0	1.12	3.99	7.26	0	4.123	4.75608	1.04421e-05
	isoform_349308	0	0.16	0.48	4.06	3.81	3.18	0.213	3.683	3.32755	0.000734601
	isoform_349558	0.29	0.27	0	2.97	2.81	3.35	0.186	3.043	3.52756	3.39423e-05
	isoform_349633	1.93	1.86	1.3	14.37	12.91	8.09	1.696	11.79	2.58769	2.22805e-06
	isoform_351388	0.23	0.15	0.16	1.21	4.82	5.7	0.18	3.91	3.67425	5.00471e-05
	isoform_352266	0	0.23	0	7.98	10.06	9.52	0.076	9.186	4.9869	1.64996e-08
	isoform_352605	0.06	0.08	0.06	0.55	0.54	0.54	0.066	0.543	2.87504	6.24044e-06
	isoform_352972	0	0	0	1.24	10.97	12.87	0	8.36	4.92626	5.29289e-06
	isoform_35375	2.1	2.94	2.62	8.43	9.52	8.07	2.553	8.673	1.70042	1.28666e-06
	isoform_35730	0	0	0	3.23	0.84	2.07	0	2.046	4.99684	9.407e-07
	isoform_37077	10.03	7.82	9.16	41.69	31.66	27.29	9.003	33.546	1.78125	4.83577e-05
	isoform_37281	2.21	1.29	3.58	23.1	14.84	13.22	2.36	17.053	2.58841	7.44094e-05
	isoform_37722	0	0	0	24.32	1.58	1.74	0	9.213	4.14531	0.000766002
	isoform_38006	6.24	4.98	4.61	30.16	27.79	20.18	5.276	26.043	2.15143	4.10895e-06
	isoform_38033	0	0	0	1.75	1.62	1.75	0	1.706	5.33945	7.77184e-09
	isoform_38084	0	0	0	2.9	1.72	1.94	0	2.186	5.52081	1.93401e-09
	isoform_38099	0.13	0.23	0	2.45	2.13	2.51	0.12	2.363	3.47453	0.000154149
	isoform_38459	0	0	0	1.79	4.1	1.16	0	2.35	4.94331	1.78486e-06
	isoform_38728	1.69	1.46	0.69	14.5	9.54	12.04	1.28	12.026	2.93607	2.13941e-06
	isoform_38951	0.72	1.46	1.08	3.94	3.51	5.08	1.086	4.176	1.82686	0.000924562
	isoform_39095	0	0	0	2.35	0.28	2.05	0	1.56	4.13166	0.000523982
	isoform_3964	0	0	0.02	0.46	3.61	3.56	0.006	2.543	4.85299	4.56934e-06
	isoform_39784	0	0	0	5.86	0.39	4.97	0	3.74	4.40486	0.00014683
	isoform_39884	0	0	0	3.67	1.22	0.8	0	1.896	4.61877	2.15178e-05
	isoform_39999	11.88	22.86	27.4	97.19	125.49	73.01	20.713	98.563	2.12196	0.000278851
	isoform_40437	2.53	4.03	3.94	14.69	10.87	17.32	3.5	14.293	1.94032	1.50441e-06
	isoform_40979	11.08	24.47	14.96	83.95	95.3	60.44	16.836	79.896	2.1092	0.000203453
	isoform_41318	5.2	7.05	2.87	50.34	21.06	29.84	5.04	33.746	2.42933	0.000952298
	isoform_41363	40.8	52.39	51.75	176.06	192.75	131.26	48.313	166.69	1.71828	2.03361e-06
	isoform_41596	5.92	5.83	5.42	18.28	21.86	22.25	5.723	20.796	1.78217	2.5263e-07
	isoform_41953	0	0	0	1.63	0.52	0.89	0	1.013	4.20476	0.000208234
	isoform_42079	0	0	0	2.96	0.96	0.74	0	1.553	4.43941	6.36875e-05
	isoform_42284	0.46	0.66	0.81	6.95	3.65	4.26	0.643	4.953	2.71425	1.09513e-06
	isoform_42346	22.69	28.46	30.76	193.66	166.17	123.6	27.303	161.143	2.46974	3.0089e-13
	isoform_42709	0	0	0	3.59	6.6	2.63	0	4.273	5.86293	2.09762e-10
	isoform_42865	4.76	5.59	4.54	22.78	17.82	13.11	4.963	17.903	1.74336	0.000226518
	isoform_43207	0.09	0	0	1.25	2.64	4.32	0.03	2.736	4.32987	3.00634e-05
	isoform_43657	0	0	0	0.56	0.71	0.6	0	0.623	3.92588	0.000827148
	isoform_43858	5.58	4.16	3.67	20.46	17.18	16.69	4.47	18.11	1.87953	0.000106893
	isoform_44104	1.64	1.6	5.65	17.54	28.99	31.12	2.963	25.883	2.75746	0.000858146
	isoform_44135	3.42	2.15	2.39	12.2	10.95	9.6	2.653	10.916	1.89622	0.000378873
	isoform_44322	0	0	0	2.98	1.28	1.21	0	1.823	4.89623	1.50441e-06
	isoform_44380	2.11	2.3	2.51	8.78	8.05	8	2.306	8.276	1.78219	3.00698e-09
	isoform_44428	0	0	0	1.99	2.71	2.79	0	2.496	5.52133	1.80224e-09
	isoform_44967	0.23	0.12	0.6	2.69	6.38	8.04	0.316	5.703	3.45206	0.000255332
	isoform_45060	0	0.27	0.27	4.8	4.26	2.18	0.18	3.746	3.5429	0.000255332
	isoform_45132	0.06	0	0	3.75	1.1	5.13	0.02	3.326	4.86014	1.1315e-06
	isoform_45232	4.33	1.43	4.24	72.14	236.51	265.59	3.333	191.413	4.87145	3.04998e-10
	isoform_45796	0	0	0	3.07	5.96	4.78	0	4.603	6.08231	7.31037e-12
	isoform_45912	10.91	25.98	9.75	1011.45	805.23	407.58	15.546	741.42	4.95174	1.44796e-14
	isoform_46168	0	0	0	0.58	1.53	0.61	0	0.906	3.99294	0.000794807
	isoform_46249	0	0	0	4.9	2.04	1.82	0	2.92	5.24588	8.70034e-08
	isoform_46358	2.63	4.12	2.82	9.92	8.4	9.6	3.19	9.306	1.47741	0.000294429
	isoform_47131	0	0	0	69.15	27.46	9.72	0	35.443	6.71302	4.85285e-13
	isoform_47399	0	0	0	1.71	1.23	1.36	0	1.433	4.93411	4.82932e-07
	isoform_47483	2.39	2.1	2.87	6.54	8.56	10.72	2.453	8.606	1.706	0.000871262
	isoform_4755	0	0	0	0.93	3.3	1.52	0	1.916	5.41621	3.60501e-08
	isoform_47622	1.68	2.45	1.61	13.58	9.06	7.88	1.913	10.173	2.26036	8.49833e-06
	isoform_47728	0	0	0	1.51	0.52	0.65	0	0.893	3.94961	0.000943292
	isoform_47917	5.9	9.53	9.2	47.19	51.27	37.01	8.21	45.156	2.37378	1.95088e-10
	isoform_47942	0.89	0.99	1.78	5.32	7.2	5.44	1.22	5.986	2.17178	0.000165689
	isoform_47951	0	0	0	1.56	5.97	4.21	0	3.913	5.36656	5.45394e-08
	isoform_47995	0	0	0	17.15	12.39	9.22	0	12.92	7.2738	1.76176e-19
	isoform_48352	12.18	14.09	10.37	133.86	144.32	59.71	12.213	112.63	2.93942	5.77357e-07
	isoform_48412	0	0	0	1.07	2.11	1.04	0	1.406	4.60013	1.34803e-05
	isoform_48676	0	0	0	1.85	4.99	3.08	0	3.306	5.36864	2.91213e-08
	isoform_48849	0	0	0	6.73	27.53	9.1	0	14.453	6.38177	6.70834e-12
	isoform_48917	6.19	8.21	6.51	26.18	26.36	23.45	6.97	25.33	1.7985	2.72102e-09
	isoform_49172	0.45	0.37	0.8	6.11	4.16	3.31	0.54	4.526	2.85512	5.03331e-06
	isoform_49175	12.44	11.93	19.52	43.82	44.07	41	14.63	42.963	1.4899	0.000228309
	isoform_49347	3.08	2.75	3.24	11.32	8.8	9.75	3.023	9.956	1.64244	1.7029e-06
	isoform_49957	0.99	1.3	0.91	5.44	7.46	10.4	1.066	7.766	2.67295	9.26001e-07
	isoform_5007	26.97	24.14	25.52	119.38	69.54	84.93	25.543	91.283	1.71797	3.91352e-05
	isoform_5014	0.1	0	0.06	0.69	1.03	1.15	0.053	0.956	3.37358	0.000455006
	isoform_50291	4.12	2.13	4.95	44.13	42.43	24.74	3.733	37.1	3.01997	7.76532e-07
	isoform_50463	0	0	0	0.99	0.84	0.46	0	0.763	3.94094	0.00086413
	isoform_50511	0	0	0	0.51	1.34	2.11	0	1.32	4.17984	0.000306033
	isoform_50671	0	0	0	5.63	0.62	5.89	0	4.046	4.63171	3.1391e-05
	isoform_51110	20.73	20.26	21.43	52.59	47.23	43.41	20.806	47.743	1.14156	0.000118605
	isoform_51121	0	0	0	3.43	5.76	2.98	0	4.056	5.80448	1.95088e-10
	isoform_51128	0	0	0	18.35	4.33	9.89	0	10.856	6.37956	2.01319e-12
	isoform_51240	0	0	0	2.44	2.41	0.99	0	1.946	4.87196	1.81642e-06
	isoform_51320	0	0	0	1.11	1.64	3.21	0	1.986	4.82628	2.87061e-06
	isoform_51523	14.79	11.96	16.18	159.12	179.82	182.81	14.31	173.916	3.48695	6.67007e-30
	isoform_52173	0	0	0	0.74	0.99	4.52	0	2.083	4.20521	0.000363545
	isoform_52463	59.13	68.88	49.52	267.55	261.42	168.52	59.176	232.496	1.8596	0.000125719
	isoform_52495	0	0	0	3.79	3.7	2.29	0	3.26	5.45098	4.59552e-09
	isoform_52641	0	0	0	0.99	1.33	4.04	0	2.12	4.58365	2.58295e-05
	isoform_53046	0	0	0	2.72	1.56	1.11	0	1.796	4.82894	2.24215e-06
	isoform_53947	0	0	0.14	6.16	3.77	2.45	0.046	4.126	4.77191	2.63811e-07
	isoform_54333	0	0.04	0	1.48	2.48	2.33	0.013	2.096	5.14745	9.70742e-08
	isoform_54568	0	0.09	0	0.84	0.9	1.56	0.03	1.1	3.91089	0.000285749
	isoform_54698	3.3	3.92	5.17	12.58	13.29	11.46	4.13	12.443	1.53865	3.40664e-05
	isoform_54732	11.21	18.74	25.71	61.81	65.08	64.54	18.553	63.81	1.71245	0.000381541
	isoform_55106	0.56	0.74	0.88	7.68	13.43	7.43	0.726	9.513	3.4507	2.13357e-09
	isoform_55302	0.98	2.97	5.23	73.7	52.7	42.57	3.06	56.323	3.72353	2.39737e-07
	isoform_55621	2.83	4.72	4.38	124.67	91.83	71.13	3.976	95.876	4.37982	1.84429e-27
	isoform_55652	19.26	18.33	14.07	194.69	146.07	99.99	17.22	146.916	2.8772	3.82338e-09
	isoform_56543	0	0	0.06	1.54	0.94	2.59	0.02	1.69	4.24836	4.35692e-05
	isoform_56577	4.52	0.75	0.75	118.59	53.55	40.56	2.006	70.9	3.79433	0.000224321
	isoform_56794	0.06	0.12	0.43	4.07	3.17	2.06	0.203	3.1	3.33745	0.000258279
	isoform_57216	0	0	0	12.96	22.59	9.19	0	14.913	7.03305	1.2895e-16
	isoform_57274	0	0	0	1.4	2.13	2.71	0	2.08	4.94912	6.40859e-07
	isoform_57356	0.65	1.11	1.85	8.19	11.08	5.48	1.203	8.25	2.55289	0.000389235
	isoform_57381	0.89	4.95	3.37	81.66	75.6	32.34	3.07	63.2	3.74113	4.01214e-06
	isoform_57406	0	0	0	4.11	3.66	0.68	0	2.816	4.50949	5.29032e-05
	isoform_5754	1.95	2.14	1.34	17.63	13.04	12.22	1.81	14.296	2.80361	1.20357e-10
	isoform_57692	0	0	0	7.22	5.35	5.59	0	6.053	6.5352	3.73694e-15
	isoform_57793	12.98	11.53	16.3	43.22	32.49	37.17	13.603	37.626	1.40108	6.11943e-05
	isoform_58017	152.35	187.8	284.23	983.69	852.16	638.55	208.126	824.8	1.89818	3.6619e-05
	isoform_58481	7.7	6.32	5.02	197.1	178.46	81.01	6.346	152.19	4.15522	7.05961e-13
	isoform_58602	0	0	0	21.71	5.6	8.76	0	12.023	6.13882	2.90413e-11
	isoform_58849	0	0	0	0.89	0.8	1.48	0	1.056	4.23382	0.000136386
	isoform_58978	1.73	1.56	2.24	10.77	12.19	6.18	1.843	9.713	2.23327	0.00017781
	isoform_59030	0	0	0	1.87	3.29	2.66	0	2.606	5.32506	1.89222e-08
	isoform_59072	1.93	3.52	3.12	23.22	21.74	11.62	2.856	18.86	2.5429	7.60005e-06
	isoform_59161	45.74	63.59	33.63	403.24	278.59	201.97	47.653	294.6	2.41917	2.74755e-05
	isoform_59505	0	0	0	1.39	0.69	0.87	0	0.983	4.10593	0.000302651
	isoform_59571	24.17	30.27	42.08	190.9	191.56	174.17	32.173	185.543	2.45609	7.42829e-15
	isoform_59632	0.7	0.82	1.35	8.85	13.89	5.97	0.956	9.57	3.02732	6.1634e-06
	isoform_60085	9.83	10.61	11.02	27.06	23.45	20.99	10.486	23.833	1.1327	0.000384028
	isoform_60256	0	0	0	2.81	3.29	2.63	0	2.91	5.3815	6.06784e-09
	isoform_60273	5.49	11.86	14.38	64.28	68.84	40.37	10.576	57.83	2.29304	0.000212676
	isoform_60297	0	0	0.01	4.72	6.04	2.64	0.003	4.466	5.72611	5.54358e-10
	isoform_60393	5.07	8.26	21.07	86.64	104.84	93.76	11.466	95.08	2.76531	0.000154098
	isoform_60418	8.08	8.96	9.63	46.05	42.01	34.89	8.89	40.983	2.13807	1.4612e-13
	isoform_60473	1.64	1.43	1.12	7.68	6.6	5.63	1.396	6.636	2.12056	2.1459e-05
	isoform_60569	1.22	0.74	0.52	5.65	12.99	14.08	0.826	10.906	3.25532	3.03637e-05
	isoform_60574	9.68	13.28	20.02	57.64	48.52	50.17	14.326	52.11	1.79259	2.49708e-05
	isoform_60595	4.58	2.19	2.99	25.78	24.65	23.68	3.253	24.703	2.68192	1.26093e-06
	isoform_60781	1.16	1.28	1.67	4.39	4.93	4.64	1.37	4.653	1.69176	0.000233525
	isoform_60937	0	0	0	2.11	3.11	3.06	0	2.76	5.45085	3.93046e-09
	isoform_61088	0	0	0	10.5	8	7.13	0	8.543	6.82217	6.78307e-17
	isoform_61633	0	0	0	1.41	7.6	4.1	0	4.37	5.07623	9.84345e-07
	isoform_61839	0	0.09	0.15	3.46	4.64	1.39	0.08	3.163	4.29139	9.87917e-06
	isoform_62026	174.23	217.72	157.69	1013.61	815.61	589.25	183.213	806.156	2.01879	6.52403e-06
	isoform_62289	0	0	0	5.6	0.62	3.2	0	3.14	4.4649	7.96875e-05
	isoform_62419	1.27	0.42	2.9	21.83	19.61	16.32	1.53	19.253	3.12006	0.00042291
	isoform_62542	2.84	3.83	3.77	9.38	8.87	8.68	3.48	8.976	1.32011	8.10172e-05
	isoform_62605	8.26	6.26	3.79	253.21	483.35	468.89	6.103	401.816	5.44611	5.50897e-21
	isoform_62726	1.22	1.41	1.75	14.69	11.44	11.53	1.46	12.553	3.00235	5.80224e-17
	isoform_62778	0	0	0	1.47	2.08	1.35	0	1.633	4.7572	2.81687e-06
	isoform_62796	0.83	0.81	1.59	4.93	4.03	5.59	1.076	4.85	2.07019	0.000359283
	isoform_63079	6.78	9.92	8.02	23.58	27.84	22.69	8.24	24.703	1.52714	4.58169e-05
	isoform_63235	4.14	2.87	7.01	26.74	24.78	18.22	4.673	23.246	2.14996	0.000505212
	isoform_63343	17.7	30.33	29.17	157.06	178.58	122.93	25.733	152.856	2.47655	6.26045e-10
	isoform_63391	0	0	0	1.19	1.17	1.08	0	1.146	4.37669	4.16087e-05
	isoform_63570	0	0	0	0.89	1.21	0.74	0	0.946	3.92114	0.000900354
	isoform_63586	14.76	8.65	11.66	70.88	73.01	53.66	11.69	65.85	2.31539	6.25887e-06
	isoform_63624	0	0	0	3.6	1.33	8.46	0	4.463	5.00329	1.7029e-06
	isoform_63907	0	0	0	1.51	2.14	1.56	0	1.736	4.63516	6.85624e-06
	isoform_64046	0	0	0	3.45	2.36	0.8	0	2.203	4.47101	5.14866e-05
	isoform_64208	0.55	0.67	0.58	3.49	4.46	5.55	0.6	4.5	2.75026	5.70134e-07
	isoform_64510	6.75	6.24	3.7	26.25	23.41	23.94	5.563	24.533	1.98696	0.00023699
	isoform_64804	25.02	31.4	32.22	339.41	311.03	214.54	29.546	288.326	3.17	2.33089e-20
	isoform_65146	0	0	0	1.33	1.32	2.57	0	1.74	4.60916	1.04197e-05
	isoform_65372	0	0	0	17.49	0.7	10.47	0	9.553	4.3043	0.000301916
	isoform_65484	0	0	0	4.27	1.05	1.94	0	2.42	4.6534	1.35296e-05
	isoform_65557	0	0	0	4.91	9.32	23.48	0	12.57	6.14388	6.00907e-11
	isoform_6581	0	0	0	0.91	0.34	0.38	0	0.543	4.23025	0.000179333
	isoform_65898	0	0	0	3.35	1.36	1.72	0	2.143	4.79871	2.81687e-06
	isoform_66195	8.23	11.73	9.68	65.9	58.08	43.47	9.88	55.816	2.40359	4.53268e-11
	isoform_66446	0	0	0	0.8	2.8	2.8	0	2.133	4.54279	2.90945e-05
	isoform_66601	0	0	0	5.31	1.36	0.62	0	2.43	4.09032	0.000699158
	isoform_66732	0	0	0.37	12.59	9.77	5.99	0.123	9.45	4.41085	2.02796e-05
	isoform_66835	0	0	0	3.41	2.17	7.53	0	4.37	5.37198	3.83541e-08
	isoform_66985	0.94	0.91	1.34	4.93	4.55	5.13	1.063	4.87	2.11613	3.17192e-06
	isoform_67078	0	0	0.46	18.54	13.98	8.74	0.153	13.753	4.04	0.000538379
	isoform_67559	1.91	3.31	2.69	21.55	18.51	16.19	2.636	18.75	2.72616	6.24377e-13
	isoform_67732	309.48	336.37	166.47	2029.86	1721.97	1418.44	270.773	1723.42	2.45335	1.10811e-05
	isoform_67890	0	0	0	4.83	5.27	2.37	0	4.156	5.45455	8.23642e-09
	isoform_68155	3.81	4.38	5.17	16.79	19.22	13.07	4.453	16.36	1.80719	2.54239e-05
	isoform_68508	0	0	0	5.03	11.12	5.01	0	7.053	5.61855	2.66682e-09
	isoform_68594	250.58	260.52	219.25	1095.67	944.14	726.6	243.45	922.136	1.82476	2.97906e-06
	isoform_69298	19.82	23.77	6.68	395.58	276.88	215.34	16.756	295.933	3.60425	4.82829e-07
	isoform_69351	7.1	10.49	13.57	36.94	34.47	32.38	10.386	34.596	1.68195	1.24768e-05
	isoform_69519	78.45	43.56	50.87	962.68	840.76	684.04	57.626	829.16	3.55703	6.24377e-13
	isoform_69730	7.48	11.29	11.08	34.3	44.83	29.96	9.95	36.363	1.79966	4.54537e-05
	isoform_69824	0	0	0	4.89	1.3	0.97	0	2.386	4.31233	0.00016658
	isoform_69991	0	0	0	1.35	1.13	0.81	0	1.096	4.19475	0.000164189
	isoform_70190	27.78	41.71	48.12	186.96	202.75	130.57	39.203	173.426	2.06261	2.69502e-06
	isoform_70197	2.66	1.32	1.23	55.66	31.85	24.68	1.736	37.396	3.88343	5.21177e-09
	isoform_70245	15.84	23.02	15.23	86.76	89.49	60.03	18.03	78.76	2.02013	1.03107e-05
	isoform_70255	11.03	12.99	5.16	659.83	544.11	380.29	9.726	528.076	5.22451	1.54106e-20
	isoform_70706	0	0	0	0.75	1.01	1.84	0	1.2	4.06017	0.000460168
	isoform_70718	1.71	4.96	17.49	169.82	140.49	111.92	8.053	140.743	3.38681	0.000431635
	isoform_70834	0	0	0	4.13	3.85	2.99	0	3.656	5.52056	1.62336e-09
	isoform_71011	5.13	5.19	5.16	12.55	10.84	14.06	5.16	12.483	1.21618	0.000673525
	isoform_71417	135.58	190.15	114.72	1201.14	829.8	640.11	146.816	890.35	2.42837	1.5063e-06
	isoform_71421	2.67	2.77	1.29	17.78	26.5	18.58	2.243	20.953	2.93338	1.52086e-06
	isoform_71573	0	0	0	1.6	1.81	0.93	0	1.446	4.38033	5.45166e-05
	isoform_71758	10.73	13.31	16.73	51.38	49.88	48.63	13.59	49.963	1.83239	1.53091e-11
	isoform_72037	0	0	0.16	2.53	1.37	1.18	0.053	1.693	3.6978	0.000694297
	isoform_72092	1.83	1.36	0.49	18.2	8.18	15.76	1.226	14.046	3.00373	0.000257241
	isoform_72268	0.49	0.59	0.48	5.73	6.7	6.78	0.52	6.403	3.47337	2.54225e-12
	isoform_72320	0	0	0	13.4	2.66	20.4	0	12.153	5.6107	1.6465e-08
	isoform_72620	0	0.2	0.24	10.37	25.66	18.48	0.146	18.17	5.76506	2.83296e-13
	isoform_72952	1.34	1.76	1.52	9.6	6.11	5.55	1.54	7.086	2.062	0.000112713
	isoform_72986	0	0	0	26.17	7.01	22.01	0	18.396	6.67386	5.05907e-14
	isoform_73513	0	0	0	1.78	0.89	1.12	0	1.263	4.19061	0.00018104
	isoform_73565	0	0	0	0.61	2.18	2.4	0	1.73	4.13353	0.000406794
	isoform_73643	5.63	2.35	3.2	26.89	37.64	20.37	3.726	28.3	2.58351	0.000566163
	isoform_73707	1.1	0.72	1.14	16.85	19.36	15.05	0.986	17.086	3.87803	7.97478e-17
	isoform_73801	22.5	39.65	31.98	386.87	358.85	243.53	31.376	329.75	3.24975	2.19833e-15
	isoform_74138	174.54	192.74	163.29	934.23	826.07	610.61	176.856	790.303	2.0649	2.9021e-08
	isoform_74319	0.18	0.19	0	5.85	1.62	5.27	0.123	4.246	4.10896	2.50279e-05
	isoform_74641	55.01	68.99	90.71	251.99	259.09	207.23	71.57	239.436	1.69057	1.7029e-06
	isoform_74734	5.57	7.17	7.74	19.4	18	15.92	6.826	17.773	1.33583	6.2956e-05
	isoform_74800	0	0	0.02	1.02	2.41	2.19	0.006	1.873	4.48527	3.12658e-05
	isoform_75021	9.57	11.88	19.56	59.32	50.16	58.86	13.67	56.113	1.96056	3.61766e-06
	isoform_75471	21.71	34.88	20.42	489.23	348.95	250.25	25.67	362.81	3.57438	2.02361e-13
	isoform_75874	8.22	11.04	10.3	20.35	21.71	22.84	9.853	21.633	1.09953	0.00040513
	isoform_75884	0	0	0	0.95	0.92	1.81	0	1.226	4.08419	0.000376256
	isoform_75931	0	0	0	14.88	6.87	4.1	0	8.616	5.87691	3.50656e-10
	isoform_76108	375.77	389.93	413.56	1346.5	1267.21	914.12	393.086	1175.94	1.51617	4.93937e-05
	isoform_76208	0	0	0	3.89	1.21	0.78	0	1.96	4.03308	0.000780877
	isoform_76254	71.27	104.4	80.41	490.67	461.44	303.4	85.36	418.503	2.19238	2.41067e-07
	isoform_76346	176.61	124.79	109.6	976.11	815.88	566.61	137	786.2	2.31558	3.54619e-05
	isoform_76440	0	0	0	3.38	2.66	5.73	0	3.923	5.2137	6.40532e-08
	isoform_76558	0	0.88	0.35	35	9.43	10.12	0.41	18.183	3.84485	0.000672511
	isoform_77119	0	0	0	2.04	2.39	1.53	0	1.986	4.75098	2.81687e-06
	isoform_77336	8.52	9.73	7.28	35.96	28.63	29.72	8.51	31.436	1.80288	2.6208e-07
	isoform_77375	0	0	0	1.28	2.73	4.9	0	2.97	4.57508	2.27936e-05
	isoform_77403	0	0	0	0.86	1.02	1.13	0	1.003	3.98197	0.000584449
	isoform_77412	215.76	233.14	545.46	1704.32	1895.14	1473.57	331.453	1691.01	2.20171	0.000406794
	isoform_77746	0.63	0	0.42	70.28	40.55	25.66	0.35	45.496	5.14989	2.5447e-08
	isoform_77892	0.77	0.88	1.31	17.24	8.77	5.46	0.986	10.49	3.05512	3.48087e-05
	isoform_77955	0	0	0	7.99	4.02	2.62	0	4.876	5.30153	5.73259e-08
	isoform_78015	132.87	128.09	166.13	754.9	641.12	501.98	142.363	632.666	2.07187	3.09925e-09
	isoform_78100	0	0	0	1.47	2.48	1.84	0	1.93	4.51657	1.90936e-05
	isoform_78101	0	0	0	59.74	36.37	50.47	0	48.86	8.37174	1.7654e-29
	isoform_78500	0	0.22	0	2.91	3.31	1.65	0.073	2.623	3.68286	0.000800837
	isoform_78553	4.12	2.06	3.75	30.27	24.88	15.04	3.31	23.396	2.57255	0.000125558
	isoform_79864	0.28	0.11	0.11	3.16	4.9	1.63	0.166	3.23	3.44213	0.000802569
	isoform_80276	7.62	12.78	34.36	158.28	243.8	131.14	18.253	177.74	2.90581	0.000407539
	isoform_80332	2.73	6.04	7.28	47.17	54.14	43.2	5.35	48.17	3.00309	2.67095e-09
	isoform_80333	65.64	90.8	61.97	301.27	324.1	259.2	72.803	294.856	1.93608	2.58137e-07
	isoform_80433	0	0	0	0.75	4.08	2.62	0	2.483	4.23007	0.000264789
	isoform_80438	0	0	0	0.75	2.9	4.57	0	2.74	4.28428	0.000199352
	isoform_80694	46.98	54.18	57.44	186.43	206.57	145.06	52.866	179.353	1.70332	9.95911e-07
	isoform_81816	16.83	26.06	14.76	137.06	132.47	107.58	19.216	125.703	2.57705	1.81034e-09
	isoform_82117	2.67	1.65	8.58	39.5	40.69	40.14	4.3	40.11	2.81818	0.000957957
	isoform_82348	0	0	0	0.97	2.91	6.42	0	3.433	4.44444	7.9935e-05
	isoform_82391	0	0	0.45	8.05	33.16	46.21	0.15	29.14	4.45317	8.79438e-05
	isoform_82531	13.23	8.27	16.58	63.51	47.64	49.75	12.693	53.633	1.94718	0.000199352
	isoform_82533	14.18	17.45	13.73	93.8	106.77	79.28	15.12	93.283	2.53009	3.14667e-13
	isoform_82757	223.56	185.34	258.24	869.18	848.65	739.4	222.38	819.076	1.82245	4.81258e-08
	isoform_82997	38.69	40.84	54.33	179.23	265.69	146.58	44.62	197.166	2.03709	6.66825e-05
	isoform_83008	0	0	0	6.16	3.03	1.77	0	3.653	4.87838	2.24366e-06
	isoform_83256	0	0	0	1.36	4.05	2.65	0	2.686	4.64363	1.23923e-05
	isoform_83395	51.88	55.67	127.94	473.42	474.73	382.38	78.496	443.51	2.34293	6.2956e-05
	isoform_83496	0	0	0	11.51	5.61	4.86	0	7.326	5.82158	2.09762e-10
	isoform_83775	0	0.08	0.08	4.77	2.66	1.8	0.053	3.076	4.2102	1.42819e-05
	isoform_83805	8.07	7.72	7.36	29.23	22.85	22.79	7.716	24.956	1.61897	3.08353e-06
	isoform_83932	0	0	0	2.45	4.65	4.26	0	3.786	5.33153	2.14427e-08
	isoform_84023	2.92	3.1	4.84	13.32	12.73	11.44	3.62	12.496	1.71581	0.000114129
	isoform_84083	0	0	0	1.18	8.77	8.29	0	6.08	4.79622	1.01844e-05
	isoform_84176	0	0	0	1.01	18.84	8.3	0	9.383	4.40958	0.000165285
	isoform_84268	46.18	84.65	65.26	238.64	189.47	245.67	65.363	224.593	1.71699	5.54592e-06
	isoform_84452	0	0	0	3.23	3.37	2.82	0	3.14	5.26593	1.97213e-08
	isoform_84524	0	1.18	0.68	53.31	58.84	31.86	0.62	48.003	4.68522	1.29958e-06
	isoform_84750	19.25	34.22	32.62	115.52	106.85	74.36	28.696	98.91	1.71431	0.000505212
	isoform_84990	172.07	214.37	207.52	972.69	950.44	635.14	197.986	852.756	2.02891	4.81258e-08
	isoform_85123	19.64	18.03	32.75	125.33	112.36	78.29	23.473	105.326	2.06268	6.62966e-05
	isoform_85273	0	0	0	3.92	3.87	2.86	0	3.55	5.22608	3.48575e-08
	isoform_85529	0	0	0	1.42	2.23	1.92	0	1.856	4.31856	7.24615e-05
	isoform_85573	0	0	0	8.77	31.71	13.35	0	17.943	6.29072	8.64722e-12
	isoform_86003	3.8	6.24	7.27	40.36	30.29	19.88	5.77	30.176	2.25164	5.82655e-05
	isoform_86016	0	0	0	2.22	1.63	0.75	0	1.533	3.94875	0.000943292
	isoform_86174	0	0	0	3.6	5.3	2.5	0	3.8	5.16111	1.2257e-07
	isoform_86379	1.8	1.64	4.93	25.8	24.6	24.53	2.79	24.976	2.92537	4.10895e-06
	isoform_86405	2.08	0	0.57	368.43	125.94	216.36	0.883	236.91	4.58162	4.16087e-05
	isoform_86423	7.57	6.8	11.6	64.44	58.97	57.11	8.656	60.173	2.69588	5.05907e-14
	isoform_86676	0	0	0	4.9	5.64	3.07	0	4.536	5.47698	4.37765e-09
	isoform_86888	43.49	52.01	66.59	589.63	456.16	400.4	54.03	482.063	3.06778	1.09994e-21
	isoform_87181	3.72	3.47	2.97	16.59	13.28	12.06	3.386	13.976	1.94254	1.41432e-05
	isoform_87365	0	0	0	12.17	27.56	5.49	0	15.073	5.80121	2.21485e-09
	isoform_8740	0	0	0	1.11	1.34	3.16	0	1.87	5.44937	1.60556e-08
	isoform_8749	0.02	0.14	0.19	2.86	2.29	1.28	0.116	2.143	3.6318	7.71027e-06
	isoform_87745	0	0	0	1.24	1.11	1.3	0	1.216	4.05357	0.000371798
	isoform_87847	0	0	0	12.28	32.18	10.67	0	18.376	6.38142	2.42558e-12
	isoform_87881	0.33	0	0	12.05	2.45	8.15	0.11	7.55	3.96391	0.000629254
	isoform_87963	1.13	1.08	1.75	6.02	6.52	5.6	1.32	6.046	2.11239	5.42536e-05
	isoform_88274	0	0	0.01	7.72	6.75	9.21	0.003	7.893	6.2521	1.8806e-13
	isoform_88287	0	0	0	10.5	3.04	9.07	0	7.536	5.60605	3.69733e-09
	isoform_88367	60.68	60.91	73.23	466.08	345.49	294.3	64.94	368.623	2.4127	1.5966e-12
	isoform_88492	21.98	17.76	35.24	109.16	98.14	74.65	24.993	93.983	1.80634	0.000978762
	isoform_88813	82.86	73.45	108.01	315.68	383.76	272.52	88.106	323.986	1.80669	1.8457e-05
	isoform_89253	67.11	48.2	105.72	524.32	514.86	445.26	73.676	494.813	2.60013	5.05534e-08
	isoform_89356	0.94	2.7	6.76	23.17	221.66	216.39	3.466	153.74	4.02616	0.000131957
	isoform_89587	0	0	0	2.83	2.17	1.69	0	2.23	4.66653	5.52372e-06
	isoform_89760	2.19	2.96	2.12	7.11	9.6	9.67	2.423	8.793	1.77989	0.000505212
	isoform_89825	0.32	0.31	0.84	8.52	12.06	8.7	0.49	9.76	3.98377	4.41311e-09
	isoform_90098	0	0	0	3.36	1.92	1.49	0	2.256	4.52022	2.1459e-05
	isoform_90239	6.98	11.03	8.05	38.8	41.14	30.61	8.686	36.85	2.00464	1.12688e-06
	isoform_90420	0	0.25	0	14.96	15.55	5.99	0.083	12.166	5.29884	4.60702e-09
	isoform_90570	0	0	0	0.71	4.06	3.15	0	2.64	4.09545	0.000593288
	isoform_90625	3.27	4.16	8.73	28.03	31.77	25.06	5.386	28.286	2.2532	0.000273311
	isoform_90789	15.85	18.8	33.54	199.85	203.57	183.27	22.73	195.563	2.98428	1.3083e-12
	isoform_90881	14.59	18.21	40.63	133.87	176.16	126.54	24.476	145.523	2.40854	0.000178105
	isoform_91215	21.9	23.51	48.05	194.31	205.48	132.56	31.153	177.45	2.36067	3.71173e-05
	isoform_91313	1.99	0.78	2.78	24.82	49.66	48.75	1.85	41.076	3.94862	2.45365e-08
	isoform_91593	0	0	0	2.02	4.99	0.88	0	2.63	4.03362	0.000843744
	isoform_91617	59.28	102.65	135.41	466.93	271.89	420.02	99.113	386.28	1.86618	0.000555083
	isoform_91857	0	0	0	20.86	9.92	5.19	0	11.99	5.72086	2.13357e-09
	isoform_91930	13.7	39.77	49.84	452.26	447.77	338.51	34.436	412.846	3.30762	6.74281e-08
	isoform_92856	50.15	62.27	99.08	372.2	384.43	359.43	70.5	372.02	2.32244	1.90948e-09
	isoform_92865	0	0	0	2.13	2.05	1.15	0	1.776	4.04233	0.00047385
	isoform_93077	17.55	26.07	22.63	120.35	93.73	69.69	22.083	94.59	2.01062	3.12345e-06
	isoform_93334	0	0.4	0	6.44	3.66	4.72	0.133	4.94	3.75512	0.000505212
	isoform_9334	0	0	0	2.79	2.07	2.15	0	2.336	6.20364	3.59849e-13
	isoform_93531	0	0	0	3.97	1.3	1.19	0	2.153	4.02812	0.000695059
	isoform_93567	0	0	0.17	1.86	2.63	7.07	0.056	3.853	4.32573	5.24008e-05
	isoform_93569	0	0	0	3.83	10.31	5.83	0	6.656	5.45474	1.4343e-08
	isoform_94043	6.7	7.47	6.86	85.9	77.59	60.06	7.01	74.516	3.29916	1.58231e-22
	isoform_94147	4.86	2.41	6.54	53.02	45.18	57.02	4.603	51.74	3.23322	4.0484e-09
	isoform_94193	0	0	0	5.03	2.87	1.62	0	3.173	4.68436	8.36979e-06
	isoform_94214	12.9	12.58	11.41	64.58	56.84	53.7	12.296	58.373	2.17362	1.59965e-12
	isoform_94380	0	0	0	2.95	1.5	2.23	0	2.226	4.29138	9.0745e-05
	isoform_94665	0	0	0	5.54	2.06	2.17	0	3.256	4.60442	1.52114e-05
	isoform_95322	0.44	0.65	0.27	9.88	6.89	6.32	0.453	7.696	3.63933	8.86285e-08
	isoform_95464	0	0	0	13.5	13.88	4.02	0	10.466	5.73794	1.78128e-09
	isoform_95663	0	0	0	1.31	2.76	3.92	0	2.663	4.36004	8.12327e-05
	isoform_95830	24.05	29.8	30.65	133.39	117.9	108.8	28.166	120.03	2.05082	6.32549e-18
	isoform_96625	60.77	54.72	48.16	177.92	163.15	146.21	54.55	162.426	1.50025	0.000143461
	isoform_97004	79.05	89.26	141.1	663.61	793.75	567.8	103.136	675.053	2.60899	3.00192e-10
	isoform_97116	0	0	0	1.53	2.62	1.39	0	1.846	4.15476	0.000249218
	isoform_97325	0	0	0	5.84	43.5	45.77	0	31.703	5.83115	3.82338e-09
	isoform_97353	2.74	4.63	2.55	17.91	11.45	14.9	3.306	14.753	2.03624	0.000140719
	isoform_97664	9.78	14.09	5.15	79.01	67.53	48.41	9.673	64.983	2.48952	0.000251917
	isoform_97688	147.02	154.42	187.56	983.94	867.61	829.87	163	893.806	2.41016	6.32975e-28
	isoform_97707	6.78	9.97	19.16	201.46	186.25	126.87	11.97	171.526	3.58775	9.3436e-11
	isoform_97870	54.27	44.83	74.15	295.56	285.99	181.09	57.75	254.213	2.02527	6.30229e-05
	isoform_97877	0	0	0	3.04	2.35	1.51	0	2.3	4.43752	3.4969e-05
	isoform_98253	2.97	4.68	5.26	13.89	31.03	31.88	4.303	25.6	2.38742	0.000316075
	isoform_98338	0	0	0	20.78	20.5	5.28	0	15.52	5.90562	4.63245e-10
	isoform_98571	0	0	0	4.82	6.42	4.32	0	5.186	5.41794	5.79348e-09
	isoform_98961	0	0	0	7.47	1.77	5.19	0	4.81	4.8856	2.33542e-06
	isoform_98987	35.55	33.34	46.07	170.32	162.39	157.78	38.32	163.496	2.04199	7.12423e-14
	isoform_99058	0	0	0	4.57	2.88	4.43	0	3.96	5.12877	8.63673e-08
	isoform_99788	4.27	5.63	9.45	52.48	31.63	35.05	6.45	39.72	2.47823	1.88194e-06
	isoform_9985	0.11	0	0	1.54	1.97	1.41	0.036	1.64	3.75728	0.000857196
	isoform_99932	0	0	0	3.7	3.34	3.57	0	3.536	4.9786	2.87592e-07
	isoform_99947	0	0.12	0	30.68	9.6	21.08	0.04	20.453	6.16303	7.74602e-13
log2FoldChange ≤ −1，Q-Value < 0.001	isoform_100004	38.03	20.11	2.56	0	0	0	20.233	0	-4.90974	7.83849e-06
	isoform_100398	1.88	6.1	1.43	0	0	0	3.136	0	-4.30545	0.000155048
	isoform_102052	61.11	61.93	59.53	13.64	9.14	19.78	60.856	14.186	-2.04741	2.58295e-05
	isoform_103817	3.13	2.82	1.93	0	0	0	2.626	0	-4.47135	2.73363e-05
	isoform_104402	23.85	27.27	25.82	8.12	9.45	12.02	25.646	9.863	-1.35972	0.000868639
	isoform_105215	218.73	211.48	185.21	12.07	15.11	27.18	205.14	18.12	-3.32481	4.96511e-11
	isoform_105261	54.33	79.82	6.46	0	0	0	46.87	0	-5.61762	3.94571e-08
	isoform_107882	105.35	139.62	160.59	57.15	36.43	54.25	135.186	49.276	-1.42976	0.000115284
	isoform_109315	14.92	9.24	3.3	0	0	0	9.153	0	-5.1348	5.70134e-07
	isoform_109349	218.63	234.16	105.98	38.24	39.07	39.68	186.256	38.996	-2.1244	0.000800748
	isoform_111024	10.94	9.69	7.82	0.38	0.38	0.13	9.483	0.296	-4.33649	1.11205e-09
	isoform_114188	10.74	6.71	9.29	0.32	0.87	0.8	8.913	0.663	-3.48301	1.63166e-06
	isoform_114938	24.57	4.07	3.04	0	0	0	10.56	0	-4.15438	0.000599292
	isoform_115417	2.96	5.79	1.44	0	0	0	3.396	0	-4.07557	0.000536882
	isoform_116595	510.05	474.04	330.63	124.84	139.13	135.47	438.24	133.146	-1.67569	0.000638182
	isoform_118626	7.33	11.26	14.72	1.14	1.84	2.26	11.103	1.746	-2.46632	0.000279206
	isoform_119771	18.02	11.04	23.07	1.75	0.85	2.3	17.376	1.633	-3.07899	7.69473e-06
	isoform_12133	2.04	3.53	2.96	0.64	0.56	0.27	2.843	0.49	-2.41882	0.000125719
	isoform_12151	3.86	0.97	1.1	0	0	0	1.976	0	-4.99405	2.07977e-06
	isoform_12303	0.39	0.35	0.88	0	0	0	0.54	0	-4.17383	0.000242875
	isoform_1236	2.02	1.79	1.65	0	0	0	1.82	0	-6.48989	1.27735e-14
	isoform_125269	5.16	6.73	4.01	0.24	0.23	0.25	5.3	0.24	-3.44401	0.000470888
	isoform_125281	26.83	27.36	28.17	8.03	9.23	7.09	27.453	8.116	-1.66588	0.000418622
	isoform_125354	5.89	9.67	3.24	0	0	0	6.266	0	-4.17435	0.000273411
	isoform_13159	1.66	2.32	3.59	0	0	0	2.523	0	-6.05648	6.4594e-12
	isoform_133636	9.86	10.02	9.3	2.36	2.08	3.24	9.726	2.56	-1.92249	6.55831e-07
	isoform_133687	5.77	4.75	5.76	0.48	0.29	0.4	5.426	0.39	-3.60832	3.53808e-11
	isoform_134100	2.12	2.14	2.7	0.5	0.44	0.29	2.32	0.41	-2.35115	0.000108422
	isoform_13446	2.64	3.1	1.03	0	0	0	2.256	0	-5.58908	4.82834e-09
	isoform_134848	11.28	13.12	16.17	1.21	2.04	1.07	13.523	1.44	-3.08391	8.20923e-11
	isoform_136870	0.62	0.46	0.57	0	0	0	0.55	0	-4.31441	7.34874e-05
	isoform_136937	61.19	22.88	26.37	2.58	0.95	3.91	36.813	2.48	-3.38787	8.46305e-05
	isoform_13840	0.44	0.84	1.04	0	0	0	0.773	0	-4.68132	5.72704e-06
	isoform_140789	0.57	0.92	0.45	0	0	0	0.646	0	-5.18062	9.12134e-08
	isoform_14132	0.73	0.58	1.7	0	0	0	1.003	0	-4.73711	5.72468e-06
	isoform_141511	1.8	1.37	0.8	0.04	0	0.12	1.323	0.053	-3.61704	0.000566366
	isoform_143872	1.13	1.2	0.51	0	0	0.07	0.946	0.023	-3.84959	0.000633501
	isoform_146788	0.59	0.68	1.11	0	0	0	0.793	0	-4.25143	0.000118431
	isoform_14691	0.51	0.82	0.51	0	0.01	0	0.613	0.003	-4.47043	2.50346e-05
	isoform_147374	1.74	1.04	0.82	0	0	0	1.2	0	-4.26593	0.000139966
	isoform_148524	0.44	0.57	1.33	0	0	0	0.78	0	-4.62487	1.27055e-05
	isoform_14994	1.73	1.8	0.44	0	0	0	1.323	0	-4.734	9.9587e-06
	isoform_151464	3.67	5.01	4.98	2.1	2.05	2.18	4.553	2.11	-1.1307	0.000224653
	isoform_152150	9.98	14.53	4.57	0.79	0.64	0.69	9.693	0.706	-3.48381	1.17648e-07
	isoform_153236	0.79	1.8	2.38	0	0	0	1.656	0	-4.68835	6.79069e-06
	isoform_153248	29.17	18.21	10.6	0.26	0.33	0.39	19.326	0.326	-5.29925	8.92536e-16
	isoform_155788	3.9	0.77	1.52	0	0	0	2.063	0	-4.91469	3.63908e-06
	isoform_157072	1.8	1.57	2.47	0.41	0.49	0.23	1.946	0.376	-2.2148	0.000987632
	isoform_15777	1.89	5.82	4.21	0	0	0	3.973	0	-6.3269	8.93245e-13
	isoform_158556	1.25	2.04	1.54	0.18	0.24	0.09	1.61	0.17	-2.94347	9.22973e-05
	isoform_1616	0.85	0.71	1.03	0	0	0	0.863	0	-5.53302	1.53813e-09
	isoform_16196	8.82	11.65	3.42	0	0	0.03	7.963	0.01	-6.68808	5.43454e-14
	isoform_162579	1.35	2.68	2.59	0	0	0	2.206	0	-4.21246	0.000154149
	isoform_164791	0.81	0.7	0.62	0	0	0	0.71	0	-4.07075	0.00036951
	isoform_165039	21.4	16.05	9.07	2.51	2.63	2.23	15.506	2.456	-2.52092	0.00013131
	isoform_16577	0.67	0.67	0.65	0	0	0	0.663	0	-4.59694	8.23429e-06
	isoform_167282	0.55	0.82	0.63	0	0	0	0.666	0	-3.8986	0.000981171
	isoform_171933	0.54	1.09	1.49	0.04	0	0	1.04	0.013	-4.20269	0.000189873
	isoform_173583	1.47	1.09	1.24	0	0	0	1.266	0	-5.38056	8.1094e-09
	isoform_174863	1.48	2.1	1.39	0	0	0	1.656	0	-5.16824	6.3875e-08
	isoform_17521	7.59	6.69	9.81	1.54	1.55	2.22	8.03	1.77	-2.13584	5.70134e-07
	isoform_175634	0.82	0.58	1.06	0	0	0	0.82	0	-4.93697	6.56269e-07
	isoform_176648	45.91	48.17	18.44	7.04	5.52	7.14	37.506	6.566	-2.36832	0.000716966
	isoform_178076	3.67	0.7	2.67	0	0	0	2.346	0	-4.16507	0.000384665
	isoform_179055	3.92	5.57	3.34	0.31	0.25	0.73	4.276	0.43	-3.07523	6.96785e-06
	isoform_181394	6.55	6.29	1.3	0	0	0	4.713	0	-5.25281	2.66533e-07
	isoform_181990	34.31	47.35	40.03	18.23	11.07	14.92	40.563	14.74	-1.45435	0.000207089
	isoform_183315	1.77	1.96	1.54	0	0.08	0.06	1.756	0.046	-4.47195	5.00542e-08
	isoform_184798	1.9	2.72	3.29	0.26	0.51	0.41	2.636	0.393	-2.59465	5.5687e-06
	isoform_18493	0.72	0.71	0.69	0	0	0	0.706	0	-4.62718	6.52403e-06
	isoform_186256	136.73	104.66	42.18	6.75	4.19	6.67	94.523	5.87	-3.65258	1.08048e-07
	isoform_187379	2.3	1.25	0.54	0	0	0	1.363	0	-4.35214	0.000122478
	isoform_187407	4.31	4.85	3.95	0.41	0.21	0.58	4.37	0.4	-3.26871	7.42027e-09
	isoform_190007	20.37	25.81	8.61	1.2	1.09	1.46	18.263	1.25	-3.58081	1.32824e-08
	isoform_196525	1.1	6.63	6.17	0	0	0	4.633	0	-4.90796	3.09405e-06
	isoform_197069	222.78	232.71	111.46	37.59	44.57	40.07	188.983	40.743	-2.12698	0.000500551
	isoform_19714	0.48	1.56	0.78	0	0	0	0.94	0	-4.53064	2.59167e-05
	isoform_200002	26.3	23.19	12.35	2.1	2.15	1.64	20.613	1.963	-3.19311	5.58884e-08
	isoform_200636	0.95	0.93	0.93	0	0	0	0.936	0	-4.67056	4.53827e-06
	isoform_203144	0.39	0.7	0.66	0	0	0	0.583	0	-4.02141	0.000490558
	isoform_204	38.23	33.86	20.39	2.14	3.52	2.06	30.826	2.573	-3.36722	5.02477e-09
	isoform_20695	16.95	39.26	4.12	0	0	0	20.11	0	-6.34409	4.50838e-11
	isoform_20857	75.59	44.7	36.01	2.25	3.41	4	52.1	3.22	-3.74121	5.49708e-10
	isoform_208919	1.11	0.94	0.9	0	0	0	0.983	0	-4.14996	0.000220709
	isoform_209158	35.38	41.53	25.85	8.72	11.15	8	34.253	9.29	-1.84625	0.000234341
	isoform_209732	212.56	193.07	131.62	23.56	21.96	40.27	179.083	28.596	-2.54439	4.27916e-06
	isoform_210211	0.82	0.43	2.11	0	0	0	1.12	0	-4.35543	0.000114177
	isoform_211522	6.75	7.26	5.51	1.8	0.88	1.77	6.506	1.483	-2.08065	0.000141048
	isoform_21288	64.81	153.01	87.59	19.14	8.93	21.46	101.803	16.51	-2.44302	0.000259596
	isoform_213013	26.49	16.71	23.8	0	0.82	0.27	22.333	0.363	-4.1111	0.000143461
	isoform_21405	0.99	1.2	1.64	0	0	0	1.276	0	-5.24374	2.80564e-08
	isoform_215849	3.11	11.15	8.04	0	0	0	7.433	0	-5.9994	5.99484e-11
	isoform_216118	19.52	28.52	11.31	2.36	3.13	2.95	19.783	2.813	-2.64859	1.34791e-05
	isoform_216168	88.19	87.53	47.72	11.14	15.53	14.66	74.48	13.776	-2.30572	9.86494e-05
	isoform_21630	0.58	2.15	2.75	0	0	0	1.826	0	-5.02397	9.38237e-07
	isoform_217299	10.33	3.16	2.47	0	0.1	0	5.32	0.033	-4.67923	1.00731e-05
	isoform_21923	1.27	2.5	1.23	0	0	0	1.666	0	-5.33887	2.13563e-08
	isoform_21985	5.03	5.52	4.98	1.94	2.12	1.56	5.176	1.873	-1.46571	0.000435477
	isoform_220820	7.02	6.73	5.54	1.54	1.45	1.52	6.43	1.503	-2.02322	7.34874e-05
	isoform_22087	10.76	15.06	13.18	6.08	3.4	4.49	13	4.656	-1.47725	0.000953943
	isoform_22099	0.33	0.71	0.88	0	0	0	0.64	0	-4.19356	0.000194903
	isoform_221868	3.69	1.12	2.15	0	0	0	2.32	0	-5.94099	2.32425e-10
	isoform_22216	1.89	2.24	2.76	0	0	0	2.296	0	-6.0234	3.41943e-12
	isoform_222836	5.65	4.74	3.91	0.69	1.15	0.67	4.766	0.836	-2.39078	6.06798e-05
	isoform_223365	0.91	1.14	0.7	0	0	0	0.916	0	-4.30988	8.02509e-05
	isoform_223781	12.88	17.74	6.2	1.76	1.27	1.59	12.273	1.54	-2.79395	2.24676e-05
	isoform_22459	1.48	1.5	1.66	0.41	0.31	0.46	1.546	0.393	-1.91723	0.000557668
	isoform_226217	16.84	43.41	3.5	0.28	0.63	0.34	21.25	0.416	-4.22724	2.52882e-05
	isoform_227501	1.77	1.11	0.54	0	0	0	1.14	0	-4.81618	4.31539e-06
	isoform_229357	1.46	1.8	1.15	0.15	0.13	0	1.47	0.093	-3.3013	0.000521852
	isoform_229800	14.01	13.71	3.83	0.49	1.03	1.03	10.516	0.85	-3.11298	0.000502889
	isoform_230851	7.08	9.27	7.08	1.09	1.32	1.22	7.81	1.21	-2.65147	3.44799e-12
	isoform_231294	3.41	3.07	3.41	0.73	0.9	1.16	3.296	0.93	-1.81858	9.933e-05
	isoform_23174	3.8	1.34	4.07	0	0	0	3.07	0	-5.71111	1.73701e-09
	isoform_231973	3.34	18.66	9.91	0.7	0.56	0.37	10.636	0.543	-3.69401	8.15429e-06
	isoform_233887	18.27	13.18	7.69	1.78	2.04	2.13	13.046	1.983	-2.5696	0.000102963
	isoform_23401	18.91	26.2	11.18	0.96	1.71	1.19	18.763	1.286	-3.56338	3.70745e-09
	isoform_234019	11.42	13.58	13.27	2.06	1.17	2.27	12.756	1.833	-2.69606	1.23799e-09
	isoform_234886	0.73	6.3	3.01	0	0.01	0	3.346	0.003	-5.23397	3.74567e-07
	isoform_234947	5.32	9.09	5.37	0.76	0.65	0.69	6.593	0.7	-3.14129	5.4137e-11
	isoform_235719	4.85	4.66	5.05	1.21	1.84	1.43	4.853	1.493	-1.67509	0.0003806
	isoform_236096	0.71	0.51	0.45	0	0	0	0.556	0	-4.49523	2.37341e-05
	isoform_236828	49.2	45.67	36.77	14.37	10.72	10.76	43.88	11.95	-1.81385	0.000119976
	isoform_237691	2.08	3.18	2.59	0	0	0	2.616	0	-5.79783	6.22955e-11
	isoform_239647	76.66	65.51	66.47	25.44	27.67	21.13	69.546	24.746	-1.48674	0.000455486
	isoform_240407	2.48	1.32	1.61	0.18	0.15	0.26	1.803	0.196	-3.00191	6.44297e-06
	isoform_2409	1.21	1.21	0.86	0	0	0	1.093	0	-5.63935	5.90034e-10
	isoform_241150	7.95	7.11	3.06	0.89	0.33	0.75	6.04	0.656	-2.89736	0.000241334
	isoform_241377	2.54	2.52	6.37	0	0	0	3.81	0	-5.03694	4.88975e-07
	isoform_242395	6.69	10.33	14.2	0.23	0.56	0.47	10.406	0.42	-4.1525	4.15972e-10
	isoform_242869	0.79	1.19	0.67	0.04	0.08	0.07	0.883	0.063	-3.42601	0.000106773
	isoform_24433	9.09	7.36	12.02	2.76	1.94	3.3	9.49	2.666	-1.79843	0.000415472
	isoform_244452	4.69	4.5	3.92	1.12	1.34	1.16	4.37	1.206	-1.80166	0.000674846
	isoform_244795	1.33	1.75	1.68	0	0	0	1.586	0	-4.21791	0.000129837
	isoform_24594	77.35	51.18	74.78	6.75	2.53	9.04	67.77	6.106	-3.19847	2.38162e-06
	isoform_247931	2.19	1.49	2.21	0	0	0	1.963	0	-5.19497	5.6762e-08
	isoform_250013	0.87	0.58	0.5	0	0	0.01	0.65	0.003	-4.55104	1.70656e-05
	isoform_252788	2.16	4.25	4.07	0.5	0.49	0.42	3.493	0.47	-2.65766	5.39198e-05
	isoform_25316	201.23	74.18	86.05	9.52	9.83	17.79	120.486	12.38	-2.98634	0.000119877
	isoform_25413	131.62	34.29	29.44	5.85	2.92	4.67	65.116	4.48	-3.30201	0.00043696
	isoform_25839	62.3	62.82	35.26	11.14	12.02	13.08	53.46	12.08	-2.09345	8.14158e-05
	isoform_258481	0.18	0.56	0.86	0	0	0	0.533	0	-4.11726	0.000415132
	isoform_258522	14.18	18.72	11.84	2.6	1.95	2.41	14.913	2.32	-2.61855	7.58895e-09
	isoform_26315	5.6	3.41	1.57	0	0	0	3.526	0	-5.62347	5.9854e-09
	isoform_266036	0.66	0.64	0.98	0	0	0	0.76	0	-4.44744	2.76575e-05
	isoform_26649	6.55	2.3	6.2	0	0	0	5.016	0	-6.2117	8.08191e-12
	isoform_26671	1.2	0.76	0.35	0	0	0	0.77	0	-4.06493	0.000580044
	isoform_267785	1.72	2.56	0.99	0.13	0	0	1.756	0.043	-3.82771	0.000753659
	isoform_26876	0.86	2.67	0.74	0	0	0	1.423	0	-4.64934	1.5191e-05
	isoform_268832	24.23	34.81	19.68	3.03	6.28	4.99	26.24	4.766	-2.31348	0.000227575
	isoform_269134	1.14	0.22	1.1	0	0	0	0.82	0	-4.01695	0.000893586
	isoform_270350	1.56	1.35	1.77	0	0	0	1.56	0	-5.11807	8.9713e-08
	isoform_270974	3.93	8.78	3.44	0.8	0.62	0.61	5.383	0.676	-2.80339	1.44813e-05
	isoform_27115	0.46	0.36	0.98	0	0	0	0.6	0	-3.93461	0.000991628
	isoform_271836	1.25	1.2	0.71	0.05	0.05	0	1.053	0.033	-4.39434	1.91486e-06
	isoform_272449	5.99	8.37	7.07	0.7	0.42	1.09	7.143	0.736	-3.14074	3.36759e-09
	isoform_27270	49.87	25.96	52.15	3.96	3.75	3.52	42.66	3.743	-3.3618	9.78121e-12
	isoform_272960	1.77	0.88	0.85	0	0	0	1.166	0	-4.56549	1.95348e-05
	isoform_274358	94.83	80.98	75.2	14.61	12.1	14.61	83.67	13.773	-2.57941	4.97912e-14
	isoform_278619	4.54	5.7	2.49	0.53	0.58	0.58	4.243	0.563	-2.67437	0.000178105
	isoform_279520	1.1	0.87	0.89	0	0	0	0.953	0	-4.80307	1.7664e-06
	isoform_27976	1.3	1.16	2.52	0	0	0	1.66	0	-5.2196	6.48581e-08
	isoform_281242	27.79	26.94	17.22	5.42	4.02	5.08	23.983	4.84	-2.27047	1.71714e-06
	isoform_284472	21.1	10.55	6.14	0	0	0	12.596	0	-5.98473	1.95088e-10
	isoform_284509	4.67	6.02	2.65	0.66	0.66	0.54	4.446	0.62	-2.6724	1.72964e-05
	isoform_285163	1.5	0.37	1.03	0	0	0	0.966	0	-4.70962	1.05603e-05
	isoform_288497	0.62	2.14	1.09	0	0	0	1.283	0	-4.10319	0.0004012
	isoform_288964	3.7	10.95	1.58	0.4	0.22	0.37	5.41	0.33	-3.33388	0.000577418
	isoform_29000	2.29	1.61	2.81	0.03	0	0	2.236	0.01	-5.72646	2.53393e-10
	isoform_293547	20.99	18.52	10.84	1.4	2.48	1.71	16.783	1.863	-2.97095	1.09103e-06
	isoform_295552	2.06	2.42	2.06	0	0	0	2.18	0	-5.17262	4.97569e-08
	isoform_296692	0.5	0.99	0.91	0	0	0	0.8	0	-4.84186	1.389e-06
	isoform_298499	1.87	6.1	1.82	0	0	0	3.263	0	-5.6937	2.75987e-09
	isoform_29944	0.72	0.71	0.7	0	0	0	0.71	0	-4.42274	3.10668e-05
	isoform_301109	1.26	0.52	1.02	0	0	0	0.933	0	-4.23399	0.000171207
	isoform_30274	258.95	89.92	106.8	11.98	9.25	24.06	151.89	15.096	-2.96882	0.000523982
	isoform_303577	0.76	0.76	0.82	0	0	0	0.78	0	-4.17296	0.000176155
	isoform_30391	45.21	23.54	10.13	0	0.12	0.16	26.293	0.093	-5.89708	8.08347e-11
	isoform_304508	3.84	6.58	1.41	0	0	0	3.943	0	-4.9481	1.99109e-06
	isoform_30686	4.16	2.35	4.62	0	0	0	3.71	0	-6.08282	7.79009e-12
	isoform_307772	0.31	1.17	0.39	0	0	0	0.623	0	-4.12955	0.0004012
	isoform_309058	7.71	4.97	3.22	0	0	0	5.3	0	-6.58071	7.12423e-14
	isoform_309892	1.54	0.43	2.77	0.03	0	0	1.58	0.01	-4.30806	9.57968e-05
	isoform_309970	1.57	2.87	1.46	0.09	0.19	0.27	1.966	0.183	-3.10158	1.12211e-05
	isoform_310320	8.02	7.6	1.22	0	0	0	5.613	0	-4.73539	1.50761e-05
	isoform_310749	4.38	5.75	5.03	1.07	1.01	0.59	5.053	0.89	-2.40719	8.72374e-07
	isoform_311038	9.66	5.66	3.21	0.26	0.51	0.62	6.176	0.463	-3.30999	5.04759e-05
	isoform_312477	0.93	1.23	0.4	0	0	0	0.853	0	-4.2341	0.000192642
	isoform_314019	3.65	5.38	7.3	1.69	1.06	1.11	5.443	1.286	-2.00753	0.000364598
	isoform_314557	3.57	2.2	3.52	0.32	0.32	0.61	3.096	0.416	-2.70056	0.000121583
	isoform_31461	1.74	0.91	1.76	0	0	0	1.47	0	-4.95878	7.38168e-07
	isoform_314636	0.7	0.47	0.78	0	0	0	0.65	0	-5.15526	8.70034e-08
	isoform_317389	1.68	3.29	2.18	0.18	0	0	2.383	0.06	-4.20146	3.34242e-05
	isoform_31934	1.18	1.1	3.89	0	0	0	2.056	0	-4.99176	1.21463e-06
	isoform_320810	1.33	1.78	1.95	0.08	0.12	0.16	1.686	0.12	-3.43135	6.40859e-07
	isoform_321415	5.72	7.55	3.57	0.71	1.13	0.81	5.613	0.883	-2.46698	0.000347005
	isoform_32158	0.74	0.81	2.18	0	0	0	1.243	0	-4.5708	2.02995e-05
	isoform_321616	7.97	6.49	4.16	0.93	0.97	0.93	6.206	0.943	-2.52499	0.000672449
	isoform_32413	1.93	1.13	0.32	0	0	0	1.126	0	-4.03319	0.000885079
	isoform_32509	0.45	0.59	0.54	0	0	0	0.526	0	-4.00535	0.000508833
	isoform_32547	3.94	1.81	1.1	0	0	0	2.283	0	-5.0128	1.23079e-06
	isoform_326774	1.21	0.8	0.29	0	0	0	0.766	0	-4.62914	2.02027e-05
	isoform_327847	1.31	0.83	1.28	0	0	0	1.14	0	-5.28632	2.61845e-08
	isoform_32812	7.4	10.66	8.47	0	0	0	8.843	0	-7.46355	6.73018e-22
	isoform_329664	1.36	1.94	1.85	0.27	0.36	0.55	1.716	0.393	-2.05824	0.000669292
	isoform_33218	9.53	11.46	5.39	0.68	0.9	1.53	8.793	1.036	-2.87419	2.61175e-05
	isoform_332184	0.75	1.07	0.64	0	0	0	0.82	0	-4.18745	0.00017781
	isoform_332701	7.03	7.97	6.65	3.42	2.73	3.25	7.216	3.133	-1.23242	0.000211642
	isoform_333123	4.62	8.78	7.32	0.73	0.53	0.48	6.906	0.58	-3.42832	1.9781e-14
	isoform_333259	0.59	2.08	0.96	0	0	0	1.21	0	-4.69924	8.49833e-06
	isoform_33363	6.26	1.81	1.11	0.03	0	0	3.06	0.01	-4.82717	8.38342e-06
	isoform_335491	0.94	0.84	0.96	0	0	0	0.913	0	-4.39267	3.91352e-05
	isoform_336439	0.8	0.24	0.83	0	0	0	0.623	0	-4.00959	0.000780959
	isoform_337398	8.13	8.88	2.46	0.12	0.25	0.44	6.49	0.27	-3.71677	0.000125331
	isoform_3376	25.79	21.03	12.44	1.46	2.04	1.73	19.753	1.743	-3.31591	3.06552e-09
	isoform_338154	6.28	4.04	3.4	0.94	0.8	0.75	4.573	0.83	-2.33267	0.0004012
	isoform_33895	1.02	0.88	0.57	0	0	0	0.823	0	-4.35256	6.81463e-05
	isoform_339124	3.47	1.96	2.1	0.13	0.21	0.17	2.51	0.17	-3.41167	0.000169715
	isoform_33930	0.63	0.65	0.68	0	0	0	0.653	0	-4.22748	0.000121408
	isoform_339794	1.6	1.98	1.48	0	0.18	0.16	1.686	0.113	-3.29417	0.000440433
	isoform_3403	39.46	33.55	18.81	3.04	3.64	4.18	30.606	3.62	-2.93956	1.73116e-07
	isoform_340522	4.28	2.68	2.87	0.5	0.38	0.67	3.276	0.516	-2.5282	9.22973e-05
	isoform_34154	9.15	15.16	14.36	2.05	2.78	2.55	12.89	2.46	-2.32892	3.43765e-09
	isoform_342712	1.12	1.57	0.93	0	0	0	1.206	0	-5.56116	1.51428e-09
	isoform_34527	1.52	0.38	1.42	0	0	0	1.106	0	-4.1872	0.000316075
	isoform_34548	20.03	18.43	7.74	1.63	1.98	1.81	15.4	1.806	-2.87504	1.89524e-05
	isoform_346475	2.12	3.55	2.02	0	0.22	0	2.563	0.073	-3.971	8.77878e-05
	isoform_348838	3.07	3.58	3.03	0.92	1.02	1.29	3.226	1.076	-1.58773	0.000119853
	isoform_349064	9.03	35.18	25.93	0.54	1.35	1.99	23.38	1.293	-3.55521	1.62607e-05
	isoform_351029	0.62	1.05	1.55	0	0	0	1.073	0	-4.31174	8.80774e-05
	isoform_351110	2.58	2.34	1.43	0	0	0	2.116	0	-4.1271	0.000294698
	isoform_352735	3.5	4.69	5.82	0.36	0.39	0.98	4.67	0.576	-2.77853	4.59372e-05
	isoform_35559	2.31	1.95	0.49	0	0	0.01	1.583	0.003	-4.46081	6.77805e-05
	isoform_36062	3.53	4.31	0.45	0.04	0	0	2.763	0.013	-4.22139	0.000273311
	isoform_36533	3.79	2.72	2.35	0.2	0.12	0.3	2.953	0.206	-3.56161	2.6208e-07
	isoform_3713	4.06	4.72	3.05	1.28	0.94	0.84	3.943	1.02	-1.91035	0.000194903
	isoform_37327	3.45	5.76	2.63	0.23	0.65	0.46	3.946	0.446	-2.80072	0.000315701
	isoform_37632	1.18	11.21	2.97	0	0	0.06	5.12	0.02	-4.68958	1.46641e-05
	isoform_37960	3.92	1.39	3.49	0.2	0.13	0	2.933	0.11	-3.66045	0.000448304
	isoform_38215	2.34	4.41	3.97	0	0	0	3.573	0	-6.13851	1.52982e-12
	isoform_38675	11.52	37.35	12.63	0.71	1.87	2.11	20.5	1.563	-3.17937	0.000188848
	isoform_38748	4.74	6.29	5.65	2.13	2.11	1.88	5.56	2.04	-1.45029	7.34874e-05
	isoform_38762	15.44	16.65	16.75	3.98	6.46	5.02	16.28	5.153	-1.62802	0.000435477
	isoform_3889	3.73	0.98	0.55	0	0	0	1.753	0	-4.75562	1.56859e-05
	isoform_38962	25.54	26.11	17.34	5.6	6.26	4.24	22.996	5.366	-2.04611	7.45275e-05
	isoform_39075	1.96	5.42	1.14	0	0	0	2.84	0	-5.05419	1.01314e-06
	isoform_39673	10.7	3.86	6.77	0	0	0	7.11	0	-6.4189	7.74602e-13
	isoform_39722	1.19	0.47	1.4	0	0	0	1.02	0	-4.28246	0.000141048
	isoform_40140	0.9	0.89	0.67	0	0	0	0.82	0	-4.39118	4.28982e-05
	isoform_41500	8.22	21.54	8.17	1.1	1.08	1.78	12.643	1.32	-2.98104	2.02995e-05
	isoform_41506	3.66	2.54	5.46	0.25	0	0	3.886	0.083	-3.88445	0.000650414
	isoform_41687	0.7	0.68	4.02	0	0	0	1.8	0	-4.19188	0.000398877
	isoform_42159	2.03	1.94	0.86	0	0	0	1.61	0	-4.8126	3.06085e-06
	isoform_42207	54.28	36.8	19.3	5.25	3.57	4.17	36.793	4.33	-2.8828	2.54239e-05
	isoform_43213	6.45	6.46	5.35	2.21	1.63	2.22	6.086	2.02	-1.59962	0.000454661
	isoform_4357	28.03	29.26	19.87	8.84	5.59	5.47	25.72	6.633	-1.92864	0.000163326
	isoform_43823	4.32	4.63	2.77	0	0	0	3.906	0	-5.99223	1.53091e-11
	isoform_43987	78.72	71.38	42.94	8.72	10.77	12.43	64.346	10.64	-2.50118	3.76604e-06
	isoform_44050	24.91	33.1	23.27	5.62	6.55	4.73	27.093	5.633	-2.22025	3.08414e-08
	isoform_44127	3.05	1.38	1.21	0	0	0	1.88	0	-4.90372	1.99109e-06
	isoform_4528	155.59	77.12	49.72	7.12	9.93	13.84	94.143	10.296	-2.895	0.000294722
	isoform_45327	1.15	1.63	2.09	0	0	0	1.623	0	-5.08564	1.39468e-07
	isoform_46384	7.9	6.68	5.71	1.04	1.08	1.9	6.763	1.34	-2.26555	0.00014684
	isoform_46688	1.67	0.87	2.19	0	0	0	1.576	0	-4.79789	3.08353e-06
	isoform_46799	1.94	4.65	2.7	0.35	0.52	0.52	3.096	0.463	-2.518	0.000599292
	isoform_46970	27.83	34.47	33.12	11.61	13.65	9.81	31.806	11.69	-1.43354	8.14158e-05
	isoform_47479	0.64	1.28	1.26	0	0	0	1.06	0	-4.42259	3.69776e-05
	isoform_47667	7.16	9.49	14.14	2.6	1.89	2.02	10.263	2.17	-2.16643	2.53299e-06
	isoform_47808	3.05	5.16	3.3	0.79	0.45	0.33	3.836	0.523	-2.70275	3.57466e-05
	isoform_47923	1.19	2.44	1.11	0	0	0	1.58	0	-4.79256	3.01954e-06
	isoform_4848	16.68	23.86	7.05	2.78	1.34	2.13	15.863	2.083	-2.67333	0.000637891
	isoform_48689	2.93	5.62	3.13	0.57	0.57	0.97	3.893	0.703	-2.34137	0.000502154
	isoform_4902	40.83	60.21	54.69	8.27	15.53	7.35	51.91	10.383	-2.18284	0.000283975
	isoform_49066	415.28	345.18	188.93	29.99	28.28	39.42	316.463	32.563	-3.11764	2.55635e-08
	isoform_49343	76.7	262.19	27.38	8.76	6.23	7.49	122.09	7.493	-3.27087	0.000991655
	isoform_49498	7.36	13.15	4.49	0	0	0	8.333	0	-6.34336	1.29954e-12
	isoform_50094	2.02	2.65	2.76	0.58	0.76	0.66	2.476	0.666	-1.86524	0.000636584
	isoform_5013	54.84	34.9	16.62	0.76	0.8	0.99	35.453	0.85	-4.86554	1.28962e-13
	isoform_51888	49.26	62.38	40.07	10.87	13.02	11.87	50.57	11.92	-2.05087	5.00269e-07
	isoform_51919	9.57	13.2	9.08	3.97	4.04	3.71	10.616	3.906	-1.43541	0.000864101
	isoform_53337	21.33	5.75	20.78	0	0.58	0.29	15.953	0.29	-3.9633	0.000456996
	isoform_53419	98.23	95.69	99.18	28.8	20.77	22.37	97.7	23.98	-2.03459	9.20477e-13
	isoform_53421	7.56	8.7	9.13	0	0	0	8.463	0	-7.12245	1.51001e-19
	isoform_53769	3.68	1.35	0.95	0	0	0	1.993	0	-4.54188	3.82673e-05
	isoform_54030	13.15	17.39	6.03	2.09	1	1.44	12.19	1.51	-2.7791	0.00018301
	isoform_54284	350.37	415.81	137.34	37.24	14.15	10.88	301.173	20.756	-3.36161	5.68245e-05
	isoform_54419	1.72	2.61	3.31	0	0	0	2.546	0	-5.47907	2.96371e-09
	isoform_55879	10.12	6.57	4.22	0.82	0.56	0.39	6.97	0.59	-3.24263	9.87917e-06
	isoform_56489	0.56	1.08	1.49	0	0	0	1.043	0	-4.24872	0.000134684
	isoform_57727	0.34	4.02	5.09	0	0	0	3.15	0	-4.19934	0.000445194
	isoform_58964	0.52	1.23	1.38	0	0	0	1.043	0	-4.12305	0.000314042
	isoform_59236	1.49	0.74	1.44	0	0	0	1.223	0	-4.39473	5.36964e-05
	isoform_59746	0.87	4.3	1.86	0	0	0	2.343	0	-4.61737	2.04717e-05
	isoform_60151	273.75	169.53	146.17	18.62	36.19	39.66	196.483	31.49	-2.4615	0.000558338
	isoform_60503	3.08	2.6	1.52	0.22	0.26	0.19	2.4	0.223	-3.08337	0.000149524
	isoform_60963	2.9	1.26	0.7	0	0	0	1.62	0	-4.15338	0.000406794
	isoform_61691	4.72	2.79	10.19	0	0	0	5.9	0	-5.80833	6.43392e-10
	isoform_62003	31.71	5.1	4.52	0	0	0	13.776	0	-5.17481	1.26093e-06
	isoform_62017	0.97	0.7	1.01	0	0	0	0.893	0	-4.05495	0.00040787
	isoform_62410	1.07	1.52	1.17	0	0	0	1.253	0	-4.50314	1.74199e-05
	isoform_62802	405.8	381.34	230.75	27.39	52.98	23.63	339.296	34.666	-3.01474	5.73716e-06
	isoform_62973	2.18	0.7	1.35	0	0	0	1.41	0	-4.24822	0.000189046
	isoform_63373	16.85	4.2	2.55	0	0	0	7.866	0	-5.11454	1.42114e-06
	isoform_63427	0.96	1.18	1.4	0	0	0	1.18	0	-4.48659	1.95146e-05
	isoform_63493	29.99	24.44	16.74	3.39	3.95	1.42	23.723	2.92	-2.75974	0.000202055
	isoform_63619	61.04	87.54	55.89	6.79	14.76	8.17	68.156	9.906	-2.58632	2.65372e-05
	isoform_64550	8.16	6.83	3.53	1.12	1.09	1.02	6.173	1.076	-2.39019	0.000983158
	isoform_64876	18.47	16.72	4.45	1.46	0.44	1.16	13.213	1.02	-3.13923	0.000900369
	isoform_65893	31.35	3.62	4.96	0	0	0	13.31	0	-4.92591	7.32718e-06
	isoform_6597	66.39	110.36	95.27	15.15	23.44	11.82	90.673	16.803	-2.30393	1.87609e-05
	isoform_66311	2.39	2.31	1.21	0	0	0.14	1.97	0.046	-4.00342	0.000118893
	isoform_66370	21.13	14.65	4.9	0.95	1.18	0.92	13.56	1.016	-3.27051	0.000107256
	isoform_66809	13.94	4.83	1.4	0	0	0	6.723	0	-4.77927	1.53658e-05
	isoform_6850	8.04	6.81	5.13	1.07	1.45	1.33	6.66	1.283	-2.31341	6.37805e-06
	isoform_69071	3.25	2.54	2.14	0	0	0	2.643	0	-5.05042	2.51621e-07
	isoform_6919	0.37	0.89	0.44	0	0	0	0.566	0	-4.37723	6.34126e-05
	isoform_69909	10.98	2.47	3.09	0	0	0	5.513	0	-5.10718	9.94223e-07
	isoform_70426	1.45	2	0.66	0	0	0	1.37	0	-4.19522	0.000233199
	isoform_70746	12.64	8.05	5.62	0	0	0.12	8.77	0.04	-5.62135	1.39388e-10
	isoform_70788	12.42	4.3	2.03	0	0	0	6.25	0	-5.05603	1.7051e-06
	isoform_70907	24.56	22.52	29.28	0.23	0	0	25.453	0.076	-7.17947	3.29863e-25
	isoform_7100	2.31	1.29	2.32	0	0	0	1.973	0	-5.92502	4.51544e-11
	isoform_7149	0.69	0.25	0.72	0	0	0	0.553	0	-4.27499	0.000147133
	isoform_71566	1.73	2.33	2.99	0	0	0	2.35	0	-4.90229	7.30173e-07
	isoform_7234	1.22	5.63	2.32	0	0.09	0	3.056	0.03	-4.00326	0.000637981
	isoform_72744	0.75	0.89	1.6	0	0	0	1.08	0	-4.09092	0.000349892
	isoform_7384	0.44	1.49	0.55	0	0	0	0.826	0	-4.49476	3.84357e-05
	isoform_75211	17.57	15.78	11.3	2.14	2.94	3.45	14.883	2.843	-2.29346	3.26511e-05
	isoform_75409	1.02	1.38	2.06	0	0	0	1.486	0	-4.27694	0.000101338
	isoform_75772	27.09	19.9	24.8	0.13	1.15	0.56	23.93	0.613	-4.31232	1.43324e-06
	isoform_75845	3.43	2.68	0.74	0	0	0	2.283	0	-4.33458	0.000139966
	isoform_76054	22.5	6.39	19.6	0.13	0.39	0.86	16.163	0.46	-4.15328	4.15019e-06
	isoform_7694	0.83	0.42	0.98	0	0	0	0.743	0	-4.60309	1.33745e-05
	isoform_76989	1.65	6.28	3.39	0	0	0	3.773	0	-4.99316	9.43679e-07
	isoform_77660	1581.97	1947.94	1001.84	239.77	217.46	220.93	1510.58	226.053	-2.65243	7.93832e-09
	isoform_77689	1.59	1.81	2.54	0	0	0	1.98	0	-4.69606	4.00544e-06
	isoform_77749	73.27	61.42	42.8	11.65	12.91	14.69	59.163	13.083	-2.12397	3.93591e-05
	isoform_77992	174.57	158.54	88.9	13.48	23.02	7.7	140.67	14.733	-2.91571	0.000141615
	isoform_81056	18.75	12.69	7.14	0.14	0.2	0.07	12.86	0.136	-5.36312	7.89099e-12
	isoform_82381	18.54	9.35	9.16	0	0	0	12.35	0	-6.45003	3.07737e-13
	isoform_82545	1.2	2.23	1.1	0	0	0	1.51	0	-4.2667	0.000121104
	isoform_82720	1.23	7.87	2.46	0	0	0	3.853	0	-4.57261	3.58682e-05
	isoform_82826	2.35	1.14	2.02	0	0	0	1.836	0	-4.4524	3.66284e-05
	isoform_82882	1	1.37	1.57	0	0	0	1.313	0	-4.2537	0.000106804
	isoform_83148	32.38	2.51	5.54	0	0	0	13.476	0	-4.49766	0.000108422
	isoform_83232	2.32	4.12	6	0	0	0	4.146	0	-5.42244	8.86477e-09
	isoform_8324	7.06	6.71	6.11	0.9	1.53	1.81	6.626	1.413	-2.15649	7.89153e-05
	isoform_83746	9.09	10.49	16.06	2.37	2.83	2.08	11.88	2.426	-2.20109	6.44297e-06
	isoform_83830	1.65	1.34	1.65	0	0	0	1.546	0	-4.29307	8.12869e-05
	isoform_84270	42.71	27.48	22.59	1.39	3.52	2.86	30.926	2.59	-3.25908	2.88466e-06
	isoform_84780	2.05	0.95	0.97	0	0	0	1.323	0	-4.06085	0.000519606
	isoform_85636	29.32	42.61	10.87	2.14	0.83	2.57	27.6	1.846	-3.37297	6.28618e-05
	isoform_8564	1.39	0.86	2.05	0.25	0.14	0.22	1.433	0.203	-2.65869	0.000543234
	isoform_85904	1.75	1.95	2.51	0	0	0	2.07	0	-4.64852	5.54834e-06
	isoform_86082	5959.93	5132.64	2058.79	525.19	443.12	529.93	4383.79	499.413	-2.91274	1.21139e-05
	isoform_86416	500.5	410.02	218.11	38.44	53.02	44.1	376.21	45.186	-2.8688	2.44555e-06
	isoform_86823	2.24	2.08	6.6	0	0	0	3.64	0	-4.83298	3.37333e-06
	isoform_86898	4.98	3.09	1.45	0	0	0	3.173	0	-4.72023	8.80379e-06
	isoform_87195	18.38	23.49	4.2	0	0	0	15.356	0	-5.89632	1.1185e-09
	isoform_87246	1.36	1.85	3.57	0	0	0.02	2.26	0.006	-4.60734	1.20189e-05
	isoform_88685	122.89	269.31	49.94	7.31	9.16	14.52	147.38	10.33	-3.28462	0.000124597
	isoform_89295	388.39	333.71	306.87	128.08	92	112.07	342.99	110.716	-1.63399	2.73805e-05
	isoform_8941	16.56	5.1	1	0	0.01	0	7.553	0.003	-4.86244	1.21837e-05
	isoform_89431	757.06	718.73	683.64	53.26	33.56	70.42	719.81	52.413	-3.65912	1.73822e-18
	isoform_89534	2.96	1.51	0.88	0	0	0	1.783	0	-4.03507	0.000687935
	isoform_8977	0.43	0.53	1.57	0	0	0	0.843	0	-4.51033	3.64451e-05
	isoform_89826	11.55	7.92	8.34	2.15	2.54	1.75	9.27	2.146	-2.03936	0.000858396
	isoform_89837	11.23	8.07	7.42	1.29	0.75	1.42	8.906	1.153	-2.81487	3.04072e-06
	isoform_90430	11.86	15.51	9.94	2.35	1.32	0.86	12.436	1.51	-2.85702	8.89167e-06
	isoform_91387	42.47	3.33	11.14	0	0	0	18.98	0	-4.91186	8.02271e-06
	isoform_92114	2.67	2.24	5.28	0	0	0	3.396	0	-4.93978	9.17048e-07
	isoform_92844	182.92	205.78	250.56	8.2	11.81	20.68	213.086	13.563	-3.74251	1.8097e-13
	isoform_93543	8.26	4.76	4.48	0	0	0	5.833	0	-5.53613	3.94666e-09
	isoform_93685	17.02	6.79	11.44	0.35	0	0	11.75	0.116	-4.96991	1.73116e-07
	isoform_93690	38.69	39.48	37.41	1.64	2.44	3.34	38.526	2.473	-3.81512	9.86866e-18
	isoform_94125	13.48	22.47	27.43	1.83	1.22	1.68	21.126	1.576	-3.57201	1.92253e-14
	isoform_94364	2.77	3.57	2.52	0	0	0	2.953	0	-4.92007	6.24375e-07
	isoform_94583	54.28	59.91	29.61	6.17	4.92	8.3	47.933	6.463	-2.75271	1.79168e-06
	isoform_94746	1373.31	1467.65	655.59	30.86	137.32	90.4	1165.52	86.193	-3.20749	0.00021734
	isoform_95782	2274.26	3578.57	1540.53	83.94	182.61	173.88	2464.45	146.81	-3.70087	3.31258e-09
	isoform_95997	66.67	152.24	95.14	0.72	6.14	3.99	104.683	3.616	-3.90413	1.73186e-05
	isoform_96725	104.02	118.8	85.59	33.56	18.38	26.43	102.803	26.123	-1.94166	2.49073e-05
	isoform_97567	5.72	1.05	3.2	0	0	0	3.323	0	-4.28817	0.000201347
	isoform_98547	5.47	7.92	10.04	0	0	0	7.81	0	-6.11156	1.71973e-12

## Sheet: Supplementary Table 5
Supplementary Table 5 5,536 DEGs in the Af 0.1 vs Af 7.1 comparison group
Screening Conditions of DEGs	Gene ID	Fpkm Af 0.1_1	Fpkm Af 0.1_2	Fpkm Af 0.1_3	Fpkm Af 7.1_1	Fpkm Af 7.1_2	Fpkm Af 7.1_3	average fpkm Af 0.1	average fpkm Af 7.1	log2FC (Af 0.1 vs Af 7.1)	Q-Value (Af 0.1 vs Af 7.1)
log2FoldChange ≥ 1, Q-Value < 0.001	isoform_100004	0	0	0	4.89	9.74	4.8	0	6.476	6.00357	1.49444e-10
	isoform_10020	2.16	1.47	2.67	5.91	5.77	6.47	2.1	6.05	1.57526	4.67973e-05
	isoform_100394	0.4	0	0	5.27	2.66	3.39	0.133	3.773	3.62938	0.00070987
	isoform_100585	0	0	0	2.13	2.4	2.51	0	2.346	5.01204	6.10271e-07
	isoform_100662	12.6	7.51	9.22	31.67	32.95	30.34	9.776	31.653	1.74593	1.96161e-09
	isoform_10085	0.53	0.37	0.7	2.12	1.41	1.7	0.533	1.743	1.73687	0.000663387
	isoform_10098	0	0.01	0	2.4	1.51	3.19	0.003	2.366	6.40732	2.62496e-12
	isoform_101300	0.62	0	0	26.04	16.43	29.57	0.206	24.013	5.20978	8.00986e-08
	isoform_10136	15.59	7.6	19.12	66.69	48.3	42.34	14.103	52.443	1.874	0.000590758
	isoform_101677	0	0	0	1.52	0.62	1.58	0	1.24	3.94538	0.000849197
	isoform_102081	45.39	30.08	18.09	484.45	317.23	409.17	31.186	403.616	3.57019	4.61188e-13
	isoform_10210	5.3	3.11	2.38	12.84	12.64	11.48	3.596	12.32	1.79382	8.37402e-05
	isoform_102131	1.21	0.91	1.67	6.95	6.1	3.74	1.263	5.596	2.10004	0.000147966
	isoform_102538	9.42	15.43	9	157.35	84.1	87.63	11.283	109.693	3.1521	4.3381e-10
	isoform_10264	0	0	0	1.09	0.77	0.75	0	0.87	5.45296	1.43843e-08
	isoform_10279	6.29	6.49	4.9	15.4	10.91	13.7	5.893	13.336	1.22789	0.000650241
	isoform_102856	143.66	113.91	139.45	358.21	367.57	380.2	132.34	368.66	1.53801	3.2002e-18
	isoform_10305	9.76	4.78	10.78	36.85	28.84	29.6	8.44	31.763	1.91677	5.04322e-05
	isoform_103076	0	0	0	10.46	4.03	24.07	0	12.853	5.83804	1.02018e-08
	isoform_1032	3.24	2.14	1.83	6.09	6.6	4.66	2.403	5.783	1.30864	0.000899516
	isoform_103332	2229.44	1586.3	1935.67	5817.69	4633.03	4678.74	1917.14	5043.15	1.44721	2.00311e-10
	isoform_10339	2.21	1.36	1.26	15.24	13.69	12.45	1.61	13.793	3.11162	6.23929e-22
	isoform_103425	2.06	4.91	5.47	20.55	18.2	18.25	4.146	19	2.13508	0.000238528
	isoform_104179	1.67	1.03	2.98	7.83	12.35	9.67	1.893	9.95	2.31087	0.000151759
	isoform_10420	0	0	0	1.09	0.32	0.52	0	0.643	4.62291	2.38509e-05
	isoform_104227	2.53	2.98	2.09	8.5	8.29	8.02	2.533	8.27	1.76058	2.8562e-06
	isoform_104323	0	0	0	1.27	1.63	1.4	0	1.433	4.29187	9.72891e-05
	isoform_104635	0	0	0	19.85	11.8	16.11	0	15.92	7.08766	1.10977e-16
	isoform_10495	0.79	1.05	0.51	2.81	3.65	3.33	0.783	3.263	2.05812	1.16471e-05
	isoform_105009	0	0	0	0.83	1.3	2.09	0	1.406	3.9394	0.00088668
	isoform_105106	0	0	0	1.59	1.19	1.48	0	1.42	4.17303	0.000202902
	isoform_10541	0.15	0	0.16	1.06	1.23	0.88	0.103	1.056	2.98671	0.000580994
	isoform_105495	0	0	0	0.77	3.07	1.95	0	1.93	4.02222	0.000656799
	isoform_105959	1.99	2.29	1.93	6.5	7.45	10.2	2.07	8.05	1.96734	0.000103475
	isoform_106	1	0.72	0.88	1.8	2.04	1.54	0.866	1.793	1.11081	0.000134308
	isoform_106215	29.8	31.77	37.03	71.82	57.16	68.55	32.866	65.843	1.0508	0.00038002
	isoform_106627	0	0	0	13.55	1.14	1.85	0	5.513	4.13889	0.000659298
	isoform_106669	0	0.76	0.57	5.59	5.97	4.22	0.443	5.26	3.14053	0.00036011
	isoform_10667	3.78	3.34	4.25	11.94	9.43	8.17	3.79	9.846	1.42978	2.10443e-07
	isoform_10671	21.81	18.81	19.59	46.53	32.72	37.79	20.07	39.013	1.02094	0.00024329
	isoform_106808	1.67	0.96	1.22	9.82	5.08	13.65	1.283	9.516	2.80639	4.77228e-05
	isoform_106871	47.14	62.6	106.72	378.1	252.02	245.52	72.153	291.88	1.97075	0.000220605
	isoform_106956	0.58	0.8	0.81	3.92	2.79	3.21	0.73	3.306	2.09171	0.000601261
	isoform_108056	69.48	53.67	44.85	383.08	180.59	615.2	56	392.956	2.66332	8.49756e-05
	isoform_108145	4.08	2.56	0.44	31.07	24.81	26.8	2.36	27.56	3.09062	0.000589179
	isoform_108194	5.99	8.93	5.25	20.86	28.55	35.14	6.723	28.183	2.03106	0.000149403
	isoform_10827	0.96	1.02	0.92	2.12	2.09	2.05	0.966	2.086	1.16746	0.000306108
	isoform_10834	2.4	2.13	1.48	6.15	5.24	4.3	2.003	5.23	1.41913	0.000170787
	isoform_10839	53.33	34.8	49.97	211.67	161.43	138.68	46.033	170.593	1.92382	6.90178e-10
	isoform_10884	42.89	20.93	24.9	95.4	89.61	107.34	29.573	97.45	1.75202	7.55734e-05
	isoform_10919	98.81	46.69	75.69	217.75	177.48	196.18	73.73	197.136	1.45953	0.000883762
	isoform_10936	3.16	3.46	2.41	9.17	9.18	11.24	3.01	9.863	1.75233	6.41118e-07
	isoform_109392	43.05	45.15	30.79	182.9	328.22	256.24	39.663	255.786	2.63873	4.89187e-10
	isoform_1097	0.85	0.71	0.88	2.92	3.51	2.18	0.813	2.87	1.84978	9.04345e-09
	isoform_10984	2.35	1.32	1.76	6.93	6.29	5.91	1.81	6.376	1.86219	5.82274e-09
	isoform_110146	0	0	0	1.1	1.7	1.77	0	1.523	4.13482	0.000264382
	isoform_11026	7.61	4.69	8.14	24.34	21.01	20.55	6.813	21.966	1.73074	2.11769e-07
	isoform_11037	2.98	2.1	1.8	13.33	8.06	10.95	2.293	10.78	2.24077	7.72015e-08
	isoform_11052	1.39	1.23	1.96	12.22	7.23	4.85	1.526	8.1	2.34169	1.88331e-05
	isoform_110663	12.11	9.11	9.38	33.5	29.41	32.64	10.2	31.85	1.68099	9.50265e-10
	isoform_110777	0	0	0	130.74	55.47	84.6	0	90.27	8.56445	7.87696e-26
	isoform_110865	0.24	0.24	0.36	13.27	7.25	13.8	0.28	11.44	4.77956	3.68827e-12
	isoform_111251	30.51	21.51	25.39	90.11	63.71	80.45	25.803	78.09	1.63947	1.53296e-07
	isoform_111381	32.67	33.36	34.54	60.04	76.08	73.28	33.523	69.8	1.10885	2.8103e-05
	isoform_11169	8.55	7.13	6.11	25.05	15.67	16.16	7.263	18.96	1.42059	0.000198669
	isoform_111829	50.7	28.57	58.68	194.1	533.65	231.31	45.983	319.686	2.64931	2.46813e-05
	isoform_111848	60.75	55.31	48.11	148.31	141.02	192.23	54.723	160.52	1.59082	2.56786e-06
	isoform_111953	47.02	37.42	30.03	103.89	269.61	216.99	38.156	196.83	2.28934	7.6041e-05
	isoform_1121	1.6	0.95	1.03	4.56	3.14	5.57	1.193	4.423	1.90657	0.000156676
	isoform_112357	0	0	0	1.24	1.99	3.69	0	2.306	4.24607	0.000202729
	isoform_11256	79.16	38.8	81.15	276.36	240.88	227.75	66.37	248.33	1.91797	8.46071e-06
	isoform_1127	17.11	8.68	17.38	42.25	49.54	39.54	14.39	43.776	1.63309	0.000143443
	isoform_112930	3.46	2.37	3.4	8.61	9.72	15.39	3.076	11.24	1.86313	0.00085463
	isoform_113117	50.04	38.58	44.04	120.79	100.74	125.01	44.22	115.513	1.4395	2.38987e-08
	isoform_11315	6.04	5.36	6.47	12.47	12.4	12.09	5.956	12.32	1.11539	6.8974e-10
	isoform_113287	0	0	0	18.55	23.76	1.52	0	14.61	5.03927	5.64993e-06
	isoform_113332	0	0	0	1.77	2.48	0.89	0	1.713	3.9626	0.000755477
	isoform_1138	5.65	4.28	5.35	10.49	11.38	9.91	5.093	10.593	1.12426	2.53659e-09
	isoform_113897	0	0	0	12.23	16.97	3.65	0	10.95	5.52929	4.65802e-08
	isoform_114302	402.95	322.2	541.55	958.56	1120.8	934.95	422.233	1004.77	1.291	2.7653e-05
	isoform_11445	0	0.1	0.03	2.62	5.43	4.82	0.043	4.29	5.84224	5.00977e-14
	isoform_11452	36.89	26.86	44.46	184.87	127.39	97.1	36.07	136.453	1.919	5.45846e-06
	isoform_11498	2.64	2.36	1.83	15.5	12.38	11.47	2.276	13.116	2.55578	8.53334e-20
	isoform_115071	2.44	1.96	5.03	14.4	13.37	16.14	3.143	14.636	2.19079	5.84101e-05
	isoform_115111	0	0	0	12.62	12.99	15.66	0	13.756	6.25757	2.89004e-12
	isoform_11578	3.92	3.72	4.25	7.35	9.14	8.26	3.963	8.25	1.12019	4.81568e-06
	isoform_11589	46.04	32.38	38.75	73.61	84.93	92.88	39.056	83.806	1.16892	8.89109e-05
	isoform_115969	1.23	1.74	1.24	12.11	8.76	10.22	1.403	10.363	2.81187	5.9872e-09
	isoform_11606	0.55	0.5	0.53	1.59	2.7	2.65	0.526	2.313	2.14713	9.70325e-06
	isoform_11630	13.15	12.2	12.25	35.47	31.21	52.83	12.533	39.836	1.70529	4.9444e-05
	isoform_116373	236.84	201.47	194.82	424.22	396.2	513.27	211.043	444.563	1.12603	0.000254816
	isoform_11767	0.52	0.08	0.33	1.78	2.65	2.07	0.31	2.166	2.61257	0.000784566
	isoform_117783	9.83	10.17	9.26	18.28	23.34	22.08	9.753	21.233	1.17408	0.000384011
	isoform_11790	1.97	0.96	1.17	5.16	5.15	5.82	1.366	5.376	2.01489	2.88769e-06
	isoform_117997	1.33	1.09	1.93	4.82	6.13	5.03	1.45	5.326	1.92381	0.000595153
	isoform_11814	3.36	3.04	4.29	8.1	8.21	6.66	3.563	7.656	1.15666	2.80626e-05
	isoform_11853	1.08	0.77	0.68	3.67	4.91	6.18	0.843	4.92	2.53576	3.74688e-08
	isoform_11876	5.21	4.81	4.04	16.29	13.17	12.65	4.686	14.036	1.63141	3.16743e-11
	isoform_11919	1.42	1.17	1.24	2.59	2.65	2.28	1.276	2.506	1.03354	0.000369725
	isoform_11946	31.11	23.71	24.23	83.88	73.04	76.98	26.35	77.966	1.62897	2.12029e-15
	isoform_11952	3.54	4.1	3.66	13.58	11.42	7.37	3.766	10.79	1.53673	3.85978e-05
	isoform_11979	0	0	0	1.71	1.74	1.05	0	1.5	5.95221	1.03071e-10
	isoform_12007	9.34	7.34	9.72	27.87	27.12	18.35	8.8	24.446	1.51711	5.70648e-08
	isoform_121123	36.62	34.52	33.05	88.22	83.31	83.7	34.73	85.076	1.33795	5.47477e-13
	isoform_12151	0	0	0	1.88	2.16	0.95	0	1.663	6.00598	1.25622e-10
	isoform_121645	7.31	6.75	7.67	33.51	29.13	31.43	7.243	31.356	2.14546	5.81434e-15
	isoform_12178	5.69	3.16	5.91	28.69	15.97	13.95	4.92	19.536	1.95764	0.000288172
	isoform_12211	2.45	1.92	1.68	7.07	6.07	4.83	2.016	5.99	1.61533	2.76604e-07
	isoform_12216	0	0	0	1.09	1.77	0.76	0	1.206	5.6062	6.70537e-09
	isoform_1227	9.86	6.3	6.66	15.55	19.21	20.82	7.606	18.526	1.3419	0.000397067
	isoform_12280	3.11	2.15	3.11	5.91	5.85	6.19	2.79	5.983	1.16579	0.000123991
	isoform_1230	3.27	1.9	3.78	8.58	7.94	7.53	2.983	8.016	1.46645	0.00038144
	isoform_12349	7.39	7.2	8.52	19.98	24.53	27.09	7.703	23.866	1.68361	1.38664e-08
	isoform_12350	1.26	1.43	1.56	3.01	2.75	2.96	1.416	2.906	1.10013	0.000718373
	isoform_12353	0.9	0.65	0.52	4.35	2.95	6.08	0.69	4.46	2.61776	3.01746e-06
	isoform_123631	16.9	13.62	20.14	54.55	45.19	60.96	16.886	53.566	1.6993	8.28397e-07
	isoform_123841	12.03	7.51	9.98	22.85	24.61	18.5	9.84	21.986	1.20096	0.000627823
	isoform_12420	4.76	5.39	5.23	10.6	15.54	10.79	5.126	12.31	1.30627	3.29399e-05
	isoform_12464	4.34	3.26	2.81	7.38	8.92	9.16	3.47	8.486	1.34791	0.000117619
	isoform_124720	27.24	20.87	34.73	118.69	274.67	134.21	27.613	175.856	2.58185	8.52832e-07
	isoform_12485	3.59	2.51	2.91	6.74	5.55	5.4	3.003	5.896	1.03568	0.000377598
	isoform_12511	3.53	4.06	3.28	8.92	10.63	9.81	3.623	9.786	1.48496	1.42906e-08
	isoform_12546	0.94	0.6	0.82	5.12	2.03	3.08	0.786	3.41	2.054	0.000722178
	isoform_12562	34.85	17.04	29.04	172.55	100.06	86.24	26.976	119.616	2.11596	4.03849e-05
	isoform_12575	4.79	3.99	3.63	9.52	8.8	7.39	4.136	8.57	1.11241	3.10587e-06
	isoform_12589	2.26	2.11	2.13	4.73	3.8	4.09	2.166	4.206	1.01954	0.000211792
	isoform_126	2.82	1.82	2.81	5.86	5.64	4.25	2.483	5.25	1.13368	0.000881027
	isoform_12605	99.42	108.96	69.17	743.35	370.71	846.9	92.516	653.653	2.73762	4.97746e-07
	isoform_1262	4.99	3.21	3.66	7.66	7.57	7.92	3.953	7.716	1.03223	0.000787498
	isoform_12650	3.83	2.44	3.07	7.36	6.58	9.08	3.113	7.673	1.35634	0.000646914
	isoform_12658	11.48	9.59	9.73	23.65	27.86	23.08	10.266	24.863	1.33948	2.47781e-14
	isoform_12675	4.79	3.88	5.41	11.02	8.61	8.5	4.693	9.376	1.05572	0.000413888
	isoform_129	1.04	0.34	0.84	3.85	2.63	3.55	0.74	3.343	2.13455	0.000648165
	isoform_1290	0.21	0.15	0.14	1.06	0.77	1.42	0.166	1.083	2.69657	4.25561e-06
	isoform_129832	118.58	70.91	86.45	239.59	319.94	464.17	91.98	341.233	1.87307	0.000332974
	isoform_13052	9.46	6.32	5.97	48.79	23.48	25.88	7.25	32.716	2.14557	1.83469e-05
	isoform_13085	5.16	4.12	6.8	16.36	15.25	11.37	5.36	14.326	1.45461	4.10788e-05
	isoform_13086	4.78	3.29	4.3	11.36	8.57	9.35	4.123	9.76	1.29869	1.69047e-05
	isoform_1318	38.64	26.79	33.93	75.58	73.84	55.75	33.12	68.39	1.1047	1.29837e-05
	isoform_13207	12.76	11.29	11.79	26.2	22.25	23.49	11.946	23.98	1.07351	2.09231e-09
	isoform_13284	0	0	0	2.5	1.7	1.65	0	1.95	6.26459	3.14535e-12
	isoform_13302	34.03	18.86	41.65	184.74	159.78	131.34	31.513	158.62	2.3189	7.34585e-08
	isoform_13309	58.77	42.28	53	95.84	91.84	107.59	51.35	98.423	1.00996	0.000286775
	isoform_133109	0.1	0.11	0.26	1.7	1.64	2.79	0.156	2.043	3.47066	4.92687e-07
	isoform_133174	2.15	1.15	1.52	4.77	4.06	3.61	1.606	4.146	1.41419	0.0002418
	isoform_133309	6.65	4.32	4.77	10.99	10.37	9.52	5.246	10.293	1.03862	0.000228162
	isoform_1336	0.86	0.3	0.72	3.98	3.44	4.01	0.626	3.81	2.56891	1.02331e-06
	isoform_133943	1.16	0.59	0.69	2.84	2.47	2.1	0.813	2.47	1.62949	0.000147966
	isoform_13395	2.59	1.71	2	5.19	4.66	5.2	2.1	5.016	1.32094	2.50428e-05
	isoform_13431	2.22	0.95	0.84	7.7	4.94	10.22	1.336	7.62	2.41701	0.000451021
	isoform_134388	0	0	0	0.24	1.04	0.66	0	0.646	4.11966	0.000446254
	isoform_13511	0	0	0	1.6	1.1	1.08	0	1.26	5.81892	4.10919e-10
	isoform_135149	2.88	1.76	2.13	5.7	4.96	4.6	2.256	5.086	1.22862	0.000144671
	isoform_13518	4.05	3.03	2.91	8.27	6.26	7.92	3.33	7.483	1.22865	0.000392986
	isoform_13545	12.01	8.6	8.64	20.79	17.68	18.52	9.75	18.996	1.02915	0.000192901
	isoform_13631	1.28	1.36	1.61	3.43	2.91	3.27	1.416	3.203	1.2273	0.000177724
	isoform_13659	0.11	0	0.09	0.75	0.6	0.71	0.066	0.686	3.05367	0.00022418
	isoform_13663	0	0	0	0.75	1.07	0.62	0	0.813	5.21791	1.32395e-07
	isoform_136719	1.49	1.03	1.99	9.65	4.87	7.8	1.503	7.44	2.28276	2.61805e-05
	isoform_13680	4.95	4.29	4.56	11	9.08	12.21	4.6	10.763	1.29035	2.43633e-05
	isoform_136950	0	0.04	0	1.05	1.44	0.99	0.013	1.16	4.79638	1.38204e-07
	isoform_136961	0.09	0	0	0.93	0.45	0.65	0.03	0.676	3.77836	0.000198496
	isoform_136963	0.85	0.6	0.59	21.96	8.57	20.86	0.68	17.13	4.34248	3.50904e-11
	isoform_13704	6.21	4.31	4.29	12.12	10.54	12.37	4.936	11.676	1.30367	4.15774e-05
	isoform_137063	0.44	0.4	0.43	1.78	1	1.07	0.423	1.283	1.6182	0.000519129
	isoform_13716	0	0	0	1.35	0.79	3.25	0	1.796	5.49367	8.57527e-08
	isoform_13723	3.16	2.73	2.85	7.12	6.1	7.07	2.913	6.763	1.28521	1.13899e-08
	isoform_137609	0.84	0.9	1.02	2.57	2.09	2.3	0.92	2.32	1.39319	8.17444e-06
	isoform_137743	5.51	2.33	4.35	12.86	12.91	11.2	4.063	12.323	1.62509	0.000571418
	isoform_138226	9.62	7.42	9.46	23.01	22.49	18.77	8.833	21.423	1.33726	1.45609e-11
	isoform_1385	7.43	4.59	5.94	14.96	15.21	10.37	5.986	13.513	1.22256	0.000337438
	isoform_138692	0.05	0.08	0.04	1.38	0.34	2.44	0.056	1.386	3.7174	0.000286449
	isoform_139279	1.74	1.21	1.47	4.11	3.35	5.61	1.473	4.356	1.60883	0.000989242
	isoform_13955	13.89	5.01	11.59	55.05	33.87	38.63	10.163	42.516	2.02663	0.000600845
	isoform_139794	0.2	0.26	0.23	0.62	0.95	1.21	0.23	0.926	2.01251	0.000250951
	isoform_14003	12.73	4.58	7.73	33.75	32.57	37.27	8.346	34.53	2.04011	0.000138742
	isoform_14034	4.9	3.78	4.29	12.59	11.08	11.85	4.323	11.84	1.51871	1.79066e-12
	isoform_14037	3.79	2.93	2.6	18.71	22.86	42.12	3.106	27.896	3.07509	1.15182e-08
	isoform_140384	1.94	1.54	1.52	2.82	3.65	3.21	1.666	3.226	1.01393	0.000761034
	isoform_140499	3.53	1.92	2.14	7.91	6.77	6.68	2.53	7.12	1.53904	5.36688e-05
	isoform_140691	0.67	0.81	0.69	1.61	1.57	1.65	0.723	1.61	1.2126	0.000219865
	isoform_14093	10.41	8.08	9.24	28.01	20.35	30.67	9.243	26.343	1.56394	9.04409e-06
	isoform_141055	1.1	0.51	0.93	3.1	2.71	2.73	0.846	2.846	1.77731	2.56716e-05
	isoform_14137	8.56	14.57	11.68	70.63	29.79	50.3	11.603	50.24	2.05084	0.000506157
	isoform_141836	1.28	0.59	0.7	8.27	3.85	3.63	0.856	5.25	2.49951	6.21672e-05
	isoform_1419	4.84	4	4.27	9.24	12.76	13.6	4.37	11.866	1.49543	7.62835e-06
	isoform_142037	4.26	0.94	3.24	25.52	24.36	21.65	2.813	23.843	2.90815	1.31282e-05
	isoform_14215	0.75	0.62	0.72	2.95	3.35	2.08	0.696	2.793	2.02292	4.69906e-08
	isoform_142261	3.2	1.95	2.51	6.54	6.66	6.19	2.553	6.463	1.39982	6.25247e-07
	isoform_1423	1.86	1.54	1.62	4.58	3.42	4.57	1.673	4.19	1.37881	2.17691e-05
	isoform_142597	12.13	22.99	28.57	288.02	100.19	322.55	21.23	236.92	3.19542	9.44408e-06
	isoform_14268	7.68	8.99	4.2	28.87	46.59	26.72	6.956	34.06	2.22896	2.58563e-05
	isoform_1427	2.3	2.06	2.15	5.36	5.06	4.2	2.17	4.873	1.2282	3.56831e-10
	isoform_14277	3	1.91	2.44	10.05	7.79	6.87	2.45	8.236	1.79311	2.84657e-08
	isoform_142838	3.77	2.77	3.17	7.03	6.13	5.87	3.236	6.343	1.03804	1.38304e-05
	isoform_14287	4.02	3.62	5.92	15.37	14.24	8.89	4.52	12.833	1.51435	0.000591981
	isoform_14291	5.29	4.83	4.88	10.03	11.58	7.63	5	9.746	1.01311	0.00014656
	isoform_142949	1.33	0.88	0.89	2.72	2.54	2.55	1.033	2.603	1.38905	7.98729e-06
	isoform_143251	23.72	13.97	24.41	78.48	66.32	88.1	20.7	77.633	1.93965	7.79337e-07
	isoform_144013	4.38	2.41	4.36	11.89	12.84	8.81	3.716	11.18	1.61636	5.60737e-05
	isoform_14433	0	0	0	14.26	0.21	5.62	0	6.696	4.19171	0.000673442
	isoform_144533	0	0	0.19	2.39	1.75	1.1	0.063	1.746	3.9489	4.92907e-05
	isoform_144738	2.5	1.88	2.3	6.36	6.2	4.52	2.226	5.693	1.40479	5.62783e-08
	isoform_144825	0	0	0	2.08	0.44	0.81	0	1.11	4.109	0.000498619
	isoform_14491	4.85	3.45	3.38	7.92	7.16	7.8	3.893	7.626	1.03866	0.000723692
	isoform_14495	1.11	1.34	1.51	3.95	3.13	2.6	1.32	3.226	1.32513	0.000899516
	isoform_145135	3.43	2.01	3.1	6.34	7.25	5.95	2.846	6.513	1.24344	0.000369071
	isoform_14517	4.56	4.89	4.96	9.03	9.41	11.49	4.803	9.976	1.11837	0.000503818
	isoform_145342	2.06	2.88	2.35	10.26	11.24	12.05	2.43	11.183	2.22709	1.05988e-11
	isoform_14547	19.06	22.74	18.82	44.55	39.93	41.38	20.206	41.953	1.10995	6.57556e-06
	isoform_145570	3.75	2.65	2.56	9.56	10	12.44	2.986	10.666	1.88543	5.08705e-08
	isoform_145663	4.3	2.19	3.79	13.53	11.07	8.7	3.426	11.1	1.71522	5.45104e-05
	isoform_14582	9.15	6.04	8.26	21.39	19.41	20.92	7.816	20.573	1.45895	4.15522e-08
	isoform_14599	6.27	4.2	5.22	11.91	11.21	10.37	5.23	11.163	1.1581	2.03928e-06
	isoform_146028	10.53	6.72	8.15	21.36	16.94	17.61	8.466	18.636	1.19988	7.76177e-05
	isoform_146228	2.78	2.12	2.63	9.23	11.03	7.73	2.51	9.33	1.91013	1.92753e-07
	isoform_146788	0	0	0	0.81	1.61	1.37	0	1.263	5.14803	3.09917e-07
	isoform_14710	3.83	3.55	3.79	10.05	10.8	7.73	3.723	9.526	1.40929	1.35355e-10
	isoform_147123	0.17	0	0	2.13	1.77	1.26	0.056	1.72	4.28926	2.18171e-06
	isoform_147136	0	0.01	0.07	1.17	1.6	0.73	0.026	1.166	4.41571	1.64034e-06
	isoform_14758	1.88	1.87	2.12	3.81	4.97	5.3	1.956	4.693	1.31675	0.000283949
	isoform_14762	2.34	1.99	1.93	4.72	4.55	4.14	2.086	4.47	1.16293	8.07626e-07
	isoform_147676	0.07	0.11	0	0.99	0.52	0.55	0.06	0.686	3.22884	0.000506137
	isoform_14818	2.89	2.76	2.25	7.03	5.33	7.09	2.633	6.483	1.35195	0.00012477
	isoform_148474	0.14	0.07	0.35	2	1.86	2.34	0.186	2.066	3.13538	3.1701e-05
	isoform_149086	1.26	0.63	1.25	3.05	2.86	2.97	1.046	2.96	1.54175	0.000532992
	isoform_149381	0.53	0.41	0.41	4.2	5.65	3.73	0.45	4.526	3.29404	2.7887e-11
	isoform_149486	4.24	4.07	4.41	11.87	9.58	12.38	4.24	11.276	1.47031	6.8702e-08
	isoform_14950	3.51	2.72	3.43	7.32	6.34	6.04	3.22	6.566	1.09487	5.79147e-06
	isoform_149676	0.74	0.58	0.44	1.79	1.54	1.36	0.586	1.563	1.44606	0.000270036
	isoform_14969	5.84	4.93	4.95	29.11	18.84	34.31	5.24	27.42	2.39575	6.50732e-09
	isoform_15004	8.95	6.17	7.71	15.41	14.45	18.29	7.61	16.05	1.14318	0.000677466
	isoform_15039	0	0	0	6.61	8.11	3.09	0	5.936	7.28252	5.02047e-17
	isoform_150556	4.39	3.1	2.82	7.46	7.22	6.62	3.436	7.1	1.10966	0.000294827
	isoform_150627	0.57	1.13	1.1	9.85	5.59	4.93	0.933	6.79	2.73688	3.96422e-06
	isoform_150963	2.49	1.56	2.36	5.54	4.65	6.42	2.136	5.536	1.42652	0.000670865
	isoform_1510	1.74	2	2.48	4.9	7.53	5.95	2.073	6.126	1.58984	2.73431e-05
	isoform_151442	0.58	0.6	0.96	4.55	2.41	3.47	0.713	3.476	2.24956	0.000269202
	isoform_151599	4.39	1.91	2.53	9.54	10.74	15.7	2.943	11.993	2.01969	0.000391807
	isoform_151620	8.32	5.56	7.71	14.6	15.39	16.18	7.196	15.39	1.15045	0.000602359
	isoform_15164	3.54	2.91	3.69	7.77	7.18	5.17	3.38	6.706	1.04306	0.000546424
	isoform_151756	2.52	2.28	1.93	6.16	5.75	5.53	2.243	5.813	1.43486	1.40955e-08
	isoform_15181	8.83	6.79	5.62	30.35	18.26	33.03	7.08	27.213	1.95299	3.89929e-05
	isoform_151828	3.86	2.59	2.22	7.03	8.28	6.83	2.89	7.38	1.39597	0.00015442
	isoform_152119	3.8	2.24	2.47	7.26	7.73	8.14	2.836	7.71	1.49689	2.81669e-05
	isoform_152393	4.6	3.29	4.38	11.25	10.72	11.2	4.09	11.056	1.49843	7.91277e-11
	isoform_15302	2.38	1.75	1.97	5.79	4.16	6.63	2.033	5.526	1.48702	0.000502867
	isoform_15323	6.89	5.85	9.74	25.59	34.52	20.81	7.493	26.973	1.85782	2.28584e-06
	isoform_153269	0	0	0	0.74	0.87	1.32	0	0.976	4.84867	3.22495e-06
	isoform_154	2.87	2.39	2.56	8.06	7.66	6.54	2.606	7.42	1.57314	9.00704e-22
	isoform_154065	1.11	0.81	0.87	3.11	2.92	3.66	0.93	3.23	1.83764	2.87609e-06
	isoform_154339	2.28	2.37	3.07	11.11	6.92	8.79	2.573	8.94	1.82515	2.1602e-06
	isoform_155020	3.57	2.69	5.35	12.78	11	10.82	3.87	11.533	1.60306	0.000142667
	isoform_155236	0.35	0.15	0.35	1.03	1.15	1.06	0.283	1.08	1.97206	0.000136955
	isoform_155663	0.96	1.1	0.79	2.12	2.45	2.25	0.95	2.273	1.30644	0.000102654
	isoform_155804	44.11	38.59	31.14	78.52	79.7	86.31	37.946	81.51	1.16064	5.13282e-05
	isoform_155884	0.81	1.24	1.22	4.39	3.32	3.64	1.09	3.783	1.822	4.61543e-06
	isoform_156000	1.27	0.98	1.08	2.19	2.66	2.14	1.11	2.33	1.12032	0.000728291
	isoform_156538	0	0	0	0.47	0.96	0.98	0	0.803	4.00177	0.000594503
	isoform_156604	0.69	0.55	0.26	1.99	1.71	2.26	0.5	1.986	1.97406	0.000840787
	isoform_156755	0	0	0	13.04	12.83	9.47	0	11.78	7.76333	3.81107e-22
	isoform_156989	11.01	6.64	11.1	19.78	23.62	19.82	9.583	21.073	1.18955	0.000967769
	isoform_157026	6.48	4.78	5.37	10.75	13.5	15.82	5.543	13.356	1.32351	0.000449783
	isoform_15721	0.56	0.54	0.88	2.65	3.02	2.82	0.66	2.83	2.13488	9.38999e-08
	isoform_157496	0	0	0	0.67	1.77	1.25	0	1.23	4.89999	2.86679e-06
	isoform_157833	3.21	3.45	3.42	6.11	6.41	6.85	3.36	6.456	1.00605	0.000104073
	isoform_157867	0.16	0.3	0.32	2.11	1.01	1.36	0.26	1.493	2.45491	0.000903287
	isoform_157916	0	0.01	0	0.45	1.02	0.24	0.003	0.57	3.96286	0.000898635
	isoform_15809	2.87	1.92	1.93	11.51	20.05	6.32	2.24	12.626	2.38949	7.20746e-05
	isoform_158119	2.36	2.14	2.43	11.16	13.87	10.23	2.31	11.753	2.39489	1.44735e-21
	isoform_158193	1.02	0.54	0.68	2.41	2.51	2.35	0.746	2.423	1.73547	5.35752e-06
	isoform_158552	0	0	0	1.4	0.71	1.39	0	1.166	5.48429	2.11075e-08
	isoform_1596	7.17	4.87	6.59	15.13	14.61	11.57	6.21	13.77	1.20889	2.84371e-06
	isoform_159768	1.19	0.62	0.76	2.31	2.04	1.96	0.856	2.103	1.34806	0.000917191
	isoform_15985	17.01	13.31	10.75	79.3	36.91	70.73	13.69	62.313	2.16206	3.21102e-05
	isoform_160036	4.2	2.27	3.25	9.37	9.59	8.13	3.24	9.03	1.5291	5.00879e-06
	isoform_160123	3.74	4.09	2.17	26.06	9.02	23.74	3.333	19.606	2.41923	0.000506376
	isoform_16037	17.76	13.57	20.76	46.57	40.09	38.3	17.363	41.653	1.31803	2.18254e-06
	isoform_160785	2.14	1.15	1.48	4.09	4.19	3.81	1.59	4.03	1.39582	0.000281746
	isoform_160834	1.62	1.17	1.43	4.79	3.9	6.18	1.406	4.956	1.81079	0.000482111
	isoform_16100	0	0	0	6.42	1.31	2.56	0	3.43	5.98383	1.68737e-09
	isoform_16127	0.95	0.57	0.59	13.04	7.06	12.68	0.703	10.926	3.87133	5.31335e-15
	isoform_16190	32.67	27.11	23.62	60.97	49.52	56.25	27.8	55.58	1.06193	0.000151966
	isoform_16219	3.36	3.2	3.34	7.26	12.72	10.09	3.3	10.023	1.6359	1.70856e-05
	isoform_16221	3.97	1.93	2.95	12.88	8.3	9.67	2.95	10.283	1.82171	7.37541e-05
	isoform_162486	2.82	0.98	3.99	13.69	13.39	17.05	2.596	14.71	2.38626	0.000606565
	isoform_162524	2.53	1.54	2.89	9.04	7.48	7.11	2.32	7.876	1.79543	1.54002e-06
	isoform_162624	2.94	2.02	2.33	6.2	7.23	5.17	2.43	6.2	1.4044	1.76872e-05
	isoform_162658	0.7	0.59	0.73	1.52	1.37	1.16	0.673	1.35	1.06065	0.000253521
	isoform_1629	10.93	7.5	9.78	18.2	21.12	18.35	9.403	19.223	1.09817	6.74442e-06
	isoform_16300	7.68	5.33	5.91	16.12	16.54	14.51	6.306	15.723	1.38131	6.09358e-10
	isoform_16310	1.91	0.53	1.07	9.01	5.72	15.22	1.17	9.983	2.8736	0.000154505
	isoform_16316	1.58	1.38	1.28	3.44	2.71	3.43	1.413	3.193	1.23692	0.000587636
	isoform_163169	0	0	0	0.8	0.68	0.37	0	0.616	4.01711	0.000514222
	isoform_163354	2.26	2.41	2.27	5.2	3.99	4.46	2.313	4.55	1.04016	0.000327753
	isoform_164023	42.71	35.58	40.36	100.69	86.79	72.75	39.55	86.743	1.19145	5.3799e-10
	isoform_164047	9.2	9.52	9.53	28.51	22.53	22.3	9.416	24.446	1.41693	1.97528e-08
	isoform_164097	13.6	9.68	9.36	40.47	32.77	44.34	10.88	39.193	1.89224	2.21575e-08
	isoform_1642	0	0	0	1.67	1.54	1.66	0	1.623	6.73035	4.09576e-15
	isoform_16430	8.4	6.72	7.13	17.14	15.37	14.32	7.416	15.61	1.13869	4.01024e-10
	isoform_164354	0	0	0	6.56	0.19	5.36	0	4.036	4.64509	7.6041e-05
	isoform_164420	0.69	0.4	0.41	3.67	3.83	2.16	0.5	3.22	2.48289	0.000601935
	isoform_164454	4.24	3.36	3.13	8.62	8.2	7.25	3.576	8.023	1.21798	6.7788e-06
	isoform_16448	2.74	1.54	0.44	19.87	12.18	26.94	1.573	19.663	3.25048	9.50232e-05
	isoform_164551	23.89	17.04	21.15	46.39	43.97	35.77	20.693	42.043	1.08507	1.04002e-06
	isoform_16520	3.78	2.87	2.46	8.6	7.35	9.32	3.036	8.423	1.52201	1.81031e-05
	isoform_165327	12.91	10.09	7.52	22.34	25.82	28.33	10.173	25.496	1.37343	0.000573696
	isoform_165574	0	0	0	2.62	1.52	1.03	0	1.723	6.03812	1.35645e-10
	isoform_165611	17.44	13.02	18.81	39.56	34.33	37.51	16.423	37.133	1.23994	3.74476e-06
	isoform_1660	11.55	7.53	8.54	19.5	19.77	17.48	9.206	18.916	1.10473	2.10453e-05
	isoform_16600	2.71	3.03	3.44	5.97	6.03	6.44	3.06	6.146	1.06227	0.000369871
	isoform_166070	0.47	0.33	0.64	2.82	1.92	2.88	0.48	2.54	2.36124	2.29797e-06
	isoform_16622	5.18	4.85	6.98	20.66	15.96	12.54	5.67	16.386	1.5592	1.72448e-05
	isoform_1663	12.28	7.76	11.01	26.61	28.2	21.65	10.35	25.486	1.35432	1.48733e-06
	isoform_166556	2.28	1.76	1.79	4.38	3.65	3.59	1.943	3.873	1.05656	2.15321e-05
	isoform_166563	4.48	3.55	4.55	8.46	8.13	9.11	4.193	8.566	1.08954	0.000291557
	isoform_1666	4.52	2.8	4.29	8.53	8.96	8.48	3.87	8.656	1.22213	8.3425e-05
	isoform_166655	1.68	1.28	1.51	4.03	3.45	3.53	1.49	3.67	1.36856	4.87756e-09
	isoform_16711	8.99	5.67	7.87	15.4	19.34	19.42	7.51	18.053	1.32554	0.000114969
	isoform_16766	7.43	5.86	5.86	25.5	20.45	25.42	6.383	23.79	1.95215	2.15566e-13
	isoform_16787	29.58	22.47	37.79	114.83	82.14	97.22	29.946	98.063	1.74588	1.62643e-06
	isoform_168199	2.62	1.73	2.12	5.49	4.68	5.5	2.156	5.223	1.33148	3.26826e-05
	isoform_168598	0.4	0.36	0.3	3.94	3.47	4.65	0.353	4.02	3.48097	1.08459e-12
	isoform_16867	0	0	0	3.29	3.05	0.1	0	2.146	4.11134	0.000844785
	isoform_169244	0	0	0	0.91	0.35	0.63	0	0.63	4.44428	5.5211e-05
	isoform_169604	1.67	1.18	1.32	4.43	2.79	3.93	1.39	3.716	1.46368	0.00051173
	isoform_170035	2.18	9.97	2.75	61.84	42.71	127.81	4.966	77.453	3.36373	0.00023835
	isoform_17005	0.61	0.79	0.78	2.75	2.07	2.46	0.726	2.426	1.76983	1.37378e-05
	isoform_17033	9.8	3.95	8.96	92.49	45.51	73.28	7.57	70.426	3.09561	4.47672e-08
	isoform_170601	0.74	0.39	0.39	1.61	2.44	1.81	0.506	1.953	1.97459	0.000118125
	isoform_170955	1.27	0.9	1.41	4.1	3.49	3.5	1.193	3.696	1.67629	2.4539e-06
	isoform_171328	0	0	0	0.79	1.04	1.52	0	1.116	5.7854	1.30768e-09
	isoform_171974	1.95	2.09	2.88	6.99	5.7	6.67	2.306	6.453	1.53122	1.09304e-05
	isoform_1721	4.78	4.09	6.58	14	16.71	12.32	5.15	14.343	1.51646	5.03551e-06
	isoform_17253	8.16	13.05	15.28	115.5	49.74	65.71	12.163	76.983	2.55379	7.36763e-06
	isoform_172985	3.51	2.68	3.03	6.34	7.49	4.91	3.073	6.246	1.07574	0.000489544
	isoform_17318	9.89	6.44	7.6	18.04	14.72	16.15	7.976	16.303	1.09505	0.000356317
	isoform_173280	3.6	2.06	5.04	15.35	12.4	14.45	3.566	14.066	1.98011	7.56866e-05
	isoform_17339	0.68	1.13	1.49	3.75	4.81	7.22	1.1	5.26	2.20139	0.000504903
	isoform_173491	0	0	0	0.39	0.8	0.72	0	0.636	4.7677	5.79147e-06
	isoform_1738	14.12	9.95	11.03	23.81	20.83	24.8	11.7	23.146	1.05387	0.00027963
	isoform_173931	0	0	0	1.13	0.46	0.31	0	0.633	4.45263	6.91834e-05
	isoform_173973	1.65	1.49	1.69	3.34	3	2.94	1.61	3.093	1.00514	2.01233e-05
	isoform_174209	1.1	0.77	1.23	2.18	2.37	2.22	1.033	2.256	1.18483	0.000303036
	isoform_174263	0	0	0	4.18	0.54	3.99	0	2.903	4.93953	7.53634e-06
	isoform_174303	14.08	10.28	12.42	27.32	22.46	26.02	12.26	25.266	1.10904	3.02985e-05
	isoform_174642	0	0	0	0.47	0.54	1.95	0	0.986	4.5115	6.95752e-05
	isoform_17498	7.02	5.01	3.97	14.07	11.6	11.52	5.333	12.396	1.26617	0.000912538
	isoform_17511	7.42	8.12	10.23	48.74	36.86	47.93	8.59	44.51	2.39771	3.727e-14
	isoform_175375	0	0	0	0.62	0.7	0.48	0	0.6	4.85426	2.13502e-06
	isoform_1754	0.98	0.89	0.59	2.71	2.06	2.4	0.82	2.39	1.57582	7.41918e-05
	isoform_175525	0.72	0.76	0.59	1.97	1.77	1.99	0.69	1.91	1.51017	3.38256e-05
	isoform_175634	0	0	0	0.82	1	1.18	0	1	5.61176	3.78522e-09
	isoform_175661	1.17	1.35	1.29	2.64	2.81	3.33	1.27	2.926	1.25826	0.000658183
	isoform_176648	7.04	5.52	7.14	21.91	15.6	15.93	6.566	17.813	1.48791	3.66302e-07
	isoform_17677	12.34	13.28	9.48	32.37	27.47	35.57	11.7	31.803	1.48745	1.73718e-05
	isoform_17754	2	1.46	1.75	5.39	3.82	4.87	1.736	4.693	1.48928	2.53399e-05
	isoform_17790	3.15	1.86	2.4	9.31	6.37	9.19	2.47	8.29	1.78379	1.9783e-05
	isoform_178136	1.18	1.27	0.92	3.39	2.5	2.35	1.123	2.746	1.34374	0.000674233
	isoform_17830	1.41	1.96	1.87	4.12	3.98	3.51	1.746	3.87	1.19688	0.000480833
	isoform_17853	13.27	8.04	14.6	38.92	35.65	45.43	11.97	40	1.77714	9.24222e-06
	isoform_178538	1.02	0.65	1.09	3.17	3.27	3.24	0.92	3.226	1.87394	1.15004e-08
	isoform_178632	0.03	0	0	1.09	1.47	0.59	0.01	1.05	4.77695	5.84419e-06
	isoform_178657	0.01	0	0	0.4	0.5	0.61	0.003	0.503	4.14929	0.000241032
	isoform_178681	9.93	3.25	4.18	32.19	40.35	29.82	5.786	34.12	2.47815	3.08899e-05
	isoform_178907	9.35	7.01	13.61	42.51	31.45	41.49	9.99	38.483	1.96071	6.48781e-06
	isoform_179031	14.34	10.81	14.37	26.19	31.44	28.58	13.173	28.736	1.18869	1.23719e-06
	isoform_17907	2.8	2.63	2.76	10.42	5.76	6.63	2.73	7.603	1.50783	0.000316989
	isoform_17923	0	0	0	5.79	4.82	2.97	0	4.526	7.03685	2.60715e-16
	isoform_17935	13.01	16.08	18.48	41.32	34.65	35.2	15.856	37.056	1.27012	3.07447e-05
	isoform_180009	4.88	3.12	3.74	7.82	8.52	7.11	3.913	7.816	1.0654	0.000122631
	isoform_18002	3.47	3.65	4.27	11.88	8.23	7.87	3.796	9.326	1.33529	9.95848e-05
	isoform_18039	1.33	0.8	1.51	4.02	5.08	3.86	1.213	4.32	1.87285	2.26995e-06
	isoform_180473	0.9	0.76	1.2	3.72	2.47	2.9	0.953	3.03	1.70387	3.4077e-05
	isoform_18087	5.83	5.1	6	13.87	11.87	11.05	5.643	12.263	1.1813	4.11995e-09
	isoform_18092	0.31	0.1	0.3	1.24	1.64	1.72	0.236	1.533	2.65668	9.24918e-05
	isoform_181621	2.08	1.39	2.22	6.65	6.21	6.63	1.896	6.496	1.8199	5.08137e-07
	isoform_18237	1.38	0.53	0.78	3.88	2.8	4.39	0.896	3.69	2.02403	0.000756903
	isoform_18257	2.35	1.04	2.47	26.55	9.46	21.74	1.953	19.25	3.10937	3.071e-06
	isoform_1834	5.68	4.01	5.26	19.91	17.06	18.18	4.983	18.383	1.94052	5.7195e-17
	isoform_18340	4.92	4.58	2.92	9.8	9.76	11.21	4.14	10.256	1.35307	0.00098302
	isoform_183563	0.34	0.46	0.29	1.32	1.86	1.49	0.363	1.556	2.13308	1.1177e-06
	isoform_184009	0.55	0.4	0.53	1.19	1.28	1.18	0.493	1.216	1.35838	7.79782e-05
	isoform_184072	2.78	2.73	3.15	8.51	7.16	5.93	2.886	7.2	1.36939	2.13396e-07
	isoform_184141	1.95	1.18	1.14	3.5	3.97	4.57	1.423	4.013	1.5432	0.000430976
	isoform_18430	34.24	19.83	31.48	74.05	72.83	81.77	28.516	76.216	1.47209	2.77966e-05
	isoform_184313	0.37	0.52	0.29	1.87	2.96	1.45	0.393	2.093	2.30417	0.0005822
	isoform_184492	1.96	1.3	1.47	5.38	6.3	6.28	1.576	5.986	1.97793	1.80306e-10
	isoform_1845	4.41	4.32	5.33	10.11	8.65	11.92	4.686	10.226	1.18622	0.000835536
	isoform_18477	1.11	1.16	2.29	6.37	5.23	4.57	1.52	5.39	1.80826	0.000595473
	isoform_184822	0.49	0.1	0.29	3.58	1.47	3.24	0.293	2.763	2.97539	0.000636339
	isoform_185241	0	0	0	1.6	0.56	1.13	0	1.096	5.24498	2.4681e-07
	isoform_18552	0	0	0	2.37	5.19	1.11	0	2.89	5.91875	1.99905e-09
	isoform_18574	6.51	3.74	5.28	13.93	15.38	14.2	5.176	14.503	1.54025	9.01458e-07
	isoform_186256	6.75	4.19	6.67	147.49	65	98.62	5.87	103.703	4.01215	1.99858e-17
	isoform_18637	24.98	21.36	27.49	51	51.89	52.77	24.61	51.886	1.14289	1.12498e-08
	isoform_18671	1.63	1.8	1.64	5.71	4.05	4.62	1.69	4.793	1.54621	3.35107e-06
	isoform_186756	18.84	16.67	18.15	44.52	37.61	35.06	17.886	39.063	1.17479	3.02884e-08
	isoform_186784	0.8	0.52	0.79	2.78	2.4	1.89	0.703	2.356	1.78529	2.65074e-06
	isoform_186939	0.39	0.27	0.46	1.14	1.75	1.54	0.373	1.476	2.02005	0.000316989
	isoform_186949	3.12	3.24	1.95	13	9.17	8.67	2.77	10.28	1.88716	2.27274e-05
	isoform_18701	0.02	0	0	2.82	0.73	1.5	0.006	1.683	5.48077	6.1851e-08
	isoform_18712	13.78	10.98	12.34	24.86	23.66	24.78	12.366	24.433	1.05298	1.1247e-08
	isoform_187148	7.84	4.33	7.32	24.75	18.65	28.49	6.496	23.963	1.90679	2.04911e-05
	isoform_187209	7.3	6.74	6.69	16.75	16.6	17.39	6.91	16.913	1.35728	7.65634e-12
	isoform_18740	16.9	12.32	13.07	29.86	26.28	25.58	14.096	27.24	1.01554	8.47688e-06
	isoform_1875	5.74	3.32	3.87	9.15	10.08	9.18	4.31	9.47	1.19585	0.000547225
	isoform_18750	4.39	3.84	3.75	12.7	9.2	12.02	3.993	11.306	1.55526	2.98883e-07
	isoform_187621	32.06	25.54	21.4	56.84	52.97	65.7	26.333	58.503	1.20495	0.000617102
	isoform_187639	16.85	14.09	16.31	41.25	38.99	31.77	15.75	37.336	1.30663	5.1811e-15
	isoform_18775	0	0	0	2.43	1.33	1.11	0	1.623	5.80351	1.1218e-09
	isoform_1880	5.55	3.64	5.31	10.29	9.21	9.16	4.833	9.553	1.04758	0.00036078
	isoform_18862	3.08	2.76	2.37	33.82	21.08	23.02	2.736	25.973	3.23936	1.29064e-22
	isoform_18873	0.15	0	0	1.28	3.24	2.17	0.05	2.23	3.86837	0.000553912
	isoform_18910	12.61	12.71	14.62	42.88	28.11	44.05	13.313	38.346	1.56705	4.06688e-05
	isoform_189186	0	0	0.19	8.88	3.95	4.48	0.063	5.77	5.23853	3.9695e-09
	isoform_189189	0.54	0.34	0.71	4.47	2.92	5.76	0.53	4.383	2.94155	2.11373e-06
	isoform_18964	11.93	8.45	10.1	19.34	18.75	20.58	10.16	19.556	1.01482	9.82666e-05
	isoform_189660	0.86	0.69	2.09	31.44	11.51	4.87	1.213	15.94	3.159	0.000616434
	isoform_18971	5.28	3.2	3.43	20.48	17.76	20.29	3.97	19.51	2.33477	4.00204e-13
	isoform_18990	5.51	4.35	4.84	10.49	9.31	9.42	4.9	9.74	1.05797	4.26559e-07
	isoform_190065	0	0	0	0.55	0.71	0.35	0	0.536	3.98698	0.000597032
	isoform_190103	2.58	2.22	2.48	6.34	6.11	6.95	2.426	6.466	1.47996	5.41999e-11
	isoform_19011	3.44	1.84	3.97	9.3	10.72	7.36	3.083	9.126	1.58095	0.000914163
	isoform_19035	2.26	1.84	2.58	7.37	7.49	6.98	2.226	7.28	1.76746	3.20474e-13
	isoform_190351	0	0	0	0.66	0.27	1.54	0	0.823	4.14495	0.000458009
	isoform_190421	10.79	6.06	7.54	18.67	17.91	16.19	8.13	17.59	1.17166	0.000732371
	isoform_19064	24.22	19.43	26.59	52.51	44.46	39.56	23.413	45.51	1.0184	4.94536e-05
	isoform_190719	2.27	1.18	1.36	5.76	4.73	5.91	1.603	5.466	1.80781	1.92993e-05
	isoform_190810	0	0	0	1.36	0.57	3.43	0	1.786	5.20514	1.16369e-06
	isoform_191177	1.37	0.58	0.49	4.26	3.85	3.56	0.813	3.89	2.21437	0.000150353
	isoform_1912	2.66	1.78	3.45	8.34	8.7	6.7	2.63	7.913	1.6187	3.47325e-05
	isoform_191231	1.8	1.59	1.75	5.63	3.4	4.13	1.713	4.386	1.4069	0.000114046
	isoform_19140	0	0	0	0.92	0.25	1.94	0	1.036	4.44377	0.000118125
	isoform_191401	0	0	0	0.45	1.52	0.32	0	0.763	4.30942	0.000188058
	isoform_191628	1.6	1.05	1.33	3.03	3.11	3.29	1.326	3.143	1.29875	6.21359e-05
	isoform_191720	4.71	5.4	3.48	23.57	13.52	30.51	4.53	22.533	2.26337	8.592e-05
	isoform_191741	5.28	4.59	4.91	14.08	13.45	10	4.926	12.51	1.39882	2.62928e-10
	isoform_191792	6.89	4.29	4.67	16.64	13.63	14.24	5.283	14.836	1.54469	9.29031e-07
	isoform_191981	1.35	1.87	2.92	7.88	9.07	12.38	2.046	9.776	2.17201	0.000472917
	isoform_19205	225.44	113.9	145.33	974.64	921.79	980.67	161.556	959.033	2.58617	5.24408e-13
	isoform_192108	3.64	2.52	3.16	13.8	7.06	9.52	3.106	10.126	1.72496	0.000231743
	isoform_19248	5.43	4.9	5.14	11.55	9.39	9.17	5.156	10.036	1.0225	4.3718e-06
	isoform_192497	1.17	0.83	1.21	2.69	3.14	2.33	1.07	2.72	1.39558	2.96057e-06
	isoform_19264	1.87	1.93	2.89	12.26	7.46	12.15	2.23	10.623	2.24121	1.47433e-06
	isoform_192861	3.21	2.28	3.52	6.95	6.58	5.03	3.003	6.186	1.09689	0.00096988
	isoform_19316	44.69	36.22	44.02	87.68	82.53	79.38	41.643	83.196	1.06771	1.09857e-12
	isoform_193308	0.82	0.73	1.08	2.36	2.96	3.37	0.876	2.896	1.76033	0.000308723
	isoform_193532	0	0	0	0.58	0.91	1.67	0	1.053	4.91273	3.46391e-06
	isoform_19356	1.34	1.17	1.58	4.76	4.01	5.63	1.363	4.8	1.85362	8.99176e-07
	isoform_193686	10.23	11.2	8.33	74.42	31.71	75.64	9.92	60.59	2.53688	5.85518e-06
	isoform_19411	3.49	2.92	3.52	20.12	10.78	24.46	3.31	18.453	2.44543	2.05309e-06
	isoform_19454	2.96	2.92	2.26	17.92	6.2	12.08	2.713	12.066	2.08603	0.000747884
	isoform_194665	0	0	0	2.84	0.61	2.98	0	2.143	5.91783	3.69813e-09
	isoform_194919	1.83	1.42	2.8	6.8	5.11	5.66	2.016	5.856	1.55949	0.00075678
	isoform_194924	2.72	1.25	2.19	8.58	13.85	9.19	2.053	10.54	2.33672	6.30485e-07
	isoform_195043	1.18	1.08	1.38	4.36	4.3	4.59	1.213	4.416	1.91661	9.48251e-12
	isoform_19518	0.89	0.71	1.02	5.36	3.69	4.09	0.873	4.38	2.35161	4.08932e-10
	isoform_195363	1.75	2.01	0.88	8.69	10.7	4.81	1.546	8.066	2.28483	0.000123168
	isoform_195394	10.92	7.22	6.88	18.93	27.76	31.73	8.34	26.14	1.67718	0.000430898
	isoform_195497	1.61	1.24	1.09	4.07	2.82	4.15	1.313	3.68	1.52683	0.000570822
	isoform_19568	14.14	14.79	11.31	29.32	27.58	28.61	13.413	28.503	1.14556	7.76947e-06
	isoform_195701	0.97	0.46	0.57	1.99	2.59	1.96	0.666	2.18	1.7481	0.000270377
	isoform_19581	2.96	1.81	2.5	7.2	5.2	7.59	2.423	6.663	1.50589	0.00040901
	isoform_196026	127.19	99.56	35.09	744.12	468.31	724.08	87.28	645.503	2.71707	6.26251e-05
	isoform_196065	1.81	0.87	2.63	10.97	6.9	6.81	1.77	8.226	2.15519	0.000580266
	isoform_19613	1.9	1.85	2.02	28.93	14.77	48.72	1.923	30.806	3.78027	8.29061e-10
	isoform_19618	0	0	0	0.7	1.03	2.93	0	1.553	5.16505	1.08729e-06
	isoform_196261	1.64	2.52	2.49	9.45	7.28	5.51	2.216	7.413	1.7354	0.000201763
	isoform_19651	24.14	18.05	28.33	48.35	45	43.43	23.506	45.593	1.01738	0.000662909
	isoform_196525	0	0	0	6.84	0.87	0.93	0	2.88	4.25534	0.000360994
	isoform_196533	0.15	0	0	2.97	1.32	3.28	0.05	2.523	4.28035	2.06036e-05
	isoform_196667	2.12	1.12	1.32	4.72	4.07	3.54	1.52	4.11	1.46992	0.000542982
	isoform_197142	0.74	0.4	0.61	2.22	1.94	2.11	0.583	2.09	1.87495	9.32824e-07
	isoform_197306	1.04	0.26	0.4	3.76	5.38	4.73	0.566	4.623	2.90181	4.97914e-05
	isoform_1975	3.78	3.49	3.27	7.4	6.29	7.93	3.513	7.206	1.10032	0.000121442
	isoform_197664	0	0	0	1.35	3.25	0.56	0	1.72	4.09241	0.000562324
	isoform_19772	10.81	8.95	12.28	21.31	21.06	20.4	10.68	20.923	1.03496	3.32121e-06
	isoform_198377	11.14	6.84	5.88	42.45	23.84	36.7	7.953	34.33	2.09987	2.29277e-05
	isoform_198427	2.39	1.79	1.26	4.56	4.71	5.08	1.813	4.783	1.4387	0.000709828
	isoform_19863	2.55	1.88	2.13	8.62	10.34	11.16	2.186	10.04	2.24639	1.15746e-13
	isoform_198781	0	0	0	1.99	1.09	0.9	0	1.326	4.56518	2.32526e-05
	isoform_198823	2.5	1.68	2.3	4.66	4.93	5.74	2.16	5.11	1.30918	8.5767e-05
	isoform_200165	10.11	7.2	8.79	20.48	17.31	17.44	8.7	18.41	1.1461	1.48132e-06
	isoform_2003	3.57	1.7	2.78	10.33	8.3	9.19	2.683	9.273	1.82278	1.33838e-05
	isoform_200588	15.49	12.09	10.88	44.25	43.64	22.58	12.82	36.823	1.52996	0.00047111
	isoform_200636	0	0	0	1.38	0.92	0.46	0	0.92	4.7101	1.06842e-05
	isoform_200805	0	0	0	0.51	0.93	6.1	0	2.513	4.18063	0.000581775
	isoform_200914	1.48	0.91	1.87	4.78	5.08	6.26	1.42	5.373	1.93216	2.77208e-05
	isoform_20105	22.24	15.34	17	37.33	34.79	32.88	18.193	35	1.01058	2.08124e-05
	isoform_20111	12.59	7.84	10.37	30.17	26.43	24.13	10.266	26.91	1.44601	1.57591e-07
	isoform_201442	0.32	0.56	0.4	2.55	1.88	1.63	0.426	2.02	2.2251	6.61224e-06
	isoform_201517	0.52	0.16	0.57	2.96	3.01	2.9	0.416	2.956	2.79304	5.89101e-07
	isoform_20174	80.96	57.11	58.34	344.15	165.74	312.24	65.47	274.043	2.05937	2.86968e-05
	isoform_202765	1.83	1.45	1.78	3.69	3.65	3.15	1.686	3.496	1.11251	6.56629e-08
	isoform_20281	1.02	0.69	0.61	3.18	4.62	4.08	0.773	3.96	2.38677	1.1227e-08
	isoform_202883	0.8	0.7	0.77	2.97	2.63	1.56	0.756	2.386	1.6724	0.000126925
	isoform_203105	22.85	15.92	17.61	51.1	40.04	49.28	18.793	46.806	1.3781	3.58281e-06
	isoform_203201	0.6	0.57	0.43	3.64	2.45	2.11	0.533	2.733	2.35565	7.58331e-07
	isoform_203360	2.95	2.09	1.35	8.79	7.48	5.58	2.13	7.283	1.77931	0.000251411
	isoform_203515	3.74	2.72	2.94	7.82	8.03	7.82	3.133	7.89	1.39885	1.96227e-09
	isoform_20368	2.79	1.66	2.23	6.55	7.03	5.99	2.226	6.523	1.59949	9.02499e-08
	isoform_20397	1.09	2.75	0.39	12.25	15.5	13.59	1.41	13.78	2.88913	0.000896654
	isoform_204181	2.22	2.88	2	7.29	6.06	5.52	2.366	6.29	1.44215	3.21399e-05
	isoform_20432	8.4	4.36	7.79	20.37	16.91	16.22	6.85	17.833	1.42235	0.000513419
	isoform_20435	14.4	13.58	16.59	62.1	36.74	56.04	14.856	51.626	1.82607	1.64846e-06
	isoform_204612	0.58	0.34	0.43	1.38	1.11	1.31	0.45	1.266	1.52727	0.000594192
	isoform_205142	13.55	8.69	12.76	87.97	40.9	45.82	11.666	58.23	2.28022	5.21417e-06
	isoform_20605	72.91	67.66	35.17	233.72	174.59	158.24	58.58	188.85	1.68043	0.000820024
	isoform_20608	5.1	4.19	3.86	11.33	13.84	8.53	4.383	11.233	1.39942	9.53759e-06
	isoform_20618	3.18	2.81	1.63	43.58	11.68	20.66	2.54	25.306	3.06649	1.28777e-05
	isoform_20653	7.78	5.95	8.92	19.93	16.09	17.07	7.55	17.696	1.2876	1.29285e-05
	isoform_206627	9.47	6.45	9.25	21.34	15.32	19.09	8.39	18.583	1.20387	0.000858642
	isoform_206913	1.61	1.12	1.35	3.43	2.72	2.65	1.36	2.933	1.16869	0.000233905
	isoform_207149	2.95	1.64	2.44	5.96	5.96	5.2	2.343	5.706	1.33967	9.34455e-05
	isoform_20718	3.11	3	3.13	6.18	5.33	6.23	3.08	5.913	1.01064	0.000254279
	isoform_20753	0	0	0	1.4	0.33	0.49	0	0.74	4.43309	8.71301e-05
	isoform_207690	29.41	23.37	30.04	59.9	56.94	60.82	27.606	59.22	1.16523	3.14662e-08
	isoform_20770	34.6	42.18	68.16	245.32	178.37	343.47	48.313	255.72	2.34723	3.12574e-05
	isoform_208016	1.61	1.31	1.19	2.62	2.91	2.49	1.37	2.673	1.02871	0.000235858
	isoform_208023	6.14	5.76	5.45	13.74	15.54	11.9	5.783	13.726	1.3088	7.73032e-09
	isoform_20813	49.96	37.41	30.48	84.27	81.53	96.02	39.283	87.273	1.20913	0.000987589
	isoform_208427	14.23	13.44	17.4	34.97	36.92	43.22	15.023	38.37	1.40593	3.4046e-06
	isoform_208743	6.18	4.49	5.49	10.47	14.28	12.8	5.386	12.516	1.27758	1.42012e-05
	isoform_20891	3.4	3.3	4.58	7.56	9.38	7.58	3.76	8.173	1.17238	0.00022555
	isoform_20903	7.37	4.4	6.71	13.35	15.47	12.84	6.16	13.886	1.22844	0.000153314
	isoform_2093	4.31	4.2	3.65	10.94	7.51	9.8	4.053	9.416	1.26803	0.000131691
	isoform_209427	2.09	2.53	2.66	7	8.7	12.45	2.426	9.383	1.95549	6.61021e-05
	isoform_209590	1.83	1.57	1.08	8.02	4.97	8	1.493	6.996	2.22656	1.74559e-06
	isoform_209667	3.24	2.02	2.54	5.88	5.71	5.05	2.6	5.546	1.15574	0.000304892
	isoform_209789	0	0	0	2.13	0.74	0.61	0	1.16	5.38569	1.36364e-07
	isoform_20982	0	0	0	1.07	0.63	0.32	0	0.673	4.50962	4.1867e-05
	isoform_209997	2.95	2.91	3.1	6.77	5.54	7.83	2.986	6.713	1.22678	0.000318061
	isoform_210659	4.38	3.6	4.16	9.6	6.86	8.53	4.046	8.33	1.10235	0.000534455
	isoform_21091	4.12	4.36	5.43	17.42	11.73	11.83	4.636	13.66	1.59128	5.22443e-06
	isoform_211039	53.28	31.45	39.56	105.42	97.64	141.65	41.43	114.903	1.51474	0.000423039
	isoform_211071	5.77	6.57	5.17	13.26	12.6	13.2	5.836	13.02	1.21476	2.10982e-06
	isoform_211181	0	0	0	1.06	1.15	0.96	0	1.056	5.49785	7.37263e-09
	isoform_211340	1.3	0.92	0.84	2.27	2.33	2.13	1.02	2.243	1.19418	0.000535167
	isoform_2114	2.74	2.45	2.25	5.13	4.26	5.47	2.48	4.953	1.06228	0.000792266
	isoform_21171	3.4	2.12	2.93	8.62	7.94	6.17	2.816	7.576	1.47675	3.27405e-06
	isoform_21188	11.82	9.69	9.46	31.16	28.29	32.48	10.323	30.643	1.63307	4.52229e-13
	isoform_21239	10.93	6.42	8.68	22.05	18.31	16.54	8.676	18.966	1.18375	0.000542686
	isoform_212717	0	0	0	1.13	0.53	1.36	0	1.006	4.66414	1.46623e-05
	isoform_212741	4.64	5.58	6.1	13.99	10.43	10.21	5.44	11.543	1.12955	0.000915504
	isoform_21314	2.16	1.56	1.66	5.12	4.64	4.89	1.793	4.883	1.50198	1.01399e-07
	isoform_213293	3.86	4.45	3.56	16.02	9.72	9.48	3.956	11.74	1.58563	7.69462e-05
	isoform_21399	5.27	3.28	5.12	20.16	20.67	21.57	4.556	20.8	2.23741	2.12341e-14
	isoform_213990	1.23	0.14	0.5	7.49	6.57	7.67	0.623	7.243	3.15657	0.000218378
	isoform_21428	3.51	3.83	5.26	10.72	9.62	7.74	4.2	9.36	1.19534	0.000827337
	isoform_214422	4.43	4	3.37	12.55	8.52	8.14	3.933	9.736	1.35043	9.046e-05
	isoform_214619	0.4	0.46	0.56	1.59	1.39	1.06	0.473	1.346	1.55463	0.000125142
	isoform_21482	4.86	5.31	4.38	18.8	9.65	13.7	4.85	14.05	1.55229	0.000758142
	isoform_214869	9.38	7.15	7.25	19.67	18.25	25.09	7.926	21.003	1.46336	2.46157e-05
	isoform_214870	3.08	2.49	1.57	13.17	6.62	11.16	2.38	10.316	2.07483	0.000387957
	isoform_215281	8.33	11.11	12.83	36.1	25.16	39.2	10.756	33.486	1.65281	0.000289733
	isoform_215527	2.26	1.39	1.89	4.54	4.09	4.31	1.846	4.313	1.27784	8.19275e-05
	isoform_215748	2.94	1.55	2.12	7.9	5.96	7.66	2.203	7.173	1.74402	2.58838e-05
	isoform_21595	39.44	32.86	27.36	79.81	73.51	62.75	33.22	72.023	1.17174	4.61543e-06
	isoform_216041	1.46	0.68	1.31	4.5	3.31	3.61	1.15	3.806	1.74898	0.000200829
	isoform_216202	1.99	2.59	2.12	6.18	6.62	4.9	2.233	5.9	1.4291	8.11353e-05
	isoform_21658	0	0	0	15.05	1.95	7.1	0	8.033	6.41996	9.35159e-11
	isoform_2167	5.14	3.69	4.58	10	7.58	8.52	4.47	8.7	1.02596	0.000587202
	isoform_216896	0	0	0	3.09	0.47	1.12	0	1.56	4.71988	2.26e-05
	isoform_21694	15.59	10.98	17.57	31.87	32.81	27.09	14.713	30.59	1.11253	0.000249007
	isoform_216986	3.96	3.15	3.72	9.4	9.38	7.86	3.61	8.88	1.35716	5.19551e-11
	isoform_217510	16.71	8.47	11.21	69.25	39.53	87.92	12.13	65.566	2.38184	3.56708e-05
	isoform_217750	0.89	0.72	0.3	3.65	2.9	2.76	0.636	3.103	2.26863	0.000124667
	isoform_21778	3.32	2.92	2.23	6.62	5.71	6.32	2.823	6.216	1.19374	0.000390687
	isoform_218219	0	0	0.01	0.87	0.32	0.79	0.003	0.66	4.14299	0.000322805
	isoform_218257	1.96	1.17	1.28	3.57	4.12	4.35	1.47	4.013	1.50384	8.68664e-05
	isoform_2185	4.64	4.52	4.5	9.28	10	8.5	4.553	9.26	1.09035	9.77408e-13
	isoform_218557	8.44	3.51	9.03	26.28	29.77	24.37	6.993	26.806	1.92934	0.000259123
	isoform_218572	0.52	0.26	0.09	3.25	2.42	5.79	0.29	3.82	3.24454	0.000198421
	isoform_21917	12.36	8.66	17.36	142.06	80.6	124.88	12.793	115.846	3.11301	2.9417e-11
	isoform_219583	1.27	0.84	0.83	2.96	4.19	3.72	0.98	3.623	1.89829	0.000633099
	isoform_21961	6.93	3.23	6.08	34.99	22.59	23.3	5.413	26.96	2.29778	6.64167e-07
	isoform_219626	11.99	9.69	11.23	21.47	20.79	25.58	10.97	22.613	1.10707	0.000252522
	isoform_219656	0	0	0	2.87	0.87	0.82	0	1.52	4.09755	0.000481453
	isoform_22000	0	0	0	0.37	0.97	1.08	0	0.806	4.7261	1.11717e-05
	isoform_220059	0.93	1.18	1.46	4.53	3.12	3.13	1.19	3.593	1.61159	0.000264942
	isoform_22020	0.59	0.6	0.28	1.94	2.16	2.03	0.49	2.043	2.04897	4.12567e-05
	isoform_220507	4.57	3.62	8.12	25.79	24.62	31.25	5.436	27.22	2.32387	2.8926e-06
	isoform_22079	5.96	4.57	3.57	13.19	12.39	16	4.7	13.86	1.60423	4.08439e-05
	isoform_220867	2.05	1.5	1.24	5.77	4.26	4.5	1.596	4.843	1.64174	5.96308e-06
	isoform_22098	8.25	3.07	6.13	28.03	33.39	24.06	5.816	28.493	2.26669	5.03392e-06
	isoform_2211	1.11	1.11	1.4	2.37	2.67	2.58	1.206	2.54	1.13304	0.000244684
	isoform_221620	3.38	2.46	3.42	8.03	7.98	6.4	3.086	7.47	1.33436	5.61321e-08
	isoform_22186	8.08	5	6.9	12.89	17.39	15.59	6.66	15.29	1.25472	0.000395142
	isoform_22204	31.96	31.96	25.02	110.07	86.38	130.33	29.646	108.926	1.90978	1.36569e-07
	isoform_22214	5.91	4.23	3.38	12.01	9.98	10.3	4.506	10.763	1.30347	0.000466378
	isoform_2222	1.43	1.16	1.46	3	3.21	3.85	1.35	3.353	1.36766	4.44202e-05
	isoform_22258	1.31	1.23	1.68	3.17	3.52	4.16	1.406	3.616	1.40388	0.000404897
	isoform_222697	0	0	0	1.9	0.35	1.78	0	1.343	4.75736	1.59736e-05
	isoform_222885	65.44	64.16	55.62	120.78	153.13	160.71	61.74	144.873	1.27251	5.16662e-05
	isoform_22290	0	0	0	5.95	4.66	1.04	0	3.883	6.02645	1.22696e-09
	isoform_223	1.26	0.75	1.06	2.82	2.79	2.64	1.023	2.75	1.48662	1.63057e-06
	isoform_223365	0	0	0	1.41	0.48	2.08	0	1.323	4.61057	3.21399e-05
	isoform_223385	5.77	3.01	5.22	15.96	12.38	12.88	4.666	13.74	1.59627	8.1474e-05
	isoform_223705	1.98	1.07	1.08	4.07	3.66	3.66	1.376	3.796	1.50979	0.000411105
	isoform_223780	0.81	0.33	1.07	4.08	5.85	4.11	0.736	4.68	2.59355	2.06717e-05
	isoform_224	2.03	1.44	2.57	5.43	4.87	4.41	2.013	4.903	1.32932	0.000276762
	isoform_225253	133.73	127.65	123.69	283.65	334.87	460.24	128.356	359.586	1.52147	0.000123743
	isoform_225323	20.39	17.61	21.7	43.89	44.79	45.24	19.9	44.64	1.23356	5.4339e-12
	isoform_22537	2.5	1.88	1.96	7.51	6.76	7.8	2.113	7.356	1.85617	2.7925e-11
	isoform_226	9.96	5.73	7.42	21.07	18.31	20.14	7.703	19.84	1.42366	1.92058e-05
	isoform_22625	6.9	7.63	7.46	22.21	15.6	23.95	7.33	20.586	1.53294	4.18846e-05
	isoform_22661	1263.52	917.22	1200.48	2932.24	2819.93	3502.4	1127.07	3084.86	1.51384	1.2251e-07
	isoform_22662	77.05	77.68	66.45	152.94	132.25	173.55	73.726	152.913	1.11327	0.000321592
	isoform_226620	0	0	0	1.26	0.39	0.44	0	0.696	3.97681	0.000804428
	isoform_227243	0.21	0.15	0.09	0.62	0.66	0.58	0.15	0.62	2.06798	9.68771e-05
	isoform_227560	0.12	0	0	4.07	0.95	1.99	0.04	2.336	4.27286	0.000196111
	isoform_22778	5.44	3.78	3.3	10.94	10.72	10.17	4.173	10.61	1.40052	9.80067e-06
	isoform_228116	1.15	0.82	1.16	3.51	3.1	2.08	1.043	2.896	1.51294	0.000112787
	isoform_228795	2.9	2.4	3.15	6.7	6.46	5.18	2.816	6.113	1.17578	1.0418e-07
	isoform_2289	0.75	0.97	1.06	2.31	2.49	2.19	0.926	2.33	1.38121	2.0875e-05
	isoform_22920	8.57	5.91	7.04	13.43	19.3	13.86	7.173	15.53	1.16709	0.00038671
	isoform_229626	0	0	0	2.47	2.8	2.03	0	2.433	7.15455	8.88644e-18
	isoform_22999	1.59	0.72	0.72	12.22	8.68	11.6	1.01	10.833	3.33121	1.22337e-11
	isoform_23014	7.03	5.98	7.32	15.22	13.93	10.64	6.776	13.263	1.02413	3.89826e-05
	isoform_2304	0.53	0.74	0.56	2.32	1.57	1.95	0.61	1.946	1.70251	8.83275e-05
	isoform_230539	1.7	1.73	3.06	11.63	8.13	13.65	2.163	11.136	2.3418	7.13109e-06
	isoform_23072	10.21	9.21	11.3	32.29	35.41	30.74	10.24	32.813	1.741	3.77099e-26
	isoform_23107	36.43	20.38	29.19	91.91	88.59	79.48	28.666	86.66	1.64536	1.02113e-07
	isoform_231206	0	0	0	1.55	3.02	0.88	0	1.816	5.60485	1.51527e-08
	isoform_231307	0.75	0.42	0.64	2.09	2.1	1.31	0.603	1.833	1.62773	0.00061919
	isoform_23134	8.44	6.48	12.17	35.41	25.07	27.06	9.03	29.18	1.7122	5.16662e-05
	isoform_23138	2.32	1	0.96	7.3	5.88	8.28	1.426	7.153	2.29561	5.39398e-05
	isoform_231701	9.04	6.26	5.49	19.2	15.16	21.88	6.93	18.746	1.48227	0.000433991
	isoform_23179	52.19	37.9	21.77	225.16	182.3	213.8	37.286	207.086	2.44245	2.61332e-07
	isoform_232489	2.71	3.14	3.28	6.62	6.1	5.51	3.043	6.076	1.05747	3.16382e-05
	isoform_233024	1.58	1.8	1.9	3.76	3.37	3.39	1.76	3.506	1.05349	4.00734e-05
	isoform_233137	0.46	0.54	0.34	1.7	1.83	1.33	0.446	1.62	1.82336	0.000907855
	isoform_233445	3.77	3.31	3.33	7.62	9.72	10.29	3.47	9.21	1.45474	0.000125916
	isoform_23350	0.28	0.19	0.36	1.87	1.42	1.04	0.276	1.443	2.40956	4.7178e-05
	isoform_233508	1.08	1.03	1.02	5.61	4.61	5.06	1.043	5.093	2.3078	1.63862e-12
	isoform_233722	1.35	1.14	1.32	3.76	2.8	3.15	1.27	3.236	1.40674	2.55459e-05
	isoform_234652	4.14	3.27	5.48	11.43	9.81	10.48	4.296	10.573	1.34886	0.000128992
	isoform_235130	0.21	0.41	0.21	1.64	1.04	2.64	0.276	1.773	2.52894	0.000754398
	isoform_235473	0	0.12	0.04	1.03	1.46	2.19	0.053	1.56	3.9805	7.86142e-05
	isoform_23548	40.22	36.16	41.63	89.91	90.62	86.42	39.336	88.983	1.24638	2.79065e-24
	isoform_235624	2.26	1.66	1.59	4.16	3.73	4.04	1.836	3.976	1.17914	4.50749e-05
	isoform_235716	3.67	2.34	3.24	7.51	7.37	7.55	3.083	7.476	1.34314	1.95042e-06
	isoform_235780	9.75	5.13	6.97	17.64	22.27	27.4	7.283	22.436	1.65	0.000609519
	isoform_235938	1.16	1.05	1.31	3.48	4.04	2.18	1.173	3.233	1.49349	0.000273092
	isoform_235952	2.31	2.23	1.97	5.07	5.17	5.49	2.17	5.243	1.33861	3.20225e-07
	isoform_23607	28.6	40.51	52.93	301.69	140.99	237.38	40.68	226.686	2.40801	9.33764e-06
	isoform_2362	5.12	2.24	3.54	11.89	10.55	12.63	3.633	11.69	1.71642	0.000257071
	isoform_23624	1.8	1.6	2.11	5.97	6.12	3.84	1.836	5.31	1.56517	9.09721e-06
	isoform_23630	0	0	0	0.76	2.13	0.86	0	1.25	5.17529	4.80511e-07
	isoform_236382	2	1.97	2.3	7.4	4.7	6.51	2.09	6.203	1.57989	0.000415253
	isoform_23647	4.73	3.03	2.37	16.8	10.8	14.32	3.376	13.973	2.05234	1.00087e-05
	isoform_23654	7.78	7.93	10.46	17.12	18.76	19.62	8.723	18.5	1.14331	0.000195158
	isoform_236670	0	0	0	0.81	1.05	1.48	0	1.113	5.27675	1.11841e-07
	isoform_237133	3.91	3.05	2.83	10.88	12.66	12.18	3.263	11.906	1.87783	6.40502e-07
	isoform_23714	2.84	1.6	2.26	6.8	6.63	7.11	2.233	6.846	1.67014	1.46627e-06
	isoform_237195	0.34	0.26	0.35	1.02	0.97	1.06	0.316	1.016	1.74226	0.000130176
	isoform_2372	8.9	6.24	8.44	18.47	20.39	19.65	7.86	19.503	1.37716	8.79371e-09
	isoform_237524	7.52	4.74	6.11	17.38	14.67	13.5	6.123	15.183	1.36501	2.77289e-06
	isoform_23764	1.58	0.84	2.45	26.63	11.23	11.25	1.623	16.37	3.10706	4.31759e-06
	isoform_237691	0	0	0	4.59	4.37	2.53	0	3.83	6.53088	1.74793e-13
	isoform_237803	0	0	0	0.86	0.57	0.84	0	0.756	4.23949	0.000143932
	isoform_238453	13.79	12.58	13.52	32.74	29.13	28.62	13.296	30.163	1.24651	3.16643e-15
	isoform_23869	0.35	0.32	0.16	2.12	1.81	2	0.276	1.976	2.81465	9.02323e-09
	isoform_23900	2.3	1.75	1.88	3.63	4.2	4.17	1.976	4	1.08093	0.000549881
	isoform_240897	5.09	3.14	2.73	24.85	16.4	29.29	3.653	23.513	2.64734	7.46043e-08
	isoform_240911	4.2	2.44	4.1	9.33	11.25	8.97	3.58	9.85	1.50478	5.22438e-05
	isoform_241129	1.28	0.71	1.28	3.07	3.22	3.18	1.09	3.156	1.58906	6.81082e-05
	isoform_24216	0	0	0	16.21	11.38	4.85	0	10.813	7.5013	1.185e-17
	isoform_24217	10.45	8.03	10.69	24.22	22.33	25.15	9.723	23.9	1.36433	2.4041e-08
	isoform_24235	0	0	0	0.57	1.5	0.87	0	0.98	4.95457	1.87474e-06
	isoform_24254	5.79	5.02	7.35	23.19	22.18	23.91	6.053	23.093	1.98061	2.12119e-13
	isoform_24283	0.54	0.36	0.47	2.84	1.37	3.48	0.456	2.563	2.41376	0.000274491
	isoform_24288	32.13	27.17	28.5	79.26	65.71	72.71	29.266	72.56	1.3752	5.87719e-13
	isoform_242941	0	0	0	1.62	3.05	5.65	0	3.44	4.90958	4.1789e-06
	isoform_24306	2.32	3.4	2.53	15.47	6.49	10.22	2.75	10.726	1.91773	0.000984414
	isoform_243124	2.13	1.98	2.19	4.81	4.63	3.42	2.1	4.286	1.08492	1.72466e-05
	isoform_24326	32.7	25.77	33.33	89.09	81.71	87.63	30.6	86.143	1.55816	7.41481e-15
	isoform_243392	1.82	1.4	1.49	3.71	3.32	3.48	1.57	3.503	1.22894	2.9736e-08
	isoform_24372	7.82	5.15	6.55	13.14	13.72	11.8	6.506	12.886	1.04895	4.6964e-05
	isoform_243723	1.99	1.27	1.72	3.73	3.42	4.01	1.66	3.72	1.22891	0.000272934
	isoform_24380	4.68	7.28	5.49	20.15	35.23	40.04	5.816	31.806	2.4003	3.60635e-06
	isoform_243849	0.92	0.86	0.73	2.09	2.01	1.99	0.836	2.03	1.33572	1.88123e-06
	isoform_244521	0.67	0.43	1.33	4.93	4.06	4.94	0.81	4.643	2.44288	4.37597e-05
	isoform_244598	0.35	0.16	0.49	1.99	1.97	1.47	0.333	1.81	2.38707	3.98679e-05
	isoform_244795	0	0	0	1.28	1.21	3.41	0	1.966	4.4182	8.57302e-05
	isoform_24485	50.54	50.54	41.53	124.76	102.85	105.59	47.536	111.066	1.28036	2.18598e-08
	isoform_24503	63.69	45.19	55.94	105.46	111.36	101.22	54.94	106.013	1.01669	4.44323e-07
	isoform_245133	0	0	0	1.34	0.69	1.25	0	1.093	4.38644	6.85318e-05
	isoform_245290	0	0	0.1	1.62	1.86	2	0.033	1.826	4.95439	4.40546e-10
	isoform_245300	0.46	0.12	0.44	3.37	2.2	5.26	0.34	3.61	3.16471	9.35934e-05
	isoform_245348	2.66	0.98	1.98	10.86	9.08	9.67	1.873	9.87	2.37463	1.63501e-06
	isoform_245437	3.43	2.15	2.49	6.26	6.84	7.07	2.69	6.723	1.3837	9.36775e-06
	isoform_24583	2.81	1.38	1.15	6.59	6.39	8.57	1.78	7.183	2.00077	0.000534192
	isoform_245954	0	0	0	2.04	1.84	4.2	0	2.693	6.62915	5.18337e-13
	isoform_246003	1.45	1.16	1.09	4.94	5.04	11.49	1.233	7.156	2.45433	0.000167004
	isoform_24610	2.45	3.07	3.42	13.94	11.86	7.57	2.98	11.123	1.90245	2.13063e-06
	isoform_24611	7.84	4.27	7.86	46.35	25.85	50.21	6.656	40.803	2.5718	9.19561e-07
	isoform_246320	1.33	0.81	1.67	4.23	5.17	3.19	1.27	4.196	1.73233	0.000185367
	isoform_246400	0.63	0.65	0.72	1.88	1.66	2.06	0.666	1.866	1.51766	0.000180463
	isoform_24671	0	0	0	3.86	1.56	0.63	0	2.016	5.21883	8.21705e-07
	isoform_24684	42.48	30.36	39.72	132.09	114.97	143.4	37.52	130.153	1.85093	1.00941e-11
	isoform_24697	0	0	0	1.63	1.95	1.75	0	1.776	6.00188	4.00462e-11
	isoform_247047	0.61	0.58	0.75	1.67	1.71	1.91	0.646	1.763	1.49101	9.11598e-05
	isoform_24718	22.8	17.66	26.19	63.97	51.82	43.66	22.216	53.15	1.30428	2.09818e-05
	isoform_24725	0	0	0	0.99	2.92	4.03	0	2.646	5.76653	7.79851e-09
	isoform_247323	9.56	8.67	8.29	23.01	29.55	39.26	8.84	30.606	1.82338	1.86204e-05
	isoform_24738	4.36	3.77	7.11	24.85	26.95	17.48	5.08	23.093	2.17559	2.56176e-07
	isoform_24740	1.53	1.35	1.45	2.94	3.11	2.44	1.443	2.83	1.03413	0.000876537
	isoform_247517	5.68	3.1	4.28	12.67	11.64	11.66	4.353	11.99	1.5155	7.39271e-06
	isoform_247561	2.14	2.35	2.53	11.44	9.6	6.62	2.34	9.22	1.99776	6.09326e-09
	isoform_24785	384.99	283.81	496.61	1169.94	1014.13	1198.99	388.47	1127.69	1.58076	1.34132e-05
	isoform_247899	6.12	4.92	5	13.82	12.72	12.46	5.346	13	1.35007	1.19548e-13
	isoform_248324	2	0.96	1.19	4.44	3.98	4.44	1.383	4.286	1.6639	0.000138428
	isoform_24837	0.73	0.91	0.68	7.59	6.72	17.38	0.773	10.563	3.57926	1.94216e-08
	isoform_24897	4.4	3.25	4.07	8.65	8	6.4	3.906	7.683	1.03429	0.000104294
	isoform_249	4.4	4.13	4.14	8.67	9.38	9.22	4.223	9.09	1.17315	7.38234e-12
	isoform_249103	0.78	1.07	1.29	3.04	3.14	2.6	1.046	2.926	1.51185	4.96438e-05
	isoform_249533	2.19	1.23	1.48	6.02	3.82	4.49	1.633	4.776	1.5787	0.000357356
	isoform_249941	1.51	1.17	1.44	5.59	3.16	4.18	1.373	4.31	1.68986	0.000790067
	isoform_250045	0.37	0.41	0.18	5.23	2.28	3.57	0.32	3.693	3.02858	0.000811226
	isoform_250049	0.71	0.52	0.4	2.67	2.85	2.19	0.543	2.57	2.28765	5.40399e-09
	isoform_250525	0.34	0.14	0.49	2.42	2.49	2.48	0.323	2.463	2.90793	1.53996e-07
	isoform_251027	0	0.42	0	3.79	2.03	3.71	0.14	3.176	3.53724	0.000947195
	isoform_25106	2.8	2.01	2.6	16.38	7.85	17.3	2.47	13.843	2.44431	4.38633e-06
	isoform_25111	2.96	2.93	3.17	6.84	6.25	6.92	3.02	6.67	1.20955	1.60459e-06
	isoform_25121	0.74	0.42	0.67	2.48	2.44	2.44	0.61	2.453	2.02636	4.95031e-07
	isoform_25147	0	0	0.1	4.46	1.2	0.87	0.033	2.176	3.94644	0.000615574
	isoform_251521	0	0	0	0.33	0.56	0.93	0	0.606	4.58159	2.75752e-05
	isoform_2516	3.95	2.58	2.92	6.19	6.45	5.85	3.15	6.163	1.03718	0.000219977
	isoform_251600	1.41	1.85	2.71	8.14	6.25	7.88	1.99	7.423	1.90387	3.05757e-05
	isoform_251619	1.22	1.52	1.37	5.03	3.11	3.55	1.37	3.896	1.53129	0.000197742
	isoform_252037	0.85	0.64	0.69	2.15	1.99	1.92	0.726	2.02	1.53575	1.09336e-09
	isoform_25228	26.88	19.85	27.48	75.64	61.51	61.37	24.736	66.173	1.47721	1.36126e-09
	isoform_252861	192.54	181.34	152.86	398.02	441.61	451.72	175.58	430.45	1.3102	4.78034e-06
	isoform_253544	7.69	8.33	7.58	19.53	15.88	17.77	7.866	17.726	1.23002	1.8163e-06
	isoform_254138	0.64	0.29	0.4	1.99	2.51	1.8	0.443	2.1	2.15665	0.000186717
	isoform_2542	1.85	1.08	1.11	4.9	3.44	6.34	1.346	4.893	1.87153	0.000555289
	isoform_25436	0.09	0	0	2.1	0.86	1.04	0.03	1.333	4.45719	3.68237e-06
	isoform_254851	0.83	0.48	1.12	3.09	2.94	2.87	0.81	2.966	1.90156	5.57126e-05
	isoform_255095	0.4	0.15	0.25	1.16	1	0.8	0.266	0.986	1.88265	0.000612701
	isoform_255100	6.65	6.27	5.52	15.39	12.05	11.62	6.146	13.02	1.13946	2.0742e-05
	isoform_255188	0	0	0	0.43	0.33	0.82	0	0.526	4.78582	7.2491e-06
	isoform_255511	0	0	0	0.18	1.48	0.72	0	0.793	4.04974	0.000746204
	isoform_255903	0	0	0.07	5.98	2.88	1.1	0.023	3.32	4.60979	1.1668e-05
	isoform_25635	0.41	0.35	0.23	1.93	1.79	1.25	0.33	1.656	2.34027	3.25636e-06
	isoform_2565	0.38	0.32	0.23	1.32	1.43	0.8	0.31	1.183	1.92222	0.000117203
	isoform_256862	2.13	2.49	1.74	6.2	7.41	9.28	2.12	7.63	1.87413	3.38936e-05
	isoform_256899	0.16	0.39	0.43	1.34	1.56	1.5	0.326	1.466	2.16195	0.00097701
	isoform_257104	2.77	2.86	2.1	11.62	8.05	8.07	2.576	9.246	1.86317	2.31976e-07
	isoform_257228	0.17	0.17	0.18	1.97	0.99	1.47	0.173	1.476	3.01599	3.97964e-05
	isoform_25736	2.37	3.03	1.88	15.58	14.24	16.93	2.426	15.583	2.69189	3.45759e-14
	isoform_257723	3.83	1.66	3.99	9.79	13.27	9.73	3.16	10.93	1.78744	0.000852854
	isoform_25778	0	0	0	1.16	2.94	2.58	0	2.226	5.9056	7.26035e-10
	isoform_25922	2.7	1.65	2.23	16.61	5.93	8.5	2.193	10.346	2.16652	0.000525274
	isoform_260153	0.77	0.51	0.68	1.29	1.41	1.3	0.653	1.333	1.08518	0.000615149
	isoform_26025	6.78	6.43	3.47	32.03	28.48	36.04	5.56	32.183	2.51339	1.10493e-08
	isoform_260411	10.5	9.89	9.44	17.11	18.67	21.34	9.943	19.04	1.00077	0.000948837
	isoform_260456	4.22	3.3	4.71	9.78	8.11	7.98	4.076	8.623	1.13214	0.000359886
	isoform_26056	11.01	10.95	17.55	46.38	34.75	34.83	13.17	38.653	1.57957	5.84101e-05
	isoform_260968	0.4	0.04	0.23	2.19	1.54	2.02	0.223	1.916	2.81279	0.000454117
	isoform_2612	1.1	0.88	1.34	3.14	3.38	4.17	1.106	3.563	1.73186	5.511e-06
	isoform_261396	1.94	1.41	2.75	9.68	7.81	5.34	2.033	7.61	1.89786	9.47384e-05
	isoform_26171	99.52	81.02	75.11	165.12	170.46	202.16	85.216	179.246	1.13803	0.000115736
	isoform_261819	0.36	0.53	0.21	3.42	2.04	1.22	0.366	2.226	2.45135	0.0007867
	isoform_261837	2.53	1.72	1.42	4.85	4.65	4.09	1.89	4.53	1.30779	0.00048746
	isoform_261869	6.06	4.94	4.4	13.77	9.36	10.99	5.133	11.373	1.19966	0.000744135
	isoform_262914	0.26	0.11	0.17	0.71	1	1.03	0.18	0.913	2.27192	0.00041451
	isoform_263617	0	0.01	0	1.44	0.88	1.57	0.003	1.296	4.77852	4.90901e-06
	isoform_26364	5.12	3.81	3.46	12.69	9.94	7.76	4.13	10.13	1.33343	0.000347032
	isoform_263656	1.14	0.86	0.95	2.19	2.26	2.78	0.983	2.41	1.34577	0.000274462
	isoform_26378	87.33	84.3	83.92	212.38	151.2	214.43	85.183	192.67	1.23391	0.000134417
	isoform_264363	0	0	0	1	0.34	1.03	0	0.79	4.17413	0.000287094
	isoform_26484	0	0	0	0.41	0.71	0.39	0	0.503	4.33603	8.53553e-05
	isoform_265025	1.32	1.08	1.41	2.69	2.89	2.02	1.27	2.533	1.04989	0.000636339
	isoform_265906	0.07	0.09	0.18	0.45	1.15	0.93	0.113	0.843	2.72482	0.000396777
	isoform_26593	7.39	4.1	3.39	15.91	20.55	18.65	4.96	18.37	1.89835	6.44636e-05
	isoform_266019	0	0	0	1.25	0.16	1.46	0	0.956	4.42972	0.000143529
	isoform_266031	0.7	0.55	0.71	2.08	1.58	2.57	0.653	2.076	1.71405	0.000866599
	isoform_266316	2.55	2.26	2.26	5.89	5.21	5.63	2.356	5.576	1.30994	8.9739e-09
	isoform_2665	3.03	2.7	2.41	5.84	7.24	5.44	2.713	6.173	1.24358	5.38083e-07
	isoform_266569	2.8	1.15	1.49	8.88	6.8	5.56	1.813	7.08	1.94846	0.000241032
	isoform_266691	0	0	0	0.95	1.02	0.89	0	0.953	4.36522	6.01489e-05
	isoform_266719	0.59	0.45	0.38	1.7	1.55	1.44	0.473	1.563	1.78863	2.26769e-05
	isoform_266768	0.02	0	0	1.08	2.94	1.93	0.006	1.983	4.61655	1.88331e-05
	isoform_267007	6.07	5.52	5.17	12.64	15.19	20.43	5.586	16.086	1.56727	0.00023749
	isoform_267128	2.2	2.02	2.65	4.79	4.69	4.33	2.29	4.603	1.07168	7.76537e-06
	isoform_26744	52.53	54.9	37.72	126.54	113.68	129.48	48.383	123.233	1.39481	1.63164e-05
	isoform_26761	4.93	4.34	4.1	12.4	10.81	9.43	4.456	10.88	1.34456	1.62229e-09
	isoform_268202	2.6	1.68	2.69	11.51	8.83	12.16	2.323	10.833	2.24737	3.90487e-09
	isoform_268221	7.11	4.19	7.13	21.43	19.46	18.8	6.143	19.896	1.73963	8.57585e-08
	isoform_26828	78.67	79.97	39.31	512.53	221.83	381.2	65.983	371.853	2.39625	7.70724e-05
	isoform_26832	0.44	0.22	0.99	4.88	7.07	6.59	0.55	6.18	3.24328	4.01064e-06
	isoform_268495	21.72	14.72	25.48	86.04	111.41	110.48	20.64	102.643	2.33396	2.66238e-11
	isoform_26881	13.18	10.31	12.22	26.52	24.03	26.22	11.903	25.59	1.17381	1.45602e-08
	isoform_269081	2.29	1.62	2.16	5.17	3.9	4.42	2.023	4.496	1.21118	0.000259047
	isoform_269441	0.67	0.63	0.46	1.96	1.36	1.8	0.586	1.706	1.58198	0.000562368
	isoform_270073	0	0	0	1.22	0.56	1.01	0	0.93	4.42711	5.74554e-05
	isoform_270115	0	0	0	0.58	0.59	0.58	0	0.583	4.02411	0.000444995
	isoform_27029	6.04	6.95	5.68	16.21	11.64	15.98	6.223	14.61	1.27609	0.000544678
	isoform_270381	0.18	0.19	0.17	0.72	1.13	0.97	0.18	0.94	2.40175	0.000187698
	isoform_270542	13.01	13	11.94	60.11	38.04	51.84	12.65	49.996	2.0143	5.02006e-10
	isoform_270564	2.98	1.8	2.58	8.42	5.96	6.35	2.453	6.91	1.54134	3.66132e-05
	isoform_27084	2.71	3.21	0.88	15.04	18.76	23.29	2.266	19.03	2.87935	2.31053e-05
	isoform_270989	0.15	0.15	0.08	0.94	0.83	0.79	0.126	0.853	2.79221	5.91109e-08
	isoform_27105	0	0	0	1.55	1.91	24.86	0	9.44	4.54359	0.000134157
	isoform_271244	1.76	1.45	1.8	3.56	3.75	3.06	1.67	3.456	1.09169	0.000721847
	isoform_271256	1.8	1.26	0.92	3.95	3.43	4.66	1.326	4.013	1.63121	0.000615574
	isoform_27153	0	0	0	0.74	2.04	0.37	0	1.05	4.57542	4.38675e-05
	isoform_27158	14.29	19.05	16.73	68.84	59.87	46.14	16.69	58.283	1.82594	1.51945e-09
	isoform_27163	4.99	9.23	7.47	41.3	31.07	26.32	7.23	32.896	2.15336	1.75209e-06
	isoform_271736	0.38	0.84	0.6	2.64	2.14	2.49	0.606	2.423	1.97941	0.000105054
	isoform_272082	0	0	0	0.57	0.58	0.55	0	0.566	5.29749	4.74784e-08
	isoform_272446	1.05	0.88	2.38	7.81	6.14	6.53	1.436	6.826	2.1941	0.000275388
	isoform_27252	11.27	10.02	12.67	30.8	27.32	30.38	11.32	29.5	1.44237	7.24391e-11
	isoform_272561	1.03	1.41	1.01	2.84	3.23	3.39	1.15	3.153	1.47896	0.0007237
	isoform_27284	11.55	7.97	12.01	24.26	20.62	24.26	10.51	23.046	1.19326	0.000235172
	isoform_273032	1.93	1.68	1.7	3.75	3.54	3.08	1.77	3.456	1.02393	2.3381e-05
	isoform_273082	12.52	9.25	14.71	26.63	24.84	21.8	12.16	24.423	1.0603	0.000587206
	isoform_273397	0	0	0	0.51	0.39	0.74	0	0.546	4.45087	4.70262e-05
	isoform_273440	0	0	0	0.8	0.27	0.53	0	0.533	3.944	0.000873108
	isoform_273563	3.84	4.81	7.01	126.2	59.12	64.61	5.22	83.31	3.82792	6.36099e-14
	isoform_27360	0	0	0	1.77	2.51	1.15	0	1.81	5.75735	1.36126e-09
	isoform_274358	14.61	12.1	14.61	25.63	28.58	30.11	13.773	28.106	1.09207	1.58041e-05
	isoform_275227	0	0	0	0.48	0.97	0.31	0	0.586	4.00328	0.000661165
	isoform_275896	1.21	0.73	0.9	2.35	2.48	1.77	0.946	2.2	1.27408	0.000907174
	isoform_276263	1.01	0.92	0.72	2.3	2.2	2.15	0.883	2.216	1.39561	4.05536e-06
	isoform_276615	1.83	1.75	1.75	11.03	4.64	11.96	1.776	9.21	2.30757	0.000119855
	isoform_276868	1.11	0.63	1.03	2.55	3.24	2.8	0.923	2.863	1.66224	0.000149244
	isoform_277791	7.9	9.86	11.72	35.39	26.39	42.2	9.826	34.66	1.83392	2.57252e-05
	isoform_27804	1.7	1.14	1.65	4.86	5.18	3.23	1.496	4.423	1.59545	3.49534e-05
	isoform_27811	6.79	2.37	2.18	46.88	17.45	28.7	3.78	31.01	2.80694	0.000206004
	isoform_278211	0	0	0	0.71	0.33	0.48	0	0.506	4.23418	0.000171178
	isoform_27827	220.9	172.66	203.91	791.92	641.35	725.25	199.156	719.506	1.91242	1.60299e-20
	isoform_27920	17.35	17.34	30.79	71.32	64.84	55.05	21.826	63.736	1.562	0.000282173
	isoform_27941	0.29	0.07	0.1	7.53	0.59	3.57	0.153	3.896	3.61892	0.000685097
	isoform_279431	2.68	2.21	2.76	5.8	5.26	5.9	2.55	5.653	1.21487	3.69774e-05
	isoform_279609	1.5	1.56	1.24	4.38	3.17	3.54	1.433	3.696	1.42581	5.24881e-05
	isoform_279911	5.77	3.64	4.03	13.39	10.35	8.5	4.48	10.746	1.30366	0.000738149
	isoform_28016	0	0	0	2.95	0.67	2.42	0	2.013	5.34299	2.4863e-07
	isoform_28047	0	0	0	7.06	2.69	2.41	0	4.053	6.34094	1.80527e-11
	isoform_2806	2.01	1.67	2.98	8.67	7.71	6.37	2.22	7.583	1.79445	1.74774e-06
	isoform_28073	0.97	1.2	1.46	5.73	5.77	3.53	1.21	5.01	2.04474	8.75197e-07
	isoform_280903	0.87	1.77	1.86	6.75	7.09	9.23	1.5	7.69	2.3153	0.000103727
	isoform_281	5.42	3.12	4.18	8.87	9.59	8.15	4.24	8.87	1.1269	0.000608207
	isoform_281168	0.86	0.7	0.6	1.86	1.94	1.85	0.72	1.883	1.44488	9.83404e-06
	isoform_281372	4.83	7.42	10.14	28.38	38.82	53.83	7.463	40.343	2.36844	4.13717e-05
	isoform_28149	45.17	36.79	30.65	75.98	85.53	85.84	37.536	82.45	1.1949	3.68438e-05
	isoform_281711	0.33	0.51	0.32	2.41	1.63	1.91	0.386	1.983	2.37587	2.71238e-07
	isoform_28197	39.42	31.74	40.65	86.34	81.52	81.61	37.27	83.156	1.22531	5.77382e-12
	isoform_2820	0	0	0	0.42	0.84	0.77	0	0.676	5.33935	7.24173e-08
	isoform_282174	1.55	0.87	1.53	3.45	3.51	3.58	1.316	3.513	1.45858	0.000108146
	isoform_28220	9.61	9.61	7.08	26.12	25.59	23.98	8.766	25.23	1.57443	3.7551e-10
	isoform_282269	16.55	15.99	12.41	45.55	35.91	39.51	14.983	40.323	1.47748	1.18755e-07
	isoform_28276	7.29	6.62	8.51	14.85	16.29	15.47	7.473	15.536	1.11956	7.21986e-07
	isoform_283039	3.08	2.43	3.38	5.87	6.58	7.77	2.963	6.74	1.24552	0.000340048
	isoform_283059	0.8	0.39	0.74	2.34	2.01	2.44	0.643	2.263	1.83831	0.000153259
	isoform_283216	1.61	1.07	1.84	4.22	3.18	3.67	1.506	3.69	1.34079	0.000835153
	isoform_283437	1.98	1.55	1.74	5.18	6.1	7.29	1.756	6.19	1.866	2.3686e-07
	isoform_283541	1.33	1.1	1.17	2.44	2.86	2.66	1.2	2.653	1.20787	5.62395e-05
	isoform_283835	0	0	0	0.61	0.63	0.61	0	0.616	4.27374	0.000106562
	isoform_284472	0	0	0	19.06	11.38	15.65	0	15.363	7.33195	3.29419e-18
	isoform_284704	0	0	0	0.77	1.26	0.83	0	0.953	4.26235	0.000125817
	isoform_28479	1.79	1.65	2.12	7.65	4.23	7.43	1.853	6.436	1.80589	0.000202902
	isoform_28503	205.12	185.01	109.72	560.87	473.69	663.26	166.616	565.94	1.77727	0.000132214
	isoform_2851	1.58	1.04	1.22	3.93	3.49	2.6	1.28	3.34	1.42276	3.58639e-05
	isoform_285197	0	0	0	0.93	1.15	0.68	0	0.92	6.24585	3.74914e-12
	isoform_285443	231.77	166.22	343.6	804.66	621.17	621.78	247.196	682.536	1.48612	0.000882857
	isoform_285495	0.05	0	0	3.56	1.34	1.4	0.016	2.1	5.51526	1.05175e-09
	isoform_28618	526.03	358.68	587.4	1839.98	1616.67	1741.22	490.703	1732.62	1.86605	3.87276e-10
	isoform_287257	0	0	0	1.13	1.35	1.14	0	1.206	5.67297	1.35007e-09
	isoform_28752	0.38	0.28	0.47	1.54	1.67	2.31	0.376	1.84	2.24429	5.88487e-05
	isoform_288093	0	0	0	1.4	0.58	0.27	0	0.75	4.60809	3.34649e-05
	isoform_288181	62.81	50.2	58.52	146.46	121.95	158.5	57.176	142.303	1.37819	3.26782e-07
	isoform_28826	1.11	1.44	0.86	3.84	3.42	4.61	1.136	3.956	1.8138	0.000104073
	isoform_288387	0.21	0.38	0.24	0.86	1.12	1.04	0.276	1.006	1.89002	0.000498544
	isoform_288581	0.93	0.62	0.77	3.71	2.41	2.59	0.773	2.903	1.92807	0.000943506
	isoform_289042	2.12	1.2	1.48	4.71	3.47	3.88	1.6	4.02	1.37731	0.000636339
	isoform_28933	9.04	7.86	10.06	43.32	30.55	32.13	8.986	35.333	2.01586	1.37281e-13
	isoform_289424	0	0	0.09	1.53	2.48	1.87	0.03	1.96	4.33791	8.38058e-06
	isoform_289600	0.23	0.33	0.19	1.33	1.16	0.66	0.25	1.05	2.01674	0.000438324
	isoform_289607	51.19	47.28	40.57	122.54	118.21	131.3	46.346	124.016	1.4786	9.69211e-11
	isoform_289723	12.31	7.99	6.83	68.3	59.57	58.99	9.043	62.286	2.79659	1.94239e-17
	isoform_289856	0.82	0.68	0.81	1.92	1.56	1.8	0.77	1.76	1.24549	0.000240312
	isoform_28988	47.97	26.52	68.55	358.84	256.61	195.8	47.68	270.416	2.43073	7.32453e-06
	isoform_29000	0.03	0	0	2.02	2.91	1.75	0.01	2.226	6.15897	1.13367e-11
	isoform_290040	1.08	0.99	1.06	2.8	2.59	2.85	1.043	2.746	1.46144	2.74234e-05
	isoform_290325	5.43	2.9	4.03	11.55	9.8	9.1	4.12	10.15	1.3519	0.000258777
	isoform_29040	1.02	0.39	0.18	10.18	10.86	16.19	0.53	12.41	4.10748	8.33464e-08
	isoform_290624	2.47	2.22	2.95	5.42	4.6	5.39	2.546	5.136	1.07022	0.000860475
	isoform_2907	1.68	1.08	1.31	4.22	3.6	3.92	1.356	3.913	1.58449	1.34974e-07
	isoform_29078	3.09	2.86	2.41	8.67	6.39	6.4	2.786	7.153	1.4061	7.23243e-06
	isoform_29140	6.42	3.96	4.86	10.67	9.74	10.02	5.08	10.143	1.05998	0.000890917
	isoform_29142	5.95	3.91	5.47	24.65	14.39	18.04	5.11	19.026	1.91926	1.18827e-06
	isoform_29167	2.66	2.37	1.8	6.67	5.87	5.31	2.276	5.95	1.43329	3.03192e-06
	isoform_291828	1.37	0.29	0.6	4.66	4.67	7.03	0.753	5.453	2.68589	0.00049191
	isoform_29191	1.36	1.55	1.85	3.7	3.59	3.74	1.586	3.676	1.25251	0.000238528
	isoform_292320	2.69	1.91	3.36	7.08	6.59	6.22	2.653	6.63	1.37268	0.000110888
	isoform_292585	5.09	5.84	4.94	23.87	12.32	17.3	5.29	17.83	1.76137	6.22518e-05
	isoform_29270	0	0	0	4.15	2.28	7.48	0	4.636	6.32339	3.2259e-11
	isoform_292905	1.77	1.02	2.01	7.31	5.59	4.05	1.6	5.65	1.82092	0.000464959
	isoform_292913	4.61	2.69	3.77	10.15	9.91	7.96	3.69	9.34	1.39424	1.13949e-05
	isoform_292940	0	0	0	2.85	0.86	0.76	0	1.49	4.78954	1.03501e-05
	isoform_29310	15.43	5.84	38.86	281.93	200.12	119.53	20.043	200.526	2.91565	0.000838217
	isoform_29316	0.2	0.35	0.51	2.61	1.81	2.42	0.353	2.28	2.59819	2.10453e-05
	isoform_293242	1.62	0.93	1	4.78	3.3	6.51	1.183	4.863	2.02498	0.000410867
	isoform_293349	4.81	2.32	2.95	13.01	8.8	13.12	3.36	11.643	1.8141	0.000279717
	isoform_29348	0	0	0	0.57	0.62	2.21	0	1.133	4.64899	3.00123e-05
	isoform_293875	0.27	0.31	0.41	1.32	1.5	0.99	0.33	1.27	1.94345	3.55285e-05
	isoform_293893	1.38	1.07	0.73	3.42	3.74	3.64	1.06	3.6	1.7922	0.000134717
	isoform_29408	0	0	0	4.14	6.38	3.12	0	4.546	6.88157	3.09255e-15
	isoform_29418	266.25	132.95	113.31	1090.95	903.31	1139.77	170.836	1044.68	2.57629	1.61814e-07
	isoform_294356	12.99	13.7	11.7	51.5	29.6	64.77	12.796	48.623	1.91646	0.000280475
	isoform_294376	2.53	1.54	1.92	4.3	4.88	4.55	1.996	4.576	1.25929	5.57661e-05
	isoform_294665	6.82	6.37	6.99	13.43	11.48	14.45	6.726	13.12	1.03033	0.000300567
	isoform_29483	4.34	1.22	2.26	11.36	13.53	20.75	2.606	15.213	2.43046	0.000604781
	isoform_295066	1.96	1.5	1.34	4.93	4.19	3.12	1.6	4.08	1.39337	0.000117986
	isoform_29535	10.36	6.35	9.63	24.4	22.1	16.11	8.78	20.87	1.29317	0.000340048
	isoform_295552	0	0	0	2.02	1.62	2.02	0	1.886	5.37533	2.70939e-08
	isoform_29576	2.98	1.97	2.67	7.37	6.56	5.03	2.54	6.32	1.36135	3.65812e-05
	isoform_29579	2.75	1.43	2.63	8.62	6.76	8.93	2.27	8.103	1.86189	3.4021e-05
	isoform_29600	0.95	0.68	1.43	5.73	4.77	8.15	1.02	6.216	2.57016	2.41878e-06
	isoform_296037	0	0	0	1.9	0.72	1.4	0	1.34	4.76764	7.38226e-06
	isoform_296076	1.4	1.27	1.4	3.36	3.11	2.18	1.356	2.883	1.1327	9.17244e-05
	isoform_296079	2.93	2.26	2.04	5.94	5.27	6.08	2.41	5.763	1.31307	0.000169486
	isoform_296132	2.76	2.03	2.14	8.82	6.47	7.49	2.31	7.593	1.76384	1.50127e-08
	isoform_296245	0	0	0	2.02	0.44	2.05	0	1.503	4.72629	1.78039e-05
	isoform_296290	2.28	1.43	1.21	4.72	6.42	7.63	1.64	6.256	1.94318	7.20826e-05
	isoform_296692	0	0	0	0.95	0.9	0.5	0	0.783	5.20555	1.56645e-07
	isoform_296757	0.42	0.28	0.39	1.43	1.29	1.47	0.363	1.396	1.984	1.87678e-05
	isoform_296982	2.14	1.73	1.98	3.76	4.94	3.46	1.95	4.053	1.11271	0.000110564
	isoform_29726	4.39	5.32	5.15	11.14	9.29	11.42	4.953	10.616	1.15531	0.000361522
	isoform_297424	1.74	1.42	1.55	3.53	3.4	2.79	1.57	3.24	1.10175	6.89722e-05
	isoform_297537	0.29	0.29	0.17	2.15	1.16	1.56	0.25	1.623	2.66792	2.94123e-06
	isoform_29795	131.59	90.47	79.8	239.05	337.42	289.73	100.62	288.733	1.56113	2.27799e-05
	isoform_29801	8	5.01	4.91	20.08	15.94	13.33	5.973	16.45	1.49907	8.88906e-05
	isoform_298030	0.86	1	0.82	2.34	2.28	2.49	0.893	2.37	1.46762	0.000618626
	isoform_29804	0.84	0.46	0.81	3.6	3.12	3.24	0.703	3.32	2.26125	5.77995e-09
	isoform_29832	8.53	7.8	6.95	16.02	15.94	17.76	7.76	16.573	1.16155	3.17962e-06
	isoform_298372	0.97	0.9	0.39	4.23	4.81	4.28	0.753	4.44	2.53087	6.04088e-07
	isoform_298983	1.52	1.34	1.71	4.03	3.13	3.07	1.523	3.41	1.22021	0.000152702
	isoform_298990	6.5	6.91	6.24	14.97	12.21	14.02	6.55	13.733	1.12877	1.60319e-05
	isoform_299677	2.4	1.1	1.6	5.7	4.58	5.48	1.7	5.253	1.66031	0.000326558
	isoform_30023	7.64	4.81	6.45	14	14.41	15.77	6.3	14.726	1.28791	4.84085e-05
	isoform_300250	1.93	1.12	1.6	3.76	4.39	3.32	1.55	3.823	1.35213	7.37894e-05
	isoform_300588	0	0	0	5.41	3.87	1.65	0	3.643	6.29544	1.85436e-11
	isoform_300808	5.88	3.39	4.22	12.32	10.18	8.87	4.496	10.456	1.2669	0.000427701
	isoform_300938	1.73	1.97	1.31	4.48	4.22	3.36	1.67	4.02	1.30765	0.000444381
	isoform_301073	4.48	2.39	3.83	9.1	8.09	8.28	3.566	8.49	1.30717	0.000585043
	isoform_301077	1.85	1.61	1.61	2.99	3.58	3.37	1.69	3.313	1.03961	2.47085e-05
	isoform_301212	50.6	37.62	56.35	192.08	231.39	117.1	48.19	180.19	1.90277	1.44035e-06
	isoform_301266	0.58	0.43	0.58	1.79	1.54	1.68	0.53	1.67	1.72184	4.89041e-08
	isoform_301281	4.11	2.9	3.38	6.21	7.5	6.79	3.463	6.833	1.04774	0.000104967
	isoform_301396	1.63	2.09	3.66	11.04	8.11	11.85	2.46	10.333	2.04495	0.000434247
	isoform_301397	0.73	1.68	1.55	4.84	6.54	7.34	1.32	6.24	2.17197	0.000719035
	isoform_301420	5.59	4.01	4.11	12.08	9.96	10.85	4.57	10.963	1.3267	2.00761e-06
	isoform_301690	11.82	6.17	6.85	29.1	24.72	52.86	8.28	35.56	2.07203	0.000933745
	isoform_30173	0	0	0	1.3	1.08	0.93	0	1.103	5.34089	3.57159e-08
	isoform_301989	8.43	5.45	7.85	19.59	15	15.17	7.243	16.586	1.25207	0.000112504
	isoform_30210	17.26	8.75	7.19	50.61	43.91	90.67	11.066	61.73	2.39632	0.000270377
	isoform_302256	0.26	0	0.24	2.62	2.05	1.71	0.166	2.126	3.22689	0.000228284
	isoform_30260	3.01	1.76	2.95	5.59	7.56	7.01	2.573	6.72	1.43273	0.000658904
	isoform_302846	0.74	0.48	0.95	2.48	2.62	2.71	0.723	2.603	1.87445	1.03038e-05
	isoform_302933	1.69	1.17	1.24	3.4	3.69	3.05	1.366	3.38	1.35466	0.000412812
	isoform_30377	0.06	0	0	3.16	2.89	1.08	0.02	2.376	5.43665	3.96938e-09
	isoform_30380	0	0	0	0.94	1.93	1.88	0	1.583	5.54263	1.4443e-08
	isoform_303831	20.59	12.58	12.21	31.93	44.81	42.57	15.126	39.77	1.43831	0.000736902
	isoform_30391	0	0.12	0.16	70.79	51.73	32.86	0.093	51.793	8.04163	8.74378e-34
	isoform_304143	0	0	0	2.75	2.88	1.85	0	2.493	4.61759	1.24382e-05
	isoform_30426	2.2	1.01	1.34	4.79	7.68	5.39	1.516	5.953	1.98233	8.33627e-05
	isoform_30430	0	0	0	1.64	3.71	1.7	0	2.35	5.9239	4.56196e-10
	isoform_30433	15.92	10.88	12.54	60.87	28.99	49	13.113	46.286	1.82594	0.000189764
	isoform_30440	20.46	12.63	16.8	53.34	43.08	67.8	16.63	54.74	1.75768	2.60652e-05
	isoform_304425	0	0	0	1.69	6.41	2.7	0	3.6	6.42204	1.32726e-11
	isoform_30465	3.15	1.01	1.08	11.25	6.98	14.01	1.746	10.746	2.473	0.000971792
	isoform_30491	8.39	8.39	6.96	18.61	16	19.9	7.913	18.17	1.25892	2.23586e-05
	isoform_305063	10.39	5.21	6.08	26.01	21.09	27.64	7.226	24.913	1.80838	8.13634e-05
	isoform_305920	0.48	0.24	0.48	1.2	1.36	1.15	0.4	1.236	1.65472	0.00045806
	isoform_30596	9.33	11.07	11.92	26.22	24.51	23.36	10.773	24.696	1.24976	1.22088e-07
	isoform_306179	0.3	0.3	0.42	1.47	1.7	0.96	0.34	1.376	2.00547	0.000274031
	isoform_306532	2.33	1.69	2.28	6.05	4.29	6.3	2.1	5.546	1.43907	0.000829147
	isoform_306539	1.16	1.21	1.95	6.08	4.79	3.54	1.44	4.803	1.73549	0.000212838
	isoform_306540	1.28	0.65	1.32	5.58	7.46	8.12	1.083	7.053	2.6879	4.29525e-09
	isoform_30658	15.02	11.58	18.1	40.38	31.42	35.96	14.9	35.92	1.32246	6.20664e-05
	isoform_30664	7.35	6.86	7.7	16.67	14.61	14.65	7.303	15.31	1.1323	1.40287e-09
	isoform_307124	8.04	6.3	9.37	42.78	22.23	33.66	7.903	32.89	2.0526	5.99011e-06
	isoform_30742	6.27	7.48	4.87	39.66	30.15	37.89	6.206	35.9	2.53699	4.74831e-13
	isoform_307686	2.08	1.12	1.44	4.76	4.58	4.76	1.546	4.7	1.65529	5.01908e-06
	isoform_307932	1.72	1.39	1.81	3.97	3.93	4.7	1.64	4.2	1.41814	1.51637e-06
	isoform_30836	14.48	15.38	13.41	32.57	28.91	24.29	14.423	28.59	1.04072	3.04246e-06
	isoform_30849	3.64	2.57	1.96	11.89	10.05	14.88	2.723	12.273	2.18637	1.14435e-06
	isoform_30851	0	0	0	8.41	1.14	7.07	0	5.54	5.86856	1.06545e-08
	isoform_308688	2.04	1.19	1.58	4.83	4.67	3.72	1.603	4.406	1.50305	3.10416e-06
	isoform_30894	6.75	5.45	6.79	24.6	15.52	21.5	6.33	20.54	1.7404	5.89101e-07
	isoform_309539	3.98	1.32	5.41	17.17	24.12	17.07	3.57	19.453	2.32589	0.000927359
	isoform_30957	5.7	6.17	9.5	27.09	28.24	49.33	7.123	34.886	2.25671	3.53164e-05
	isoform_309619	36.17	29.55	21.3	95.63	76.18	90.6	29.006	87.47	1.63094	7.06728e-06
	isoform_309911	0.47	0.55	0.96	3.65	2.52	3.97	0.66	3.38	2.31807	9.0351e-05
	isoform_310	6.78	4.83	4.94	10.95	11.68	10.25	5.516	10.96	1.05868	8.11972e-06
	isoform_31021	2.69	2.13	2.42	29.89	27.3	34.39	2.413	30.526	3.69015	4.15701e-41
	isoform_310351	1.4	1.19	0.9	3.15	2.98	3.4	1.163	3.176	1.49995	5.49168e-05
	isoform_31053	174.12	148.85	88.33	546.05	454.04	717.83	137.1	572.64	2.05294	4.28026e-05
	isoform_310538	7.89	7.5	8.85	25.74	17.1	20.37	8.08	21.07	1.42571	8.29517e-06
	isoform_31061	2.57	1.89	2.07	7.13	7.39	8.76	2.176	7.76	1.89086	2.20882e-09
	isoform_31068	2.58	2.18	2.05	7.25	4.96	7.63	2.27	6.613	1.59163	0.000107913
	isoform_310716	7.32	5.03	7.16	17.97	15.96	15.47	6.503	16.466	1.40042	2.71026e-08
	isoform_3109	3.94	3.13	4.24	8.47	7.37	6.53	3.77	7.456	1.04515	3.80321e-05
	isoform_31132	2.83	1.51	3.51	11.43	12.19	13.82	2.616	12.48	2.24342	1.60822e-06
	isoform_311424	4.11	3.64	2.85	10.93	8.16	11.15	3.533	10.08	1.55551	1.99833e-05
	isoform_311720	2.03	1.32	1.45	11.62	11.29	3.36	1.6	8.756	2.31595	0.000616605
	isoform_311839	1.79	1.24	1.32	3.42	3.37	4.13	1.45	3.64	1.38655	5.43184e-05
	isoform_311845	0.81	0.78	1	2.18	2.72	2.86	0.863	2.586	1.62843	3.91285e-05
	isoform_31202	30.79	38.18	37.22	172.95	84.34	92.46	35.396	116.583	1.70529	0.000538707
	isoform_312396	10.92	8.05	8.28	25.96	20.05	30.5	9.083	25.503	1.5356	7.53889e-05
	isoform_312418	1.52	1.79	2.85	20.47	10.9	8.46	2.053	13.276	2.56789	1.08927e-05
	isoform_312547	0.21	0.13	0.06	0.84	1.31	2.09	0.133	1.413	3.01647	0.000953373
	isoform_312623	2.58	1.72	2.45	4.55	6.16	5.22	2.25	5.31	1.29476	8.36461e-05
	isoform_31285	5.83	2.96	3.2	20.39	34.77	31.47	3.996	28.876	2.81002	5.80657e-09
	isoform_31340	33.1	30.48	26.24	55.53	78.53	71.28	29.94	68.446	1.24557	5.89912e-05
	isoform_313415	3.22	3.54	3.3	8.69	9.92	8.7	3.353	9.103	1.50078	1.4044e-14
	isoform_313472	2.46	1.58	2.87	5.52	5.3	5.47	2.303	5.43	1.29208	0.000713214
	isoform_313931	1.16	0.64	0.62	3.74	2.21	4.04	0.806	3.33	2.03739	0.000306593
	isoform_31401	10.47	8.39	6.64	20.72	20.06	20.27	8.5	20.35	1.31639	1.16529e-05
	isoform_31441	4.9	4.05	4.35	9.52	9.01	8.21	4.433	8.913	1.07669	6.09164e-08
	isoform_314691	3.59	3.29	3.74	7.18	7.37	6.95	3.54	7.166	1.08363	1.10547e-10
	isoform_314756	3.06	3.33	3.05	6.05	6.24	7.74	3.146	6.676	1.145	0.000657469
	isoform_314862	0	0.11	0.09	1.1	1.75	0.97	0.066	1.273	3.38075	0.000887972
	isoform_314985	4.15	2.81	2.96	7.57	7.24	8.77	3.306	7.86	1.31065	0.000130029
	isoform_315382	12.75	7.91	5.29	31.97	31.18	39.25	8.65	34.133	1.9669	0.000182053
	isoform_315422	30.6	29.94	31.2	59.32	56.42	64.21	30.58	59.983	1.03463	2.48697e-06
	isoform_315446	0	0	0	1.91	2.5	0.3	0	1.57	4.43344	0.000119672
	isoform_315526	3.99	3.56	4.53	7.56	8.34	9.83	4.026	8.576	1.15444	0.000649281
	isoform_315694	2.87	1.78	1.87	7.34	5.82	8.36	2.173	7.173	1.75839	0.000253521
	isoform_31589	0	0	0	0.82	0.34	0.34	0	0.5	4.03784	0.000542982
	isoform_316036	0	0	0	1.26	0.68	0.91	0	0.95	5.19826	1.82494e-07
	isoform_316353	3.39	3.01	3.1	6.96	8.2	6.36	3.166	7.173	1.23813	1.12226e-07
	isoform_316382	3.68	4.86	3.83	8.67	8.25	8.05	4.123	8.323	1.0642	0.000506813
	isoform_316399	11.51	7.2	8.04	25.02	19.17	19.02	8.916	21.07	1.29348	0.000124773
	isoform_31682	12.3	6.64	9.97	61.36	43.6	45.2	9.636	50.053	2.39113	4.52092e-11
	isoform_31694	0.11	0.19	0	5.1	4.07	5.68	0.1	4.95	5.05109	8.75155e-13
	isoform_317	5.69	3.97	6.24	16.27	10.68	16.18	5.3	14.376	1.48282	0.000627448
	isoform_317088	1.23	1.14	1.3	3.53	2.52	3.22	1.223	3.09	1.39509	0.000148749
	isoform_31728	0	0	0.11	2.06	5.01	6.47	0.036	4.513	5.1315	1.14898e-07
	isoform_317549	0	0	0.27	5.56	5.49	10.96	0.09	7.336	4.33995	0.000103352
	isoform_317624	2.32	2.49	2.12	8.24	9.42	10.47	2.31	9.376	2.06729	6.69631e-10
	isoform_317818	6.48	4.5	6.43	12.79	10.77	11.98	5.803	11.846	1.09369	0.000261132
	isoform_318195	1.25	0.99	1.2	2.94	2.54	2.37	1.146	2.616	1.24983	8.02301e-07
	isoform_31831	98.69	177.89	123.88	683.12	445	666.42	133.486	598.18	2.13032	1.29525e-05
	isoform_31836	8.59	5.79	6.81	20.66	18.39	25.81	7.063	21.62	1.66581	4.01348e-06
	isoform_31848	0	0	0	3.92	1.42	3.68	0	3.006	6.02633	3.41347e-10
	isoform_318813	1.59	1.32	1.1	4.08	3.12	2.54	1.336	3.246	1.31989	0.000277977
	isoform_3190	4.08	1.75	5.45	21.96	49.7	20.26	3.76	30.64	2.8149	4.96373e-05
	isoform_319265	0	0	0	1.32	0.44	2.57	0	1.443	4.10383	0.00055221
	isoform_319332	0	0	0	36.67	30.48	8.43	0	25.193	7.28548	1.13136e-15
	isoform_31941	1.22	0.67	0.31	4.12	6.18	8.58	0.733	6.293	2.92025	9.046e-05
	isoform_319728	3.83	2.1	2.78	7.75	6.66	6.41	2.903	6.94	1.31151	0.000796839
	isoform_319782	1.61	2.11	0.97	9.49	14.66	10.49	1.563	11.546	2.80993	1.51601e-08
	isoform_32035	0	0	0	0.42	0.82	0.46	0	0.566	4.38572	6.53809e-05
	isoform_32052	20.37	15.73	15.25	35.16	31.44	36.11	17.116	34.236	1.06682	6.30478e-05
	isoform_320576	1.83	1.32	1.27	4.49	4.44	3.27	1.473	4.066	1.51411	5.19889e-06
	isoform_320847	0.78	0.35	0.49	3.69	2.55	4.98	0.54	3.74	2.73729	3.64777e-06
	isoform_320939	1.25	1.02	0.72	2.91	3.09	2.1	0.996	2.7	1.47374	0.000562368
	isoform_321171	13.25	7.9	8.36	28.81	21.01	20.88	9.836	23.566	1.30753	0.000900375
	isoform_321477	0	0	0	1.16	0.81	3.2	0	1.723	5.71761	1.54908e-08
	isoform_32148	27.08	24.07	25.45	73.6	67.6	102.06	25.533	81.086	1.71351	1.38616e-06
	isoform_321834	15.54	12	12.06	35.84	23.63	26.29	13.2	28.586	1.16714	0.000563256
	isoform_32200	3.25	2.19	2.32	7.15	5.45	5.91	2.586	6.17	1.30994	0.000168109
	isoform_32211	0	0	0	2.62	1.33	1.29	0	1.746	5.63277	5.57166e-09
	isoform_322153	4.98	4.12	5.58	10.25	11.09	10.12	4.893	10.486	1.16433	1.01821e-07
	isoform_322184	2.53	1.36	1.92	5.97	5.04	4.73	1.936	5.246	1.47909	8.34215e-05
	isoform_32236	16.85	11.68	10.08	33.79	31.16	31.69	12.87	32.213	1.37761	2.59299e-05
	isoform_322417	0.49	0.17	0.34	2.99	2.39	3.75	0.333	3.043	3.11659	9.99614e-08
	isoform_32271	16.98	10.83	13.81	51.07	44.82	52.12	13.873	49.336	1.88474	2.29207e-11
	isoform_322797	1.37	1.24	1.01	2.44	2.6	2.02	1.206	2.353	1.03435	0.000784566
	isoform_322882	2.74	1.24	2.9	10.43	24.68	19.17	2.293	18.093	2.85253	2.52028e-06
	isoform_323066	2.75	1.78	2.69	5.07	5.44	5.55	2.406	5.353	1.21313	0.000297094
	isoform_32363	13.53	9.44	6.55	36	24.95	26.46	9.84	29.136	1.58192	0.000893664
	isoform_324054	0.28	0.21	0.05	2.1	1.15	1.36	0.18	1.536	2.84194	0.000634185
	isoform_324768	0.59	0.43	0.37	1.68	1.65	3.12	0.463	2.15	2.16392	0.000522556
	isoform_324892	0	0	0	0.25	0.84	0.56	0	0.55	4.52862	4.00913e-05
	isoform_32491	8.65	7.98	10.15	33.1	23.78	21.63	8.926	26.17	1.59062	1.42161e-07
	isoform_325076	0	0	0	0.64	0.5	1.14	0	0.76	4.0197	0.000587728
	isoform_325137	1.49	1.23	1.08	2.58	4.55	3.53	1.266	3.553	1.52158	0.000690457
	isoform_325225	2.3	2.14	2.28	6.5	4.88	6.24	2.24	5.873	1.45309	3.06138e-06
	isoform_325792	4.23	3.99	3.62	12.37	9.6	7.36	3.946	9.776	1.33822	0.000347032
	isoform_326067	3.06	2.19	2.75	6.13	5.19	5.81	2.666	5.71	1.1657	9.24178e-05
	isoform_32630	8.16	11.63	7.42	28.39	21.93	25.24	9.07	25.186	1.49425	0.000215212
	isoform_326329	0.96	0.65	0.74	2.56	2.38	1.74	0.783	2.226	1.53108	0.000151189
	isoform_326472	0.15	0.13	0.13	1.02	1.03	0.73	0.136	0.926	2.73225	0.000399691
	isoform_326774	0	0	0	0.29	1.14	0.29	0	0.573	4.62162	3.23371e-05
	isoform_327891	0.21	0.27	0.39	1.06	1.21	1.4	0.29	1.223	2.10129	0.000767369
	isoform_32812	0	0	0	3.85	6.28	14.84	0	8.323	6.80473	5.24408e-13
	isoform_328248	0.31	0.42	0.16	1.56	2.07	2.26	0.296	1.963	2.67068	4.55928e-06
	isoform_3285	3.68	2.63	2.95	5.95	6.58	5.69	3.086	6.073	1.04317	1.08059e-05
	isoform_328643	1.77	1.98	1.65	3.86	4.49	3.67	1.8	4.006	1.20949	2.23434e-06
	isoform_328764	1.29	1.14	0.79	3.24	2.74	2.28	1.073	2.753	1.40328	0.000639391
	isoform_329317	1.99	1.67	1.68	4.57	5.55	4.16	1.78	4.76	1.45025	9.93404e-05
	isoform_329334	0.58	0.76	0.6	1.52	1.39	1.41	0.646	1.44	1.20525	0.000655135
	isoform_3298	3.12	1.56	2.21	7.41	6.69	7.21	2.296	7.103	1.67039	1.86067e-05
	isoform_329889	0.52	0.25	0.35	2.2	1.23	3.12	0.373	2.183	2.46502	0.000474019
	isoform_330	4.53	2.78	2.56	9.28	10.14	7.87	3.29	9.096	1.50929	3.78004e-05
	isoform_33018	3.38	3.43	2.71	10.05	8.33	5.76	3.173	8.046	1.36993	0.00034975
	isoform_33020	0	0	0	0.59	0.27	1.02	0	0.626	4.12255	0.000423394
	isoform_33073	0	0	0	8.21	2.63	8.65	0	6.496	6.62051	1.63862e-12
	isoform_330914	3.81	1.99	3.18	12.6	9.24	16.63	2.993	12.823	2.10076	7.44801e-05
	isoform_331146	2.73	1.42	1.54	5.27	4.85	5.15	1.896	5.09	1.47218	0.000600042
	isoform_33115	3.33	1.5	2.62	7.35	9.26	7.88	2.483	8.163	1.73952	0.000114129
	isoform_33132	17.46	16.29	15.2	34.26	29.25	30.71	16.316	31.406	1.01035	2.32901e-07
	isoform_33157	1.44	1.24	1.34	4.2	4.38	3.28	1.34	3.953	1.61137	5.78607e-08
	isoform_332167	14.48	9.45	12.32	49.77	44.97	42.01	12.083	45.583	1.97018	4.11967e-17
	isoform_332380	0	0	0	2.35	6.73	0.74	0	3.273	4.80492	1.62059e-05
	isoform_33243	89.1	52.26	98.95	613.22	482.37	743.79	80.103	613.126	2.91313	1.16525e-11
	isoform_333048	1.74	2	2.27	3.92	4.44	3.56	2.003	3.973	1.03458	0.000887231
	isoform_3331	6.45	4.58	3.83	14.46	13.51	11.2	4.953	13.056	1.4442	1.26417e-05
	isoform_333127	0.99	0.98	0.51	2.69	3	2.89	0.826	2.86	1.80416	7.70415e-05
	isoform_3333	0.84	0.51	0.7	2.46	1.97	4.05	0.683	2.826	2.0224	0.000612701
	isoform_333491	0.44	0.24	0.27	0.9	1.01	0.88	0.316	0.93	1.58089	0.000742054
	isoform_333716	0.27	0.7	0.64	2.1	3.03	2.58	0.536	2.57	2.21525	0.000442335
	isoform_333786	1.91	2.16	1.59	10.33	7.19	10.1	1.886	9.206	2.30368	1.2731e-09
	isoform_333805	5.43	4.62	5.84	12.61	10.62	12.51	5.296	11.913	1.22435	4.02394e-05
	isoform_33387	0	0	0	20.72	19.95	49.21	0	29.96	8.48012	1.73175e-23
	isoform_334015	0.84	0.71	0.74	2.86	2.16	2.1	0.763	2.373	1.69739	2.9473e-08
	isoform_334047	6.34	4.4	5.85	11.48	10.92	10.1	5.53	10.833	1.03644	3.72005e-05
	isoform_334173	3.71	3.1	3.06	9.58	8.78	8.18	3.29	8.846	1.48824	3.07973e-14
	isoform_334182	4.18	3.4	3.16	7.3	7.85	7.22	3.58	7.456	1.12038	1.64653e-06
	isoform_33427	5.58	3.94	4.42	12.14	15.19	15.65	4.646	14.326	1.67801	7.31001e-08
	isoform_334342	0.5	0.44	0.27	1.68	1.81	1.57	0.403	1.686	2.07583	4.16865e-06
	isoform_334345	0	0	0	0.9	0.6	0.58	0	0.693	5.15087	2.24064e-07
	isoform_334795	1.13	0.65	0.27	5.5	3.17	5.07	0.683	4.58	2.58125	0.000576368
	isoform_334827	1.24	0.69	1.04	2.8	2.48	2.07	0.99	2.45	1.36667	0.000473816
	isoform_334890	0.57	0.88	0.6	2.65	2.84	2.73	0.683	2.74	2.02999	2.23586e-05
	isoform_33501	3.42	4.93	3.25	9.08	9.46	9.38	3.866	9.306	1.29915	0.000710869
	isoform_33518	0.33	0.47	0.84	3.65	2.87	8.14	0.546	4.886	2.88541	0.000235849
	isoform_335408	3.12	3.28	3.79	7.67	7.26	8.61	3.396	7.846	1.26604	0.000127375
	isoform_335491	0	0	0	1.96	0.77	1.48	0	1.403	5.0399	9.91166e-07
	isoform_33563	6.27	3.24	4.31	58.21	42.95	63.89	4.606	55.016	3.54222	3.85264e-18
	isoform_335657	20.22	26.66	11.64	398.63	165.54	374.93	19.506	313.033	3.74706	1.05872e-09
	isoform_33631	0	0	0.02	4.21	0.98	4.13	0.006	3.106	5.7093	1.55256e-08
	isoform_336607	1.78	1.67	1.78	3.41	3.49	3.13	1.743	3.343	1.01132	8.13634e-05
	isoform_3369	2.38	1.08	2.24	6.09	5.64	6.91	1.9	6.213	1.73995	0.000449716
	isoform_337370	0.5	0.19	0.47	2.81	1.88	1.56	0.386	2.083	2.37956	4.19879e-05
	isoform_337483	0	0	0	0.42	0.43	0.75	0	0.533	4.58986	1.98652e-05
	isoform_33803	4.14	3.82	2.76	19.4	14.25	19.52	3.573	17.723	2.33296	1.35355e-10
	isoform_338196	0.37	0.15	0.31	0.97	1.37	1.06	0.276	1.133	2.05982	0.000175502
	isoform_338475	0	0	0	0.87	4.67	1.4	0	2.313	5.10906	1.7282e-06
	isoform_338482	0.99	1.04	1.5	11.48	4.58	7.09	1.176	7.716	2.62924	3.31273e-06
	isoform_338651	0	0	0	1.81	0.5	0.23	0	0.846	3.99186	0.000995097
	isoform_33895	0	0	0	0.97	1.34	1.85	0	1.386	5.35723	6.19134e-08
	isoform_33923	28.54	30.36	25.53	55.76	57.13	60.55	28.143	57.813	1.09897	2.71015e-06
	isoform_339515	0	0	0	1.71	1.22	1.79	0	1.573	6.41226	6.89647e-13
	isoform_33968	13.13	8.43	8.91	30.29	28.53	32.91	10.156	30.576	1.64346	2.08396e-07
	isoform_33989	0.48	0.51	1.4	4.32	9.18	15.2	0.796	9.566	3.22232	9.99026e-05
	isoform_340016	0.79	0.66	1.07	2.72	2.84	1.69	0.84	2.416	1.53867	0.000577907
	isoform_340233	2.79	3.31	3.18	9.49	7.02	10.03	3.093	8.846	1.55428	2.48559e-05
	isoform_340261	0	0	0	0.99	1.29	1.74	0	1.34	4.31334	9.9452e-05
	isoform_34039	54.09	49.35	27.13	222.14	169.38	238.07	43.523	209.863	2.25106	1.63315e-06
	isoform_340451	1.33	0.84	1.09	3.06	2.42	2.49	1.086	2.656	1.3463	4.21883e-05
	isoform_34072	24.21	17.07	12.61	99.49	77.76	84.32	17.963	87.19	2.28851	1.4373e-09
	isoform_34152	0.74	0.47	0.55	3.04	1.67	3.18	0.586	2.63	2.14138	0.000339391
	isoform_341637	3.77	2.45	3.61	9.26	7.76	8.55	3.276	8.523	1.42121	3.9258e-05
	isoform_341824	0	0	0	4.59	3.92	1.73	0	3.413	6.23211	1.98003e-11
	isoform_34203	21.65	16.61	17.39	40.62	36.47	31.12	18.55	36.07	1.02049	1.89858e-06
	isoform_34221	4.94	3.42	3.31	18.67	14.62	23.3	3.89	18.863	2.29265	2.41968e-08
	isoform_34242	8.4	10.25	3.69	36.29	53.92	27.36	7.446	39.19	2.26989	0.000379648
	isoform_342488	1.02	0.68	0.66	2.39	2.34	2.42	0.786	2.383	1.64432	5.32415e-05
	isoform_342560	0	0	0	3.08	2.99	2.42	0	2.83	6.50686	7.87827e-14
	isoform_342799	2.32	2.27	2.01	5.04	4.17	3.68	2.2	4.296	1.02003	0.000265821
	isoform_342984	0.56	0.59	0.56	2.22	1.79	2.75	0.57	2.253	2.00044	8.37638e-06
	isoform_343711	0.49	0.12	0.34	5.87	3.02	5.01	0.316	4.633	3.69701	2.66888e-08
	isoform_343735	0.64	0.47	0.6	2.29	1.23	1.92	0.57	1.813	1.69771	0.000740685
	isoform_3439	8.55	6.19	6.76	19.14	14.2	20.07	7.166	17.803	1.37244	9.58078e-05
	isoform_344180	0	0	0	0.51	2.34	10.11	0	4.32	4.28556	0.000386013
	isoform_344205	6.76	4.9	7.15	16.54	12.94	17.43	6.27	15.636	1.37667	0.000102145
	isoform_3443	5.55	4.65	6.38	12.72	12	8.62	5.526	11.113	1.05918	0.000484543
	isoform_344503	1.16	1.08	1.23	4.47	2.99	2.74	1.156	3.4	1.55807	0.00074904
	isoform_34452	0	0	0	1.18	1.1	2.64	0	1.64	5.26494	2.48024e-07
	isoform_344816	0	0	0	0.14	0.76	0.98	0	0.626	4.15883	0.000469699
	isoform_345042	2.22	1.5	2.56	13.42	8.55	8.46	2.093	10.143	2.27855	2.23452e-08
	isoform_34522	30.15	14.44	3.72	199.31	128.47	181.79	16.103	169.856	2.99687	0.000616992
	isoform_345694	1.18	1.26	1.52	3.94	4.79	5.2	1.32	4.643	1.845	2.6102e-06
	isoform_345795	3.22	3.58	5.03	10.65	9.95	11.76	3.943	10.786	1.49673	6.96753e-05
	isoform_34599	0	0	0	1.66	3.92	3.65	0	3.076	6.1672	4.61109e-11
	isoform_34611	16.89	14.18	14.13	27.97	37	33.45	15.066	32.806	1.18436	3.85347e-06
	isoform_346194	11.38	8.25	9.85	25.34	23.52	25.34	9.826	24.733	1.39802	1.76933e-10
	isoform_34635	150.71	127.15	90.57	365.93	294.51	408.39	122.81	356.276	1.57261	0.000110874
	isoform_346866	3.75	2.31	4.39	16.25	14.2	23.65	3.483	18.033	2.35741	2.22884e-06
	isoform_347102	1.2	1.3	1.06	3.05	4.6	3.12	1.186	3.59	1.63271	0.000262308
	isoform_3474	0.87	0.9	0.75	2.04	2.79	1.67	0.84	2.166	1.40998	0.00031835
	isoform_347519	3.23	2.91	2.52	5.74	6.57	7.24	2.886	6.516	1.23306	0.000166726
	isoform_347681	0.22	0.31	0.35	2.59	1.29	2.08	0.293	1.986	2.68398	2.64798e-06
	isoform_347884	2.92	1.94	2.27	6.01	5.31	4.88	2.376	5.4	1.24349	1.09019e-05
	isoform_347920	3.72	2.67	2.53	9.53	9.95	11.21	2.973	10.23	1.83757	3.45789e-09
	isoform_348224	1.67	0.98	1.55	4.29	4.19	3.58	1.4	4.02	1.56502	2.438e-06
	isoform_348349	2.79	1.55	1.94	6.97	6.14	5.88	2.093	6.33	1.6457	6.93097e-07
	isoform_348526	0	0	0	2.89	1.42	0.43	0	1.58	4.95026	4.89765e-06
	isoform_34876	3.09	2.69	1.9	14.55	6.52	11.54	2.56	10.87	2.05703	0.00020099
	isoform_349006	0	0	0	0.89	0.38	1.09	0	0.786	4.1242	0.000365772
	isoform_349127	9.92	8.01	8.15	21.46	19.17	16.67	8.693	19.1	1.19459	3.53671e-09
	isoform_349384	3.1	1.85	1.81	6.72	5.25	5.69	2.253	5.886	1.42555	0.000393288
	isoform_3495	5.72	5.01	4.24	15.45	9.78	10.74	4.99	11.99	1.30875	0.000381129
	isoform_349558	2.97	2.81	3.35	8.35	7.44	8.99	3.043	8.26	1.48803	8.61118e-06
	isoform_349818	1.36	0.85	1.42	2.84	3.58	3.86	1.21	3.426	1.54574	0.000266873
	isoform_349827	0.53	0.26	0.27	1.56	1.76	2.61	0.353	1.976	2.46179	0.000219997
	isoform_350	9.09	5.71	7.44	14.07	17.28	18.58	7.413	16.643	1.22963	0.000707143
	isoform_350106	3.56	2.42	2.51	5.63	5.25	5.42	2.83	5.433	1.012	0.000549282
	isoform_350357	0.32	0.06	0.23	2.32	2.77	2.4	0.203	2.496	3.4763	3.87245e-09
	isoform_350476	3.07	3.45	3.22	8.35	6.71	5.48	3.246	6.846	1.12163	0.000454117
	isoform_35061	17.08	11.51	14.34	30.36	29.05	30.96	14.31	30.123	1.1427	1.01092e-05
	isoform_35082	1.95	3.89	2.02	20.82	9.45	11.56	2.62	13.943	2.28335	0.000437288
	isoform_350827	11.17	4.72	5.11	26.16	38.8	53.61	7	39.523	2.41971	0.000133278
	isoform_351053	1.34	0.87	0.69	3.65	3.91	2.97	0.966	3.51	1.87479	5.33554e-06
	isoform_351394	1	1.06	1.39	3.28	4.27	4.85	1.15	4.133	1.86826	1.52438e-05
	isoform_35173	9.53	5.9	6.34	16.76	18.79	26.03	7.256	20.526	1.54224	0.000898635
	isoform_351763	0.06	0	0.06	0.91	0.57	0.56	0.04	0.68	3.55579	0.000325648
	isoform_351825	38.6	23.52	35.82	94.99	87.02	141.63	32.646	107.88	1.75121	0.000190565
	isoform_352057	8.62	6.59	9.37	26.1	26.79	18.08	8.193	23.656	1.56957	6.6829e-08
	isoform_35264	48.78	31.76	51.1	347.73	236.63	241.73	43.88	275.363	2.65794	4.90057e-15
	isoform_353021	1.99	1.17	1.65	4.39	3.41	3.48	1.603	3.76	1.28843	0.000664335
	isoform_35318	17.6	12.43	13.02	30.19	30.1	38.92	14.35	33.07	1.26618	0.000420716
	isoform_35323	113.05	100.67	95.36	221.56	200.71	228.32	103.026	216.863	1.14064	3.7374e-08
	isoform_353259	1.79	1.55	1.63	4.26	3.81	3.09	1.656	3.72	1.21895	0.000478015
	isoform_353493	3.65	3.45	4.84	10.13	9.03	10.23	3.98	9.796	1.34146	0.000772306
	isoform_35363	48.4	44.13	65.01	100.74	114.4	100.58	52.513	105.24	1.05844	0.000337924
	isoform_35384	102.26	68.12	115.07	440.5	341.09	329.03	95.15	370.206	1.99048	1.12363e-09
	isoform_354219	0.71	0.69	0.76	5.62	2.43	2.31	0.72	3.453	2.21306	0.000988867
	isoform_35477	1.37	1.73	0.83	4.89	5.02	4.53	1.31	4.813	1.88165	2.0501e-05
	isoform_35620	14.29	13.91	13.54	26.34	35.05	32.33	13.913	31.24	1.22688	1.68479e-06
	isoform_3575	2.6	1.39	2.04	9.64	6.12	5.2	2.01	6.986	1.80313	0.000157558
	isoform_35752	0	0	0	1.8	2.21	0.33	0	1.446	4.64215	3.25567e-05
	isoform_35779	0.61	1.39	0.91	9.41	8.5	5.82	0.97	7.91	2.92765	9.11157e-09
	isoform_35798	0	0	0	0.82	0.58	5.3	0	2.233	4.46989	0.00014038
	isoform_35831	5.15	5.1	4.45	11.19	11.14	10.15	4.9	10.826	1.20491	4.49324e-09
	isoform_35860	15.09	13.93	14.24	34.96	31.2	26.05	14.42	30.736	1.14934	2.0769e-10
	isoform_35885	13.33	8.28	14.2	78.35	62.07	51.02	11.936	63.813	2.42789	3.71842e-12
	isoform_36237	1.77	1.56	1.43	4.04	4.58	6.85	1.586	5.156	1.71417	0.00043586
	isoform_3630	2.28	1.34	1.11	7.92	5.84	5.89	1.576	6.55	2.06981	3.17962e-06
	isoform_36390	9.61	8.71	11.37	36.28	30.06	25.66	9.896	30.666	1.67827	2.00487e-11
	isoform_36577	3.98	3.05	5.32	10.59	10.59	14.99	4.116	12.056	1.58363	0.000766862
	isoform_36656	1.3	1.31	1.37	2.94	2.72	2.78	1.326	2.813	1.13773	0.000805004
	isoform_36682	0	0	0	4.47	2.6	2.8	0	3.29	6.42399	7.58727e-13
	isoform_36813	0.77	1.49	0.72	5.03	3.69	3.64	0.993	4.12	2.01357	0.0003092
	isoform_36931	3.75	3.06	3.4	10.25	8.43	10.37	3.403	9.683	1.56736	2.28713e-08
	isoform_36982	12.31	18.84	13.95	96.26	84.28	62.44	15.033	80.993	2.41318	2.34439e-11
	isoform_36994	0	0	0	0.64	0.53	0.41	0	0.526	4.23083	0.000144823
	isoform_37058	14.64	17.71	19.43	39.21	35.22	36.72	17.26	37.05	1.15312	2.44365e-05
	isoform_37077	41.69	31.66	27.29	95.52	81.66	73.49	33.546	83.556	1.36661	1.84631e-06
	isoform_37098	3.94	5.61	4.4	13.21	10.53	9.75	4.65	11.163	1.29604	0.000398959
	isoform_37210	0	0	0.09	2.94	12.89	8.91	0.03	8.246	5.92935	2.60551e-10
	isoform_37345	15.18	9.08	10	29	23.06	24.65	11.42	25.57	1.2177	0.000900654
	isoform_37348	0	0	0	1.08	0.61	0.64	0	0.776	4.66918	1.01689e-05
	isoform_37490	4.82	4.84	3.62	10.03	9.25	12.35	4.426	10.543	1.29542	0.000833451
	isoform_37515	2.37	2.05	2.24	5.98	6.16	7.3	2.22	6.48	1.59966	1.99775e-07
	isoform_37691	15.89	6.35	5.12	58.53	36.17	42.47	9.12	45.723	2.233	0.000856164
	isoform_37763	93.93	54.94	57.94	283.85	198.9	244.33	68.936	242.36	1.84482	1.97921e-06
	isoform_37802	1.92	2.81	1.77	6.17	6.77	7.17	2.166	6.703	1.65726	8.024e-05
	isoform_37867	0	0	0	0.59	0.6	0.31	0	0.5	4.02223	0.000498664
	isoform_37873	6.84	4.34	5.21	19.01	18.36	22.66	5.463	20.01	1.92124	3.99668e-09
	isoform_37922	0.9	0.67	0.77	5.32	3.1	2.65	0.78	3.69	2.19713	1.73181e-05
	isoform_37980	6.98	4.85	6.47	36.83	34.96	49.61	6.1	40.466	2.75149	2.11039e-15
	isoform_38006	30.16	27.79	20.18	108.35	68.15	97.38	26.043	91.293	1.8311	5.00879e-06
	isoform_38014	56.94	29.67	37.6	286.2	170.94	244.37	41.403	233.836	2.48746	1.41637e-08
	isoform_38216	5.59	3.78	5.07	12.65	12.75	13	4.813	12.8	1.47457	1.45216e-08
	isoform_38395	9.67	9.38	9.68	20.78	18.11	22.9	9.576	20.596	1.1668	1.85981e-05
	isoform_38464	0	0	0	1.47	8.5	4.48	0	4.816	5.97266	2.26972e-09
	isoform_38491	23.34	8.03	16.21	54.65	83.74	97.12	15.86	78.503	2.24985	0.000299108
	isoform_38511	106.13	72.1	68.94	361.45	405.16	521.08	82.39	429.23	2.40162	8.21491e-11
	isoform_38532	0	0	0	2.13	1.08	2.12	0	1.776	5.53954	1.41544e-08
	isoform_38599	1.77	2.19	2.13	4.21	4.22	4.11	2.03	4.18	1.09277	0.00076896
	isoform_38646	44.09	35.05	28.34	128.01	124.24	180.69	35.826	144.313	2.03384	3.57837e-07
	isoform_38650	2.34	2.79	1.55	9.13	6.38	11.4	2.226	8.97	1.99596	0.000311429
	isoform_38689	0	0	0	2.87	3.98	2.51	0	3.12	6.18238	7.35624e-12
	isoform_38699	1.61	2.09	2.52	7.57	4.71	6.29	2.073	6.19	1.59458	0.000706872
	isoform_38712	11.46	8.47	11.91	28.16	23.69	22.33	10.613	24.726	1.27653	5.41129e-07
	isoform_38727	2.96	1.78	0.83	11.65	13.97	8.73	1.856	11.45	2.51378	7.49704e-05
	isoform_38728	14.5	9.54	12.04	45.24	31.71	30.02	12.026	35.656	1.60838	1.21976e-06
	isoform_38737	0	0	0	27.7	9.61	1.04	0	12.783	5.25174	2.38624e-06
	isoform_38863	9.45	8.49	8.22	22.36	17.89	22.83	8.72	21.026	1.33158	1.49531e-06
	isoform_38977	0	0	0	2.13	2.02	1.35	0	1.833	5.72552	1.0076e-09
	isoform_39041	0	0	0	2.53	1.11	12.52	0	5.386	4.99732	8.4763e-06
	isoform_39206	320.26	322.4	266.27	560.82	672.83	719.91	302.976	651.186	1.16014	0.000106504
	isoform_39535	72.84	69.79	93.57	151.86	178.32	180.31	78.733	170.163	1.16971	5.55752e-05
	isoform_39548	0	0	0	0.33	0.87	1.15	0	0.783	4.31115	0.000150674
	isoform_39567	38.44	26.75	31.34	84.69	88	121.13	32.176	97.94	1.65521	7.05358e-06
	isoform_39675	9.44	5.89	9.26	20.02	16.86	17.3	8.196	18.06	1.19938	0.000329655
	isoform_39700	3.43	3.28	4.07	11.55	8.38	13	3.593	10.976	1.65139	2.96928e-05
	isoform_39722	0	0	0	0.65	0.46	0.43	0	0.513	4.19804	0.000175911
	isoform_39730	0.48	0.57	0.65	7.45	5.2	8.27	0.566	6.973	3.56324	1.86777e-14
	isoform_39782	2.45	3.82	3.83	11.22	11.03	15.18	3.366	12.476	1.90414	2.7168e-05
	isoform_3980	5.73	9.12	8.49	22.39	21.71	21.26	7.78	21.786	1.51268	3.45492e-05
	isoform_39959	100.3	61.96	61.6	582.9	466.14	688.96	74.62	579.333	2.95098	2.07213e-14
	isoform_40158	19.33	15.09	12.19	42.65	38.68	42.41	15.536	41.246	1.4617	2.1443e-06
	isoform_40198	0.05	0.31	0.45	3.97	2.99	5.57	0.27	4.176	3.52499	2.80658e-05
	isoform_4023	1.83	1.28	1.42	4.21	3.27	5.19	1.51	4.223	1.52837	0.000502939
	isoform_40335	22.6	12	19.47	43.32	56.77	44.23	18.023	48.106	1.45871	0.000201156
	isoform_40390	1.53	2.89	2.94	11.77	17.21	14.96	2.453	14.646	2.53391	1.29976e-07
	isoform_40728	28.08	17.73	15.87	69.51	57.63	43.59	20.56	56.91	1.49416	0.000338381
	isoform_40730	1.08	2.04	2.71	14.56	9.06	12.77	1.943	12.13	2.54889	8.73595e-06
	isoform_41143	0.52	1.21	0.86	4.64	5.71	5.99	0.863	5.446	2.60701	7.14725e-07
	isoform_41235	0	0	0	1.88	1.09	1.84	0	1.603	5.48283	1.65303e-08
	isoform_41342	2.5	2.55	1.88	5.55	6.08	5.91	2.31	5.846	1.39601	9.84341e-06
	isoform_41376	11.16	7.51	5.73	26.93	23.69	32.71	8.133	27.776	1.7942	9.64159e-05
	isoform_4140	6.62	7.19	8.43	19.68	14.95	15.08	7.413	16.57	1.21126	2.66545e-05
	isoform_41429	4.09	2.56	4.05	16.52	13.35	14.78	3.566	14.883	2.09576	4.61785e-11
	isoform_4153	6.26	3.69	4.91	18.4	15.14	19.79	4.953	17.776	1.88826	9.68057e-08
	isoform_41586	0	0	0	12.15	21.87	36.59	0	23.536	7.87719	1.52356e-19
	isoform_41645	0	0	0	3.42	1.49	1.96	0	2.29	5.76075	1.98851e-09
	isoform_41687	0	0	0	1.34	0.68	0.67	0	0.896	4.68406	1.0616e-05
	isoform_41729	44.15	31.13	39.96	111.73	87.34	79.59	38.413	92.886	1.32707	7.54185e-07
	isoform_41841	11.64	12.17	11.06	24.09	20.56	27.06	11.623	23.903	1.09896	0.000480657
	isoform_41929	0	0	0	16.72	0.49	22.84	0	13.35	4.55401	0.00012827
	isoform_41999	7.47	6.87	6.24	14.5	16.32	21.3	6.86	17.373	1.39133	0.000202563
	isoform_42126	0	0	0	1.65	2.01	3.72	0	2.46	5.63594	8.89371e-09
	isoform_42188	0	0	0	1.72	1.74	1.01	0	1.49	5.43951	1.79956e-08
	isoform_4228	16.02	9.59	12.33	31.18	29.83	32.98	12.646	31.33	1.37057	1.45857e-05
	isoform_42320	9.57	8.34	7.25	17.55	15.07	16.03	8.386	16.216	1.01358	8.84813e-05
	isoform_4234	1.67	1.75	1.71	4.62	4.02	6.27	1.71	4.97	1.57629	0.000122862
	isoform_4246	8.27	5.26	5.3	12.9	12.89	12.48	6.276	12.756	1.08801	0.000989964
	isoform_42479	78.02	61.07	56.79	150.26	140.7	207.06	65.293	166.006	1.39776	0.000428806
	isoform_42575	3.66	2.33	3.36	17.93	15.03	8.28	3.116	13.746	2.12014	4.70416e-06
	isoform_42595	0.57	0.1	0.34	3.69	4.42	2.67	0.336	3.593	3.24324	1.30251e-06
	isoform_42663	0.85	0.9	0.93	6.41	5.2	4.22	0.893	5.276	2.59869	2.24366e-13
	isoform_42740	11.84	7.37	7.67	25.2	26.16	17.99	8.96	23.116	1.40629	8.06812e-05
	isoform_42865	22.78	17.82	13.11	81.68	47.88	54.53	17.903	61.363	1.78392	6.60813e-05
	isoform_42927	4.2	4.07	3.55	11.09	9.04	10.74	3.94	10.29	1.4431	3.13388e-07
	isoform_42929	2.63	1.96	1.64	7.95	6.19	6.7	2.076	6.946	1.78826	2.56683e-07
	isoform_4295	11.02	7.64	10.19	18.35	22.47	21.66	9.616	20.826	1.18092	4.00053e-05
	isoform_43022	0	0	0	1.09	0.7	0.63	0	0.806	4.63758	1.1889e-05
	isoform_43039	1.88	1.66	3.19	6.08	8.15	7.14	2.243	7.123	1.67852	0.000472035
	isoform_43082	57.75	52.49	52.27	130.06	131.57	172.24	54.17	144.623	1.4744	8.70826e-07
	isoform_43100	5.42	6.43	6.14	11.17	12.59	13.19	5.996	12.316	1.09305	0.000279109
	isoform_43294	0	0	0	0.8	0.71	1.16	0	0.89	4.75765	5.53712e-06
	isoform_43311	33.26	17.81	16.55	82.89	56.87	66.85	22.54	68.87	1.6278	0.000970872
	isoform_43337	10.29	5.19	4.54	26	24.7	26.97	6.673	25.89	1.95965	6.37114e-05
	isoform_43476	2.15	1.01	0.98	7.44	6.55	3.79	1.38	5.926	2.06404	0.00060706
	isoform_43494	0	0	0	1.44	1.36	3.13	0	1.976	5.42891	6.34286e-08
	isoform_4357	8.84	5.59	5.47	14.56	16.06	15.02	6.633	15.213	1.25673	0.000194276
	isoform_43687	0	0	0	0.67	2.68	2.36	0	1.903	5.01	2.41743e-06
	isoform_43740	59.33	47.48	56.42	143.13	127.49	103.88	54.41	124.833	1.25559	1.3588e-10
	isoform_43841	0	0	0	11.77	2.37	2.35	0	5.496	5.78983	1.62413e-08
	isoform_43956	12.51	12.77	16.54	34.14	25.91	32.05	13.94	30.7	1.19092	0.000361922
	isoform_43957	0	0	0	2.67	2.2	1.27	0	2.046	5.52757	1.12703e-08
	isoform_440	3.28	2.32	3.32	9.36	10.13	8.65	2.973	9.38	1.714	1.01816e-13
	isoform_4405	17.66	14.4	16.53	30.17	29.26	34.83	16.196	31.42	1.02709	5.21873e-05
	isoform_44146	11.9	10.6	10.67	25.74	22.84	33.43	11.056	27.336	1.36062	0.000142149
	isoform_44209	10.76	8.35	7.2	25.38	19.84	17.04	8.77	20.753	1.28745	0.000137901
	isoform_44321	5.71	3.88	5.97	13.55	20.91	18.01	5.186	17.49	1.78576	2.629e-06
	isoform_4438	21.14	10.8	17.06	70.11	66.56	43.88	16.333	60.183	1.89307	3.90398e-06
	isoform_44474	28.1	16.95	23.69	56.35	58.46	78.5	22.913	64.436	1.54103	0.000153314
	isoform_44550	31.63	23.04	28.16	90.21	63.11	59.36	27.61	70.893	1.40603	5.03392e-06
	isoform_44611	1.16	1.22	1.09	3.4	4.47	3.21	1.156	3.693	1.71128	1.61673e-06
	isoform_44621	5.92	5.64	6.87	13.98	14.76	18.75	6.143	15.83	1.42168	3.2861e-05
	isoform_44781	4.19	3.26	3.84	10.25	10.69	10.6	3.763	10.513	1.54496	1.46205e-11
	isoform_45125	2.3	1.79	1.65	7.01	4.76	6.62	1.913	6.13	1.72025	1.79355e-05
	isoform_45146	6.56	5.11	10.07	25.21	24.49	17.71	7.246	22.47	1.64311	0.000160125
	isoform_45326	0	0	0	0.94	1.91	3.22	0	2.023	5.28192	2.77678e-07
	isoform_45434	12.98	11.21	22.52	206.74	99.66	167.03	15.57	157.81	3.22128	1.15867e-09
	isoform_457	3.78	2.64	3.45	12.28	13.83	9.75	3.29	11.953	1.90871	2.15422e-14
	isoform_45736	21	10.67	11.44	56.81	43.47	76.78	14.37	59.02	2.03121	0.000194826
	isoform_45888	0	0	0	0.99	0.7	1.18	0	0.956	4.80604	3.79544e-06
	isoform_45950	100.05	62.85	51.49	304.2	178.1	259.85	71.463	247.383	1.79523	0.000347423
	isoform_460	3.96	2.65	3.37	6.87	7.49	6.49	3.326	6.95	1.12859	4.08868e-06
	isoform_46035	18.33	13.86	10.32	51.2	37.66	46.98	14.17	45.28	1.7067	1.70255e-05
	isoform_46074	9.16	9.33	8.16	17.94	17.65	19.08	8.883	18.223	1.0968	3.51828e-06
	isoform_4609	1.66	1.99	2.14	5.14	4.96	5.51	1.93	5.203	1.48321	4.32451e-07
	isoform_4644	0	0	0	0.46	2.25	0.99	0	1.233	5.36791	2.08895e-07
	isoform_46449	13.45	11.43	11.98	27.48	27.9	25.35	12.286	26.91	1.19794	6.25307e-17
	isoform_46598	4.82	4.89	4.08	11.55	14.02	17.94	4.596	14.503	1.69255	1.97668e-05
	isoform_46712	114.13	93.94	71.57	263.41	217.36	189.9	93.213	223.556	1.30219	0.000106562
	isoform_4680	4.63	3.03	3.81	13.03	8.96	9.29	3.823	10.426	1.49451	1.23422e-05
	isoform_4683	0	0	0	0.75	0.6	0.65	0	0.666	5.38996	2.21047e-08
	isoform_4695	9.19	5.08	8.03	28.36	27.23	19.17	7.433	24.92	1.77403	1.33595e-06
	isoform_471	1.43	1.03	1.58	2.98	3.05	2.5	1.346	2.843	1.13363	0.000256373
	isoform_4721	7.77	5.28	6.89	16.24	14.52	11.59	6.646	14.116	1.1428	4.19879e-05
	isoform_47232	0	0	0	5.87	2.02	1.24	0	3.043	5.359	2.35954e-07
	isoform_47350	25.41	20.49	13.12	224.6	238.21	265.97	19.673	242.926	3.59077	1.28022e-21
	isoform_47639	6.51	5	5.9	10.35	11.21	11.88	5.803	11.146	1.00939	0.000200008
	isoform_47860	9.95	7	7.06	17.34	18.25	16.68	8.003	17.423	1.18596	4.7531e-06
	isoform_47923	0	0	0	6.74	2.53	2.36	0	3.876	6.00575	4.59657e-10
	isoform_47999	0	0	0	24.47	4.28	16.19	0	14.98	6.86513	5.99677e-13
	isoform_48216	19.95	24.92	19.92	46.08	47.02	53.68	21.596	48.926	1.22863	0.000102994
	isoform_48319	6.46	6.16	5.97	37.25	35.93	52.88	6.196	42.02	2.77889	1.00104e-15
	isoform_4847	4.66	3.65	4.36	41.53	10.77	18.33	4.223	23.543	2.33378	0.00092187
	isoform_48509	0.84	0.41	1.19	5.84	3.08	3.98	0.813	4.3	2.34356	0.000220521
	isoform_48565	13.54	13.78	13.91	29.32	24.31	33.96	13.743	29.196	1.14583	0.000660011
	isoform_48617	16.59	15.53	17.45	42.36	36.77	43.46	16.523	40.863	1.36864	9.52709e-10
	isoform_48682	14.76	12.98	15.31	40.49	41.61	36.42	14.35	39.506	1.52404	3.66878e-28
	isoform_4877	17.39	10.98	9.59	42.94	40.02	45.07	12.653	42.676	1.79294	1.49128e-06
	isoform_4885	0	0	0	4.09	0.26	1.99	0	2.113	4.95813	9.84341e-06
	isoform_48917	26.18	26.36	23.45	60.85	44.45	45.7	25.33	50.333	1.04268	0.000153314
	isoform_49042	0	0	0	3.49	5.53	4.46	0	4.493	6.52623	1.41849e-13
	isoform_49077	720.28	384.39	415.14	1935.24	1877.21	1083.17	506.603	1631.87	1.68524	0.000457057
	isoform_49168	0.26	0.32	0.32	2.54	1.7	2.36	0.3	2.2	2.82906	7.90736e-07
	isoform_49263	2.78	1.82	2.13	8.61	8.02	6.51	2.243	7.713	1.83047	2.18362e-09
	isoform_49390	0.14	0.14	0.09	3.37	1.22	3.19	0.123	2.593	3.82308	1.46994e-06
	isoform_49463	1.3	1.6	1.58	3.47	3.47	3.15	1.493	3.363	1.21098	0.0005822
	isoform_49506	0.85	0.9	1.22	3.35	2.42	3.61	0.99	3.126	1.66561	0.000887907
	isoform_4983	15.23	8.11	14.98	64.79	50.53	56.28	12.773	57.2	2.18212	1.55709e-08
	isoform_50022	0	0	0	6.86	5.41	6.8	0	6.356	7.04697	7.40597e-17
	isoform_50060	51.98	46.83	51.5	130.38	144.95	136.57	50.103	137.3	1.51893	4.76213e-27
	isoform_50088	24.66	12.89	20.08	50.94	43.74	46.15	19.21	46.943	1.33898	0.0005179
	isoform_50173	4.88	2	2.88	12.35	10.26	11.55	3.253	11.386	1.82191	0.000279609
	isoform_50247	0	0	0	1.46	0.4	1.51	0	1.123	4.44747	7.99741e-05
	isoform_50358	0	0	0	1.38	2.58	2.53	0	2.163	5.58763	7.58153e-09
	isoform_50386	38.21	36.63	48.32	89.49	101.41	116.34	41.053	102.413	1.37243	1.49299e-05
	isoform_50421	0.73	1.46	1.43	12.03	3.67	9.59	1.206	8.43	2.59416	0.000653934
	isoform_5050	0.88	0.55	0.49	1.9	1.91	2.04	0.64	1.95	1.66796	0.000114097
	isoform_50606	13.71	13.35	12.1	38.31	46.41	42.35	13.053	42.356	1.75361	2.21541e-17
	isoform_50682	9.33	4.48	3.86	18.5	24.19	28.6	5.89	23.763	1.99105	0.000791047
	isoform_5072	1.7	2.04	1.86	6.66	6.34	7.05	1.866	6.683	1.88702	7.90169e-13
	isoform_50784	8.77	8.75	5.74	19.94	17.54	16.7	7.753	18.06	1.26352	0.000301872
	isoform_50789	7.71	6.15	5.84	23.83	14.66	25.76	6.566	21.416	1.73208	0.000120213
	isoform_50808	18.02	17.75	14.84	32.2	32.85	37.24	16.87	34.096	1.07743	0.000112504
	isoform_50828	0.64	0.59	0.27	2.9	2.34	3.18	0.5	2.806	2.46858	2.73789e-05
	isoform_50874	1.19	0.36	1.31	13.38	7.65	13	0.953	11.343	3.38044	4.16226e-07
	isoform_50970	0	0.23	0	5.04	5.87	12.08	0.076	7.663	4.91903	1.31765e-06
	isoform_51003	0	0	0	0.89	0.9	0.92	0	0.903	4.7605	4.08125e-06
	isoform_51032	4.07	2.49	4.35	11.82	8.9	9.39	3.636	10.036	1.50603	9.77136e-05
	isoform_51041	47.59	43.87	35.34	93.07	94.57	112.42	42.266	100.02	1.29881	2.28501e-05
	isoform_51359	0.59	0.63	0.67	6.34	5.07	6.77	0.63	6.06	3.2848	1.5592e-15
	isoform_51360	0.85	0.97	0.84	3.66	3.42	4.52	0.886	3.866	2.15514	2.61621e-07
	isoform_51523	159.12	179.82	182.81	396.06	463.82	687.97	173.916	515.95	1.59587	0.000404897
	isoform_51568	0.27	0.34	0.37	1.4	1.35	1.49	0.326	1.413	2.1498	0.00023327
	isoform_51571	171.8	113.33	180.06	875.59	778.77	643.88	155.063	766.08	2.3349	1.51934e-16
	isoform_51612	0.74	1.18	1.17	5.13	3.99	7.38	1.03	5.5	2.37063	3.25312e-05
	isoform_51697	0	0	0	6.5	2.67	6.34	0	5.17	6.38146	6.40853e-12
	isoform_51874	43.55	40.7	37.39	77.27	99.25	122.67	40.546	99.73	1.34714	0.000505807
	isoform_51904	1.63	1.47	1.6	8.06	6.18	15.14	1.566	9.793	2.56565	2.17801e-05
	isoform_52007	4.07	1.83	3.75	10.11	8.96	9.68	3.216	9.583	1.60897	0.000627171
	isoform_52048	12.98	9.45	13.36	49.73	46.24	62.58	11.93	52.85	2.18477	2.85367e-11
	isoform_52056	0.36	0.36	0	3.25	3.27	5.56	0.24	4.026	3.43374	0.000441899
	isoform_52134	7.07	6.75	6.4	14.91	17.13	18.27	6.74	16.77	1.37438	1.92694e-07
	isoform_52337	190.55	161.8	282.57	1202.09	743.93	885.01	211.64	943.676	2.15377	2.45724e-07
	isoform_52400	5.5	2.95	7.07	17.93	15.6	19.8	5.173	17.776	1.7926	0.000520537
	isoform_52448	0	0	0	1.37	0.45	0.79	0	0.87	4.34097	0.000112629
	isoform_52513	60.83	30.37	45.32	113.68	119.75	127.72	45.506	120.383	1.45059	0.00035514
	isoform_52516	11.53	11.85	8.15	31.05	29.03	21.68	10.51	27.253	1.40549	3.52277e-05
	isoform_52537	7.77	6.36	6.48	13.84	14.2	14.01	6.87	14.016	1.09481	1.8783e-07
	isoform_5257	4.4	3.27	3.83	7.85	6.78	8.4	3.833	7.676	1.07394	0.000374912
	isoform_52703	2.13	2.16	2.09	7.14	8.32	5.67	2.126	7.043	1.77017	4.06895e-09
	isoform_52817	0	0	0	0.99	2.57	2.68	0	2.08	5.33072	1.36364e-07
	isoform_530	2.8	3.42	4.01	8.83	7.97	6.08	3.41	7.626	1.1985	0.000484519
	isoform_53009	3.83	2.67	3.43	8.83	9	14.78	3.31	10.87	1.74008	0.00045161
	isoform_53404	14.42	13.13	11	33.4	25.49	38.32	12.85	32.403	1.38176	0.000366312
	isoform_53677	0.14	0	0.13	1.02	1.15	1.24	0.09	1.136	3.56532	1.71971e-05
	isoform_53883	7.22	6.75	11.53	33.39	37.1	28.25	8.5	32.913	1.97141	5.85754e-08
	isoform_5394	1.82	1.65	0.8	4.45	12.12	11.38	1.423	9.316	2.55066	0.000338975
	isoform_54032	6.03	4.34	3.58	31.3	21.91	23.88	4.65	25.696	2.47862	5.3859e-12
	isoform_5408	4.12	2.36	3.45	10.78	9.39	6.35	3.31	8.84	1.44463	0.000483075
	isoform_54155	0	0	0	7.13	2.42	1.78	0	3.776	5.67773	1.58015e-08
	isoform_54284	37.24	14.15	10.88	328.47	145.95	187.96	20.756	220.793	3.15793	6.9748e-06
	isoform_54424	0.56	0.41	0.4	1.6	1.87	1.49	0.456	1.653	1.88915	0.000441445
	isoform_5456	1.33	1.81	0.94	12.44	5.67	5.24	1.36	7.783	2.39409	0.000131563
	isoform_54728	25.97	27.87	35.42	61.4	57.76	57.58	29.753	58.913	1.04259	0.000105939
	isoform_54761	16.52	20.53	22.07	46.9	75.67	46.37	19.706	56.313	1.52741	0.000115736
	isoform_54920	25.11	20.35	18.53	43.8	42.45	46.1	21.33	44.116	1.11261	9.75554e-06
	isoform_55030	22.16	17.05	17.64	43.44	49.19	45.75	18.95	46.126	1.34701	4.65809e-11
	isoform_55031	5.1	3.63	5.3	23.49	21.75	27.67	4.676	24.303	2.41436	2.47293e-14
	isoform_55066	6.77	5.44	5.19	11.41	12.03	13.95	5.8	12.463	1.16736	0.000250703
	isoform_55131	15.3	12.84	13.32	40.59	31.05	38.87	13.82	36.836	1.47048	2.60351e-08
	isoform_55162	31.22	23.69	30.27	76.79	53.24	50.91	28.393	60.313	1.13624	0.000436811
	isoform_55218	6.36	5.47	6.09	12.67	11.89	12.37	5.973	12.31	1.10963	1.68892e-07
	isoform_5522	1	1.16	0.91	8.03	4.5	6.12	1.023	6.216	2.60485	3.13773e-10
	isoform_55224	9.98	6.24	7.1	16.22	16.25	14.39	7.773	15.62	1.06874	0.000481955
	isoform_55267	0	0	0	4.16	2.36	0.5	0	2.34	4.80121	1.43736e-05
	isoform_55465	3.48	2.31	1.79	9.57	6.82	9.65	2.526	8.68	1.80089	0.000227507
	isoform_5552	3.68	3.1	4.18	10.53	9.91	10.08	3.653	10.173	1.5387	4.99346e-12
	isoform_55628	1.7	0.94	1.47	8.36	7.59	9.9	1.37	8.616	2.64115	4.32776e-11
	isoform_55666	4.63	4.03	3.37	10.26	16.15	18.13	4.01	14.846	1.90709	2.52084e-05
	isoform_55746	401.86	528.84	465.44	1162.8	1572.43	1643.81	465.38	1459.68	1.67617	3.06138e-06
	isoform_55757	0	0	0	0.68	0.68	0.68	0	0.68	4.29916	9.22126e-05
	isoform_55879	0.82	0.56	0.39	2.76	3.48	4.96	0.59	3.733	2.58726	1.4167e-05
	isoform_56	0.48	0.28	0.5	1.58	2.02	1.95	0.42	1.85	2.17058	3.16446e-08
	isoform_56083	2.59	3.13	2.12	10.17	6.02	10.79	2.613	8.993	1.78258	0.000650715
	isoform_56084	27.3	20.65	20.42	56.83	46.11	48.76	22.79	50.566	1.21005	1.63319e-06
	isoform_56196	0	0	0	2.79	2.86	1.69	0	2.446	5.69493	1.60846e-09
	isoform_5628	2.14	2.32	1.86	4.25	4.88	3.63	2.106	4.253	1.06872	0.000236785
	isoform_56471	13.66	10.06	9.26	27.02	29.74	26.49	10.993	27.75	1.39173	1.30105e-07
	isoform_5661	5.51	3.76	5.09	9.78	11.01	8.71	4.786	9.833	1.10192	2.36426e-05
	isoform_56649	0	0	0	0.56	0.64	0.8	0	0.666	4.21326	0.000166956
	isoform_56684	14.36	10.94	12.18	26.43	35.73	40.62	12.493	34.26	1.50399	4.56301e-05
	isoform_56745	6.04	4.62	5.39	9.68	13.13	10.25	5.35	11.02	1.09468	0.000227116
	isoform_56778	4.99	5.35	3.13	12.36	22.86	23.36	4.49	19.526	2.08544	0.000154784
	isoform_5678	0.45	0.52	0.66	2.05	1.69	1.94	0.543	1.893	1.84211	1.50162e-06
	isoform_56898	167.24	54.14	117.39	789.26	366.34	762.74	112.923	639.446	2.38946	0.000543587
	isoform_57447	13.96	15.11	16.09	43.45	29.38	36.57	15.053	36.466	1.32349	3.4844e-05
	isoform_57492	113	105.24	87.45	416.82	591.74	824.75	101.896	611.103	2.56198	1.39603e-08
	isoform_57506	15.41	15.25	18.11	39.51	32.79	44.91	16.256	39.07	1.31835	5.14971e-05
	isoform_57556	5.69	6.91	4.25	48.21	20.33	31.23	5.616	33.256	2.48568	5.1746e-06
	isoform_5763	0	0	0.08	0.6	1.85	7	0.026	3.15	4.03647	0.000888672
	isoform_57719	13.66	7.84	7.07	45.94	34.36	43.6	9.523	41.3	2.12452	9.76573e-07
	isoform_57756	0	0	0	1.11	1.17	2.18	0	1.486	5.03693	9.96737e-07
	isoform_57758	2.11	1.66	0.82	32.38	11.75	33.62	1.53	25.916	3.76798	4.75732e-08
	isoform_57884	0	0	0	2.3	1.49	4.83	0	2.873	5.31341	2.31772e-07
	isoform_57934	61.53	50.41	56.64	109	116.03	158.69	56.193	127.906	1.24544	0.000720023
	isoform_57974	5.96	6.16	5.25	20.36	13.33	12.14	5.79	15.276	1.43003	0.000156652
	isoform_5800	9.92	8.21	8.91	17.12	17.98	18.77	9.013	17.956	1.066	6.38144e-08
	isoform_58003	12.02	9.3	6.21	29.49	31.45	47.24	9.176	36.06	1.97036	0.000156404
	isoform_58024	0.72	0.3	1.15	10.55	9.21	9.71	0.723	9.823	3.62737	3.22342e-10
	isoform_58033	6.52	5.91	6.26	17.59	12.1	21.04	6.23	16.91	1.48422	0.000763172
	isoform_58063	0.8	0.51	0.85	4.1	4.44	4.32	0.72	4.286	2.57517	5.00251e-11
	isoform_58076	171.49	117.14	147.64	480.63	597.93	585.1	145.423	554.553	1.98231	6.7314e-14
	isoform_58085	13.96	11.19	16.67	43.19	30.38	30.41	13.94	34.66	1.35609	7.90769e-05
	isoform_58129	6.27	4.18	4.61	13.93	12.23	13.87	5.02	13.343	1.46919	1.4801e-06
	isoform_58173	215.99	129.23	169.87	643.62	714.77	576.05	171.696	644.813	1.95356	6.58017e-13
	isoform_58241	36.56	21.32	23.74	88.07	73.33	96.88	27.206	86.093	1.7024	1.08161e-05
	isoform_58242	0	0	0.05	20.06	10.81	28.42	0.016	19.763	7.72951	4.07569e-19
	isoform_58381	12.48	9.45	15.61	38.3	29.66	27.89	12.513	31.95	1.39448	6.79992e-05
	isoform_5839	0.76	0.67	1.24	3.22	3.2	2.18	0.89	2.866	1.6982	0.000288821
	isoform_58401	0	0	0	0.58	2.19	3.82	0	2.196	4.75646	1.86855e-05
	isoform_58512	13.4	19.84	8.51	322.53	63.8	270.45	13.916	218.926	3.51063	1.37834e-05
	isoform_58536	0.53	0.37	0.62	2.36	2.5	2.53	0.506	2.463	2.29331	1.06026e-06
	isoform_58761	16.76	12.5	15.51	52.74	35.59	38.32	14.923	42.216	1.5473	3.7081e-07
	isoform_58771	1.03	0.97	0.98	2.88	3.26	3.95	0.993	3.363	1.77531	5.07562e-05
	isoform_59019	29.87	26.02	29.56	55.96	51.55	62.85	28.483	56.786	1.06296	2.42263e-05
	isoform_59072	23.22	21.74	11.62	68.3	125.82	87.47	18.86	93.863	2.26115	1.40918e-05
	isoform_59121	13.83	12.64	9.77	42.55	48.9	87.01	12.08	59.486	2.26823	2.44365e-05
	isoform_59236	0	0	0	0.73	2.22	1.44	0	1.463	4.84113	4.81608e-06
	isoform_59319	7.51	7.75	12.02	28.6	22.25	22.51	9.093	24.453	1.45956	0.000155625
	isoform_59385	4.95	4.4	4.15	11.8	10.06	10.27	4.5	10.71	1.30703	8.25413e-08
	isoform_59454	0	0	0	3.54	3.12	1.02	0	2.56	5.35803	1.25814e-07
	isoform_5947	5.57	3.22	2.88	34.49	26.76	23.23	3.89	28.16	2.83834	1.20201e-12
	isoform_59510	4.55	5.15	2.98	11.29	17.59	15.99	4.226	14.956	1.81896	0.000143303
	isoform_59584	6.61	4.31	5.22	11.73	10.01	9.91	5.38	10.55	1.03917	0.000835153
	isoform_5976	4.64	2.68	3.87	15.75	13.22	13.32	3.73	14.096	1.96241	2.50642e-10
	isoform_59761	1.37	1.32	1.16	6.49	4.24	6.05	1.283	5.593	2.14024	4.30902e-07
	isoform_59768	42.24	40.16	48.72	106.65	104.5	153.38	43.706	121.51	1.52089	6.17484e-05
	isoform_5988	39.35	30.18	36.81	88.01	82.65	67.82	35.446	79.493	1.22751	4.02668e-11
	isoform_5999	8.31	5.99	5.43	12.63	14.04	12.34	6.576	13.003	1.04614	0.000420602
	isoform_6007	14.86	7.82	11.38	26.43	28.85	27.28	11.353	27.52	1.33188	0.00031736
	isoform_60102	1.49	2.43	2.39	17.33	5.87	20	2.103	14.4	2.59751	0.000450993
	isoform_60349	3.92	2.39	3.13	10.23	10.51	10.7	3.146	10.48	1.79347	3.56256e-09
	isoform_60357	0	0	0	19.92	22.61	25.75	0	22.76	8.09019	2.79065e-24
	isoform_60484	0	0	0	15.1	0.43	20.49	0	12.006	4.43477	0.000224192
	isoform_60519	16.76	21.75	19.4	51.36	71.93	104.32	19.303	75.87	1.96394	0.000130029
	isoform_60595	25.78	24.65	23.68	48	50.14	68.07	24.703	55.403	1.22054	0.000773497
	isoform_60614	7.63	5.51	5.79	15.83	15.38	22.9	6.31	18.036	1.55845	0.000234596
	isoform_60641	14.43	14.5	13.71	29.34	37.25	30.65	14.213	32.413	1.24516	1.02062e-08
	isoform_60973	112.05	48.82	79.65	352.53	379.98	612.5	80.173	448.336	2.44309	8.37638e-06
	isoform_613	4.64	3.07	4.91	9.22	9.74	10.4	4.206	9.786	1.2787	0.000148466
	isoform_61418	8.53	4.18	7.29	28.77	46.37	34.52	6.666	36.553	2.44206	2.62345e-08
	isoform_61446	0	0	0.04	0.42	1.63	1.25	0.013	1.1	4.25867	0.000208846
	isoform_61501	0	0	0	2.97	4.31	0.77	0	2.683	5.03506	2.41872e-06
	isoform_61546	0	0	0	9.57	5	9.08	0	7.883	6.87306	6.34232e-15
	isoform_61823	26.83	21.68	24.5	51.86	48.07	53.97	24.336	51.3	1.14405	3.66658e-08
	isoform_61983	0	0	0	3.88	2.67	1.59	0	2.713	5.66776	3.90487e-09
	isoform_62168	0	0	0	0.56	0.81	1.03	0	0.8	4.28625	0.000120956
	isoform_62222	22.6	21.63	30.49	104.42	74.08	111.92	24.906	96.806	1.98045	1.91266e-07
	isoform_62244	3.52	0.97	2.37	16.33	13.1	18.8	2.286	16.076	2.71925	1.59138e-05
	isoform_62248	8.22	9.5	8.38	18	18.87	17.11	8.7	17.993	1.10618	1.14129e-06
	isoform_62310	3.26	1.3	2.49	7.06	10.57	10.34	2.35	9.323	1.98537	0.000347761
	isoform_6239	0	0	0	0.56	2.65	1.4	0	1.536	5.5602	4.5092e-08
	isoform_62423	5.2	5.34	5.05	12.12	14.97	22.61	5.196	16.566	1.69576	0.000595089
	isoform_62554	1.4	1.74	2.78	6.14	8.28	7.19	1.973	7.203	1.87156	0.000117619
	isoform_62565	0.21	0	0	1.79	1.36	2.82	0.07	1.99	3.95493	9.43385e-05
	isoform_62595	0	0	0	2.31	0.86	2.49	0	1.886	5.00142	1.896e-06
	isoform_62668	598.96	515.6	488.67	1008.91	1049.16	1088.4	534.41	1048.82	1.03768	1.53936e-07
	isoform_62806	3.65	3.44	3.97	8.33	6.84	7.03	3.686	7.4	1.07149	0.000167388
	isoform_63427	0	0	0	1.61	2.49	1.88	0	1.993	5.48556	1.12565e-08
	isoform_63598	0	0	0	2.97	2.58	1.85	0	2.466	5.69889	1.3142e-09
	isoform_63619	6.79	14.76	8.17	39.29	35.49	46	9.906	40.26	1.9708	0.000499116
	isoform_63667	0	0	0	2.28	4.33	0.66	0	2.423	4.73159	1.86262e-05
	isoform_63668	27.36	23.54	30.05	145.01	148	55.43	26.983	116.146	2.04155	0.000152339
	isoform_63894	10.65	9.22	13.12	25.87	19.82	22.42	10.996	22.703	1.10067	0.000627225
	isoform_640	0.92	0.9	0.95	2.36	2	2.09	0.923	2.15	1.27905	1.49128e-06
	isoform_64026	4.83	6.42	5.9	11.84	15.82	13.02	5.716	13.56	1.28501	0.000183707
	isoform_64046	3.45	2.36	0.8	43.26	13.25	13.54	2.203	23.35	2.97014	0.000791047
	isoform_6412	2.82	1.93	1.44	5.49	5.13	6.26	2.063	5.626	1.48995	0.000992774
	isoform_64199	306.14	295.94	234.47	742.07	773.32	924.59	278.85	813.326	1.59079	1.47444e-07
	isoform_64494	0	0	0	4.12	2.37	1.77	0	2.753	5.60141	7.54206e-09
	isoform_64510	26.25	23.41	23.94	80.32	58.63	80.6	24.533	73.183	1.62687	2.9736e-08
	isoform_6456	24.91	20.9	49.68	170.18	121.19	156.27	31.83	149.213	2.18352	7.32177e-05
	isoform_646	2.3	1.64	2.36	5.5	4.98	4.19	2.1	4.89	1.27767	3.51833e-06
	isoform_64618	33.13	36.8	51.68	107.49	166.42	121.85	40.536	131.92	1.71609	1.22868e-05
	isoform_6476	2.14	1.47	1.32	5.71	4.09	4.7	1.643	4.833	1.59393	3.20811e-05
	isoform_64771	8.31	7.1	10.21	18.88	15.97	17.58	8.54	17.476	1.09123	0.000312771
	isoform_6480	12.52	11.31	13.28	37	30.11	23.06	12.37	30.056	1.325	1.46538e-06
	isoform_64921	181.29	74.74	115.18	557.45	349.04	734.17	123.736	546.886	2.10227	0.000800908
	isoform_65029	1.61	1.48	1.89	4.21	5.01	4.66	1.66	4.626	1.527	1.37603e-05
	isoform_6503	2.53	1.95	2.26	5.63	6.11	3.77	2.246	5.17	1.24763	0.000127962
	isoform_65176	0	0	0	2.7	1.08	4.63	0	2.803	5.09525	1.53659e-06
	isoform_65286	8.75	10.37	7.22	25.53	18.4	24.83	8.78	22.92	1.41788	0.000416935
	isoform_65359	5.86	2.5	6.43	17.56	17.23	19.98	4.93	18.256	1.89184	0.000463871
	isoform_65385	0	0	0	1.03	0.91	0.83	0	0.923	4.55305	1.76251e-05
	isoform_65743	31.67	27.69	34.92	67.95	62.65	81.71	31.426	70.77	1.23189	5.7837e-05
	isoform_65796	5.25	4.32	4.18	11.4	8.18	10	4.583	9.86	1.15915	0.000811226
	isoform_6582	5.37	5.4	4.8	21.26	12.3	19.84	5.19	17.8	1.80461	9.19229e-06
	isoform_65893	0	0	0	2.68	3.5	1.47	0	2.55	5.54358	1.1431e-08
	isoform_65897	0	0	0	0.8	1.2	0.7	0	0.9	4.41851	4.86341e-05
	isoform_65898	3.35	1.36	1.72	14.59	10.49	8.51	2.143	11.196	2.33678	1.74764e-05
	isoform_66152	0	0	0	0.58	0.67	0.66	0	0.636	4.02411	0.000444995
	isoform_66370	0.95	1.18	0.92	11.74	10.63	16.07	1.016	12.813	3.59103	2.80453e-16
	isoform_66431	7.16	5.81	4.38	18.45	14.94	13.28	5.783	15.556	1.4596	4.89183e-05
	isoform_66585	0	0	0	38.77	29.12	19.68	0	29.19	8.32467	2.47985e-25
	isoform_6674	1.05	0.65	1.04	2.17	2.07	2.12	0.913	2.12	1.27106	0.000916024
	isoform_66809	0	0	0	23.06	1.26	23.75	0	16.023	5.34924	1.23242e-06
	isoform_66830	6.17	5.62	6.77	18.33	11.99	12.99	6.186	14.436	1.26861	0.000264995
	isoform_669	0.38	0.35	0.3	1.46	1.44	1.04	0.343	1.313	1.97289	4.57957e-08
	isoform_66907	11.92	10.99	8.71	30.93	29.81	30.91	10.54	30.55	1.58784	1.89441e-10
	isoform_67140	0	0	0	5.71	4.43	15.72	0	8.62	6.29807	8.32559e-11
	isoform_67190	36.52	19.34	38.63	83.5	109.51	98.66	31.496	97.223	1.65403	0.000173706
	isoform_67524	18.33	17.09	15.44	30.63	39.45	38.65	16.953	36.243	1.1529	6.42513e-05
	isoform_67559	21.55	18.51	16.19	47.6	63	70.35	18.75	60.316	1.72518	9.06296e-07
	isoform_67641	20.82	6.08	10.85	54.01	72.03	60.03	12.583	62.023	2.2371	0.000318214
	isoform_67910	45.82	38.06	33.23	93.22	97.45	110.13	39.036	100.266	1.41738	4.15372e-07
	isoform_67924	2.27	1.11	2.33	10.62	9.99	9.38	1.903	9.996	2.40819	5.57166e-09
	isoform_67927	0.23	0	0.17	1.99	1.66	5.77	0.133	3.14	3.5758	0.000584638
	isoform_68219	0.32	0.17	0.32	1.41	1.26	1.31	0.27	1.326	2.33015	0.000796477
	isoform_68289	23.66	19.62	12.76	148.9	158.25	98.93	18.68	135.36	2.82097	6.00818e-13
	isoform_6829	1.62	1.22	1.93	5.69	8.33	4.97	1.59	6.33	2.00394	2.67112e-07
	isoform_68371	39.36	35.71	20.42	110.72	96.96	84.01	31.83	97.23	1.61969	0.000196634
	isoform_68690	0	0	0	1.68	1.89	0.94	0	1.503	4.95009	1.28573e-06
	isoform_68874	68.4	73.9	51.45	212.95	167.7	244.9	64.583	208.516	1.71702	1.18948e-05
	isoform_68905	1.64	1.52	2.35	17.73	7.57	11.68	1.836	12.326	2.65747	1.44515e-06
	isoform_68959	1.69	1.42	1.64	5.98	3.55	6.19	1.583	5.24	1.74667	0.000695941
	isoform_69054	6.77	19.22	21.58	111.08	78.15	80.11	15.856	89.78	2.35228	0.00042366
	isoform_69154	14.2	18.29	13.37	74.95	46.39	84.55	15.286	68.63	2.15024	4.43338e-06
	isoform_69329	0	0	0	4.78	0.73	4.39	0	3.3	4.97934	4.83511e-06
	isoform_69462	1.97	1.65	1.83	9.19	6.51	6.37	1.816	7.356	2.02796	7.89556e-09
	isoform_69628	27.26	30.86	20.05	107.35	109.29	79.82	26.056	98.82	1.9361	3.30405e-09
	isoform_69632	0	0	0	95.2	33.75	6.64	0	45.196	6.46988	2.15063e-10
	isoform_69641	32.18	26.58	29.67	76.24	75.47	109.62	29.476	87.11	1.61134	8.28291e-06
	isoform_69662	0	0	0	1	0.65	2.55	0	1.4	4.10531	0.00050139
	isoform_69836	0.84	1.22	0.69	3.07	2.74	3.15	0.916	2.986	1.72267	0.000818222
	isoform_69909	0	0	0	2.6	1.21	1.8	0	1.87	5.13286	3.87448e-07
	isoform_70030	8.01	4.27	5.7	21.31	32.24	43.25	5.993	32.266	2.39362	6.61865e-06
	isoform_70144	0	0	0	1.34	3.3	1.95	0	2.196	5.1917	2.97511e-07
	isoform_7019	2.41	1.72	2.79	5.19	5.05	5.17	2.306	5.136	1.2159	0.000252259
	isoform_70410	94.07	87.47	63.36	162.84	171.28	157.84	81.633	163.986	1.05692	0.000534151
	isoform_70487	7.83	8.37	10.53	22.44	19.49	17.42	8.91	19.783	1.19751	2.4952e-05
	isoform_70631	79.95	69.95	83.82	170.59	151.76	163.1	77.906	161.816	1.12042	3.67373e-10
	isoform_70673	39.75	39.45	42.59	78.23	81.06	96.12	40.596	85.136	1.12963	2.38408e-05
	isoform_7074	9.8	5.68	7.84	16.79	22.18	15.6	7.773	18.19	1.27487	0.000484394
	isoform_70862	416.55	335.16	229.19	792.43	901.42	1089.28	326.966	927.71	1.5319	0.000655522
	isoform_70979	0	0	0	0.86	1.33	1.64	0	1.276	4.7679	5.6371e-06
	isoform_7149	0	0	0	1.24	0.52	0.56	0	0.773	5.13281	5.12399e-07
	isoform_7151	49.78	35.32	69.07	312.16	238.41	277.29	51.39	275.953	2.42701	6.28394e-10
	isoform_71525	0	0	0	6.76	19.57	3.77	0	10.033	6.25001	1.73342e-10
	isoform_71573	1.6	1.81	0.93	7.73	5.8	8.04	1.446	7.19	2.30698	3.71713e-06
	isoform_71646	0.48	0	0	9.8	7.54	6.2	0.16	7.846	3.88338	0.000792607
	isoform_71668	0	0	0	2.31	2.43	5.8	0	3.513	5.44761	6.36192e-08
	isoform_71672	0	0	0	3.02	3.19	2.29	0	2.833	5.80211	3.82242e-10
	isoform_71787	100.68	94.62	94.8	194.36	193.2	179.87	96.7	189.143	1.03276	1.37971e-25
	isoform_71801	0	0	0.21	5.63	3.48	1.49	0.07	3.533	4.1891	6.04317e-05
	isoform_71945	88.31	80	62.22	254.26	179.55	212.13	76.843	215.313	1.52511	3.26192e-06
	isoform_72092	18.2	8.18	15.76	46.71	50.42	69.01	14.046	55.38	1.98282	0.000130795
	isoform_7212	10.58	8.37	8.99	23.5	17.85	24.5	9.313	21.95	1.30045	3.79526e-05
	isoform_7234	0	0.09	0	1.41	5.83	9.36	0.03	5.533	4.47614	9.17739e-05
	isoform_72343	3.1	2.63	2.76	6.86	7.72	9.87	2.83	8.15	1.56659	7.44525e-05
	isoform_72422	9.59	8	8.86	21.85	22.7	29.83	8.816	24.793	1.54123	4.16865e-06
	isoform_72477	300.08	317.72	292.26	634.8	595.61	568.4	303.353	599.603	1.04011	4.61109e-11
	isoform_72556	31.94	22.82	15.46	131.7	111.66	134.47	23.406	125.943	2.42197	5.35146e-09
	isoform_72683	523.65	489.51	524.86	1132.12	877.89	1112.67	512.673	1040.89	1.08269	2.73061e-05
	isoform_728	9.93	8.62	8.81	16.99	20.08	22.51	9.12	19.86	1.18966	2.5539e-05
	isoform_72832	8.34	4.97	5.1	105.89	97.37	106.37	6.136	103.21	4.0662	8.47623e-39
	isoform_72873	7.39	7.29	8.5	15.79	15.48	16.6	7.726	15.956	1.10979	6.01576e-06
	isoform_72875	2.63	3.41	1.92	10.95	8.62	9.63	2.653	9.733	1.88326	1.01595e-05
	isoform_72950	0	0	0	1.12	0.91	1.89	0	1.306	4.61056	1.91222e-05
	isoform_72957	18.28	13.98	12.39	34.2	31.03	32.92	14.883	32.716	1.19593	2.65707e-05
	isoform_72999	1.43	0.66	1.39	5.54	4.2	10.92	1.16	6.886	2.46119	0.000953643
	isoform_73068	11.78	13.31	8.92	24.56	25.48	25.31	11.336	25.116	1.19022	0.000448415
	isoform_7307	0	0	0	2.94	0.15	1.18	0	1.423	4.38366	0.00022379
	isoform_7308	1.62	1.71	1.48	6.29	4.24	6.77	1.603	5.766	1.87799	3.11631e-06
	isoform_73248	0	0.08	0	4.5	4.31	4.64	0.026	4.483	5.92971	2.8218e-13
	isoform_7328	101.36	105.7	111.39	209.18	184.06	228.41	106.15	207.216	1.02958	0.000108797
	isoform_73298	15.96	9.26	10.1	26.79	30.67	35.07	11.773	30.843	1.43441	0.000610989
	isoform_73416	1.68	2.02	1.67	6	6.63	3.6	1.79	5.41	1.59046	0.000694069
	isoform_73600	10.87	16.27	6.51	57.88	62.21	73.66	11.216	64.583	2.43834	8.82561e-06
	isoform_73725	7.47	7.88	5.64	15.93	18.24	15.06	6.996	16.41	1.27539	2.44365e-05
	isoform_73795	183.67	116.45	127.15	382.06	281.94	272.61	142.423	312.203	1.17975	0.000940988
	isoform_73877	18.86	15.4	16.52	82.86	49.3	74.28	16.926	68.813	2.04901	1.55256e-08
	isoform_7399	2.62	1.45	2.84	7.83	7.06	6.53	2.303	7.14	1.66531	3.1134e-05
	isoform_74146	18.26	10.8	14.79	30.59	33.66	34.76	14.616	33.003	1.23654	0.000264164
	isoform_74202	1906.84	1763.75	1953.5	4891.12	5738.81	6781.36	1874.7	5803.76	1.68136	2.99367e-09
	isoform_74258	0	0	0	1.97	0.55	4.63	0	2.383	4.4299	0.000135587
	isoform_7428	2.29	0.88	1.76	9.55	6.37	7.49	1.643	7.803	2.22982	2.60652e-05
	isoform_74289	0	0	0	0.67	1.75	1.32	0	1.246	4.47282	4.74004e-05
	isoform_7464	0.27	0.29	0.58	1.33	2.47	2.05	0.38	1.95	2.29203	0.000415484
	isoform_74669	1966.53	1579.75	1488.07	3458.29	6256.19	6268.53	1678.12	5327.67	1.68531	0.000228127
	isoform_74693	25.64	22.32	21.42	57.29	46.22	38.37	23.126	47.293	1.0805	5.10666e-05
	isoform_74775	2.68	2.35	1.87	7.18	6.94	9.35	2.3	7.823	1.80952	1.23246e-05
	isoform_7483	8.61	8.79	8.24	19.17	17.83	15.75	8.546	17.583	1.10273	1.46009e-11
	isoform_74842	46.02	54.82	56.13	105.61	118.76	141.11	52.323	121.826	1.26745	0.000192155
	isoform_7530	0.74	0.48	0.36	2.94	2.25	1.39	0.526	2.193	2.03932	0.00042102
	isoform_75301	9.37	11.07	11.61	57.36	48.58	36.8	10.683	47.58	2.17429	5.8976e-14
	isoform_75374	0	0	0	2.45	0.99	7.24	0	3.56	4.84106	1.34456e-05
	isoform_75558	0	0	0	4.42	2.3	2.69	0	3.136	5.68651	2.70969e-09
	isoform_75695	0	0	0	120.36	74.17	137.29	0	110.606	9.83263	4.4292e-38
	isoform_75747	670.68	635.07	477.56	1665.87	1760.24	2175.64	594.436	1867.25	1.68908	8.33101e-07
	isoform_75807	0	0	0	1	0.55	0.65	0	0.733	3.97089	0.000641011
	isoform_76075	14.24	12.07	9.67	26.96	29.77	37.55	11.993	31.426	1.43574	0.000249439
	isoform_7694	0	0	0	1.46	8.54	0.23	0	3.41	4.28075	0.000432198
	isoform_76989	0	0	0	1.46	3.01	6.29	0	3.586	5.15444	1.02694e-06
	isoform_77179	25.21	10.6	16.1	71.03	52.16	82.76	17.303	68.65	1.98272	0.000259095
	isoform_7729	1.09	1.23	1.47	4.26	3.9	2.42	1.263	3.526	1.49812	0.000337035
	isoform_77336	35.96	28.63	29.72	66.51	60.5	85.79	31.436	70.933	1.23096	0.000599192
	isoform_77342	5.85	3.9	5.94	15.93	11.92	13.36	5.23	13.736	1.4385	3.36531e-05
	isoform_77497	0	0	0	1.7	1.65	1.15	0	1.5	4.8877	1.66521e-06
	isoform_77660	239.77	217.46	220.93	863.29	856.47	850.37	226.053	856.71	1.985	1.27987e-66
	isoform_77920	2.33	1.54	2.31	5.22	6.14	5.99	2.06	5.783	1.53589	4.00053e-05
	isoform_78	3.02	1.74	2.03	9.98	7.08	7.08	2.263	8.046	1.86395	5.56782e-07
	isoform_78025	0	0	0	0.36	6.97	2.76	0	3.363	4.22913	0.000441858
	isoform_78055	0	0	0	4.14	1.39	0.82	0	2.116	4.58788	3.86732e-05
	isoform_78445	0	0	0	1.16	1.54	1.75	0	1.483	4.82119	3.16211e-06
	isoform_7871	1.34	1.31	1.58	3.07	4.18	4.12	1.41	3.79	1.47395	3.48763e-05
	isoform_78855	55.38	48.55	80.89	238.71	177.12	203.41	61.606	206.413	1.77207	1.17005e-06
	isoform_78927	4.86	5.43	4.44	149.27	103.86	139.33	4.91	130.82	4.69858	5.59477e-50
	isoform_79446	22.04	18.29	13.64	44.47	39.22	50.54	17.99	44.743	1.35748	0.000578348
	isoform_79590	0	0	0	1.03	2.26	3.21	0	2.166	4.83352	5.68336e-06
	isoform_79662	4.54	3.73	3.25	16.69	11.4	13.74	3.84	13.943	1.89449	1.24287e-07
	isoform_79689	0	0	0.18	1.16	1.87	0.96	0.06	1.33	3.6774	0.00030806
	isoform_79922	0	0	0	9.63	3.23	3.81	0	5.556	5.93859	9.07193e-10
	isoform_8000	0	0	0	0.47	2.01	0.87	0	1.116	5.1808	7.313e-07
	isoform_80019	139.22	139.42	151.04	326.52	279.21	418.48	143.226	341.403	1.30309	0.000324545
	isoform_80122	2.27	1.86	1.25	9.91	5.79	14.45	1.793	10.05	2.4026	0.000255384
	isoform_802	3.79	2.81	3.77	7.98	6.54	7.31	3.456	7.276	1.1401	2.97156e-05
	isoform_80333	301.27	324.1	259.2	704.33	618.72	636.82	294.856	653.29	1.19871	3.17674e-07
	isoform_80478	42.19	20.21	26.23	79.32	112.02	163.72	29.543	118.353	1.98122	0.000926373
	isoform_80609	0	0	0	4.92	0.83	2.02	0	2.59	4.72766	1.86855e-05
	isoform_8062	2.67	1.86	1.94	5.48	5.11	5.92	2.156	5.503	1.40875	4.73934e-06
	isoform_8068	7.96	5.79	6.13	18.23	19.15	18.64	6.626	18.673	1.55995	3.03114e-13
	isoform_807	1.31	1.28	0.85	4.93	2.6	4.47	1.146	4	1.80663	0.000607278
	isoform_8091	1.85	1.88	1.37	5.3	3.65	5.27	1.7	4.74	1.51537	0.000317474
	isoform_81016	5.23	3.99	6	16.57	12.96	22.09	5.073	17.206	1.7869	0.000138379
	isoform_81110	883.89	659.78	483.22	2979.68	2904.46	4705.19	675.63	3529.78	2.36486	1.01752e-06
	isoform_81272	16.07	8.05	10.14	39.43	32.41	56.73	11.42	42.856	1.91106	0.000409324
	isoform_81284	0.97	0.48	0.52	3.71	3.73	4.9	0.656	4.113	2.66672	2.04757e-06
	isoform_81333	17.04	14.6	17.38	35.3	29.96	39.68	16.34	34.98	1.16037	0.000147966
	isoform_81408	0	0	0	8.62	1.55	5.68	0	5.283	5.48972	1.04152e-07
	isoform_8143	1.23	0.84	1.32	3.51	3.38	2.11	1.13	3	1.44758	0.000639019
	isoform_81908	0.57	0.79	0.35	4.39	2.57	2.74	0.57	3.233	2.37513	0.000170127
	isoform_82181	35.54	35.26	24.7	95.13	112.52	94.16	31.833	100.603	1.69346	1.12094e-08
	isoform_82323	0.25	0.3	0	24	10.9	12.14	0.183	15.68	5.49706	9.49391e-13
	isoform_8252	0.78	0.59	0.77	2.1	2.07	2.05	0.713	2.073	1.6044	5.80788e-07
	isoform_82720	0	0	0	1.93	2.53	5.91	0	3.456	5.29511	2.5922e-07
	isoform_82749	0.97	2.6	1.57	19.76	7.5	12.22	1.713	13.16	2.72635	0.000167076
	isoform_82960	1.42	0.82	0.98	6.72	3.76	5.45	1.073	5.31	2.31094	1.58041e-05
	isoform_82978	2.69	5.45	2.62	17.23	35.19	21.49	3.586	24.636	2.63911	1.74212e-05
	isoform_82999	31.46	33.03	16.94	95.18	121.92	119.98	27.143	112.36	2.03048	1.3776e-05
	isoform_8314	0	0	0	0.54	0.61	1	0	0.716	5.11146	4.91462e-07
	isoform_83347	67.14	56.66	71.52	182.63	160.3	101.44	65.106	148.123	1.21594	0.00056179
	isoform_83496	11.51	5.61	4.86	34.33	34.25	39.66	7.326	36.08	2.27407	7.7774e-06
	isoform_83688	1.57	0.93	1.48	4.9	5.25	4.5	1.326	4.883	1.93841	1.4686e-06
	isoform_8371	2.31	3.53	1.59	16.56	6.9	14.14	2.476	12.533	2.2305	0.000969674
	isoform_83875	0	0	0	0.79	0.86	0.75	0	0.8	3.98884	0.000532784
	isoform_83912	0	0	0	3.38	0.9	2	0	2.093	4.73631	1.22193e-05
	isoform_8394	8.79	6	5.73	16.61	14.24	15.82	6.84	15.556	1.24714	0.000110114
	isoform_84218	0	0	0	1.96	0.64	1.29	0	1.296	4.25571	0.000181607
	isoform_8442	0.48	0.4	0.42	1.22	1.25	1.48	0.433	1.316	1.6557	0.000113651
	isoform_84497	0.16	0	0	7.68	3.48	1.56	0.053	4.24	4.45549	1.99141e-05
	isoform_84688	16.3	16.62	15.69	60.65	36.95	36.9	16.203	44.833	1.4903	5.05744e-05
	isoform_8476	2.29	1.67	2.27	7.38	7.14	7.44	2.076	7.32	1.88061	3.31774e-14
	isoform_85055	3.5	1.94	2.05	11.08	9	5.86	2.496	8.646	1.80608	0.000482734
	isoform_85273	3.92	3.87	2.86	14.46	12.6	15.33	3.55	14.13	2.02269	6.15239e-09
	isoform_8569	0	0	0	0.99	1.66	1.87	0	1.506	5.98995	1.61368e-10
	isoform_86073	19.77	13.34	10.69	36.31	39.67	38.11	14.6	38.03	1.415	0.000358612
	isoform_86082	525.19	443.12	529.93	2090.29	1453.07	2353.47	499.413	1965.61	2.0071	1.59437e-08
	isoform_8621	11.27	9.14	11.92	22.11	21.78	18.52	10.776	20.803	1.013	1.42094e-07
	isoform_86249	203.33	216.17	150.68	663.53	906.78	484.11	190.06	684.806	1.8398	4.35455e-06
	isoform_863	7.27	5.77	7.15	13.08	13.34	14.31	6.73	13.576	1.08328	1.19093e-06
	isoform_86505	1715.79	1195.7	1290.95	3155.83	3797.61	2505.59	1400.81	3153.01	1.21299	3.98979e-05
	isoform_86515	16.67	16.57	18.09	35.93	46.78	31.16	17.11	37.956	1.19371	8.29924e-06
	isoform_86540	25.36	37.42	56.01	139.05	141.93	103.15	39.596	128.043	1.67418	0.000855309
	isoform_8675	8.16	4.8	5.51	21.41	17.05	14.44	6.156	17.633	1.55525	1.71992e-05
	isoform_86791	196.96	159.12	201.61	435.42	357.03	361.27	185.896	384.573	1.10922	4.02905e-08
	isoform_86997	0	0.14	0	1.69	1.36	2.59	0.046	1.88	4.05948	3.64635e-05
	isoform_87113	0	0	0	1.01	0.94	1.02	0	0.99	4.16155	0.00021106
	isoform_87174	7.64	3.38	5.76	25.25	30.49	17.85	5.593	24.53	2.11589	7.71729e-06
	isoform_8739	7.83	6.36	5.78	16.36	17.93	16.33	6.656	16.873	1.4034	4.3065e-11
	isoform_87407	36.25	36.6	16.37	107.93	151.19	104.32	29.74	121.146	1.97421	0.000308581
	isoform_8758	1.03	0.31	0.6	9.51	5.46	4.67	0.646	6.546	3.15705	4.15372e-07
	isoform_87950	6.9	5.94	7.74	13.99	14.51	12.6	6.86	13.7	1.05554	1.39024e-05
	isoform_8796	7.02	5.61	6.26	16.03	15.78	18.1	6.296	16.636	1.46734	3.37232e-10
	isoform_8802	0	0	0	1.8	0.99	0.82	0	1.203	5.69057	3.19667e-09
	isoform_88045	82.26	70.58	94.24	197.81	161.46	140.6	82.36	166.623	1.06773	3.39843e-05
	isoform_8816	1.38	0.87	1.94	5.15	6.45	5.51	1.396	5.703	2.03925	4.765e-06
	isoform_88382	61.63	54.99	38.73	197.3	116.66	171.02	51.783	161.66	1.65343	0.000270377
	isoform_88410	82.85	94.39	82.43	152.89	198.51	154.52	86.556	168.64	1.00865	0.000150576
	isoform_88431	0	0	0	6.19	1.09	9.3	0	5.526	5.02465	4.64247e-06
	isoform_89145	0.52	0.37	0.4	5.42	4.71	7.87	0.43	6	3.69199	7.01248e-10
	isoform_8928	5.05	2.95	4.41	11.17	9.85	11.53	4.136	10.85	1.45066	3.97964e-05
	isoform_89370	76.26	93.18	86.64	202.35	153.34	165.93	85.36	173.873	1.07092	0.000302879
	isoform_8941	0	0.01	0	2.33	4.87	7.65	0.003	4.95	6.88059	7.66738e-14
	isoform_89431	53.26	33.56	70.42	264.72	178.89	155.18	52.413	199.596	1.91686	5.30621e-05
	isoform_89587	2.83	2.17	1.69	8.22	11.24	8.41	2.23	9.29	2.07376	1.31992e-07
	isoform_89668	5.75	7.23	11.4	33.38	28.77	24.35	8.126	28.833	1.82266	4.1096e-05
	isoform_89688	0	0	0	20.22	21.19	19.66	0	20.356	7.90489	1.51604e-23
	isoform_89837	1.29	0.75	1.42	5.47	4.56	3.33	1.153	4.453	1.95328	0.000136854
	isoform_90006	0.68	0.37	1.27	6.99	9.86	15.62	0.773	10.823	3.54894	1.19833e-06
	isoform_90083	15	6.64	14.4	38.2	43.15	39.97	12.013	40.44	1.76954	0.00017634
	isoform_90180	0.14	0	0	6.08	2.71	4.63	0.046	4.473	5.32434	5.1541e-09
	isoform_90192	1.52	3.04	2.56	13.51	9.5	24.17	2.373	15.726	2.57598	0.000266678
	isoform_90270	4.37	1.26	1.25	19.88	16.25	27.42	2.293	21.183	2.97746	5.37279e-05
	isoform_90352	0	0	0	8.65	4.58	3.17	0	5.466	5.853	1.09336e-09
	isoform_90439	0.21	0	0.18	22.45	10.34	11.11	0.13	14.633	5.8244	2.15422e-14
	isoform_90615	5.08	3.19	6.24	14.58	20.49	14.2	4.836	16.423	1.78073	4.33237e-05
	isoform_90619	0.98	0.64	0.97	3.31	4.56	6.42	0.863	4.763	2.41207	0.000107324
	isoform_9062	3.69	2.49	1.99	9.57	6.64	12.1	2.723	9.436	1.80391	0.000915046
	isoform_90636	0	0	0	0.64	1.23	1.48	0	1.116	4.05849	0.000477698
	isoform_90852	8.39	7.73	8.85	27.47	20.8	18.67	8.323	22.313	1.46448	2.02099e-07
	isoform_9086	4.19	3.21	5.27	11.01	10.07	13.38	4.223	11.486	1.49221	0.000185183
	isoform_9087	6.17	5.5	5.08	24.78	17.69	23.1	5.583	21.856	2.01565	2.97343e-12
	isoform_91	4.68	2.39	4.62	23.29	17.75	19.66	3.896	20.233	2.3816	4.55888e-09
	isoform_91029	0	0	0	4.71	4.96	16.18	0	8.616	5.93853	2.57306e-09
	isoform_91033	0	0	0	3.79	1.92	2.95	0	2.886	5.30387	8.7513e-08
	isoform_91151	0	0	0	2.19	2.92	1.82	0	2.31	5.18929	1.49922e-07
	isoform_91428	4.31	2.42	3.18	11.28	10.08	12.47	3.303	11.276	1.81483	6.70697e-06
	isoform_91436	34.98	31.42	34.65	120.96	78.6	93.41	33.683	97.656	1.57579	8.31081e-08
	isoform_91549	18.01	16.45	15.43	43.49	37.46	60.31	16.63	47.086	1.53886	0.000202674
	isoform_9155	1.03	0.52	0.97	8.22	5.46	7.59	0.84	7.09	3.05643	2.80651e-12
	isoform_91853	0.3	0	0	2.32	1.74	1.44	0.1	1.833	3.41124	0.000899516
	isoform_92251	0	0	0	1.24	1.54	1.61	0	1.463	4.60115	1.34484e-05
	isoform_92544	99.55	80.62	65.21	295.24	281.32	458.53	81.793	345.03	2.08271	3.42345e-06
	isoform_92844	8.2	11.81	20.68	61.58	68.72	40.64	13.563	56.98	2.00447	0.000537219
	isoform_93077	120.35	93.73	69.69	226.24	232.93	208.61	94.59	222.593	1.27345	0.000273069
	isoform_93283	0	0	0	1.1	0.94	1.15	0	1.063	4.16155	0.00021106
	isoform_93355	4.03	3.55	3.69	9.61	11.18	10.2	3.756	10.33	1.50873	2.52417e-07
	isoform_93690	1.64	2.44	3.34	14.49	11.32	8.19	2.473	11.333	2.16138	2.88148e-05
	isoform_93700	200.28	166.98	134.39	383.77	390.04	437.86	167.216	403.89	1.31935	2.70747e-05
	isoform_93931	17.88	20.07	19.03	70.54	59.4	77.5	18.993	69.146	1.90373	3.41579e-11
	isoform_93948	13.15	10.54	9.12	86.03	54.36	41.96	10.936	60.783	2.4436	6.56767e-09
	isoform_94125	1.83	1.22	1.68	4.94	6.38	7.02	1.576	6.113	1.98474	1.40943e-05
	isoform_94214	64.58	56.84	53.7	137.78	199.28	165.07	58.373	167.376	1.56281	1.36858e-08
	isoform_9436	12.69	12.87	14.13	67.69	37.15	56.03	13.23	53.623	2.0357	1.36538e-07
	isoform_94364	0	0	0	15.81	1.55	7.13	0	8.163	5.16026	2.12066e-06
	isoform_9474	2.99	2.52	3.05	5.1	6.96	5.09	2.853	5.716	1.05655	0.000343158
	isoform_95047	0	0	0	4.38	3.01	6.66	0	4.683	5.64	6.89319e-09
	isoform_95782	83.94	182.61	173.88	1430.94	792.27	439.9	146.81	887.703	2.39003	0.000815551
	isoform_95809	0	0	0	3.64	1.81	1.73	0	2.393	4.9114	2.23881e-06
	isoform_96	1.76	0.86	1.99	9.14	6.81	7.37	1.536	7.773	2.32471	8.53178e-07
	isoform_961	12.23	8.2	8.66	22.35	19.12	17.46	9.696	19.643	1.08058	0.000196634
	isoform_96127	0	0	0	86.84	14.44	21.86	0	41.046	6.63579	1.20361e-11
	isoform_9637	22.25	15.22	20.91	45.14	37.85	33.63	19.46	38.873	1.05833	0.000163271
	isoform_96433	0	0	0	0.72	1.26	1.5	0	1.16	4.06743	0.000412597
	isoform_9647	5.38	3.34	4.56	10.08	8.86	7.73	4.426	8.89	1.06347	0.000870119
	isoform_96725	33.56	18.38	26.43	131.05	77.25	76.18	26.123	94.826	1.86156	3.75539e-05
	isoform_9673	2.95	2.57	1.9	11.4	17.3	6.63	2.473	11.776	2.19153	3.8795e-05
	isoform_96733	44.13	38.56	43.27	86.07	81.61	101.58	41.986	89.753	1.15725	1.27999e-05
	isoform_96975	0	0.11	0	1.9	2.41	6.48	0.036	3.596	4.48361	2.17432e-05
	isoform_96978	4.65	3.94	5.09	12.25	15.19	9.89	4.56	12.443	1.48317	9.79882e-06
	isoform_97002	13.85	10.41	12.41	22.12	24.83	28.81	12.223	25.253	1.10793	0.000835414
	isoform_9722	0.94	1.22	0.63	5.31	2.96	6.71	0.93	4.993	2.35739	0.000206131
	isoform_97303	0	0	0	9.71	11.6	9.07	0	10.126	6.90507	3.46254e-16
	isoform_97315	0.47	0.94	1.23	9.03	4.4	24.19	0.88	12.54	3.29242	0.000535412
	isoform_97326	0	0	0	0.57	1.48	1.93	0	1.326	4.00756	0.000693564
	isoform_97497	0	0	0	1.14	3.02	1.11	0	1.756	4.35371	0.000104853
	isoform_9756	10.4	6.4	8.47	18.84	16.29	15.83	8.423	16.986	1.07426	0.000447906
	isoform_97664	79.01	67.53	48.41	140.68	170.77	194.26	64.983	168.57	1.40788	0.000792747
	isoform_9784	1.57	1.06	1.56	4.69	5.05	3.61	1.396	4.45	1.71584	6.74491e-08
	isoform_9812	6.83	3.9	5.39	16.87	12.39	18.2	5.373	15.82	1.60255	0.000171366
	isoform_98168	0	0	0	4.28	3.36	3.35	0	3.663	5.48586	9.08627e-09
	isoform_9822	5.9	4.5	4.75	11.28	10.05	11.05	5.05	10.793	1.1655	1.03028e-06
	isoform_98243	2.25	2.17	1.75	7.41	8.84	8.08	2.056	8.11	2.01218	1.55256e-08
	isoform_9835	3.25	3.51	3.52	12.09	6.53	8.56	3.426	9.06	1.42904	0.000926965
	isoform_9854	1.84	1.26	1.53	3.63	4.64	3.67	1.543	3.98	1.42607	4.38102e-06
	isoform_98681	11.06	8.84	11.75	65.21	29.18	40.5	10.55	44.963	2.07078	1.98536e-05
	isoform_98983	2.37	1.34	2.27	9.74	22.06	12.83	1.993	14.876	2.81728	3.581e-07
	isoform_99040	71.1	48.85	60.44	189.92	173.54	222.84	60.13	195.433	1.75131	4.26223e-09
	isoform_9912	4.44	3.82	5.02	10.56	9.61	10.39	4.426	10.186	1.2643	1.4135e-07
	isoform_992	2.78	1.85	2.1	4.58	4.51	4.19	2.243	4.426	1.05268	0.000105966
	isoform_99288	3.55	3.25	6.41	21.92	14.25	14.45	4.403	16.873	1.92424	0.000158467
	isoform_9940	0.71	0.69	0.25	3.34	2.32	2.29	0.55	2.65	2.19168	0.000521211
	isoform_99648	25.16	22.46	22.31	65.76	66.41	51.7	23.31	61.29	1.44359	4.26914e-15
	isoform_9987	3.19	2.75	2.53	12.88	6.61	9.88	2.823	9.79	1.81275	4.26357e-05
	isoform_9991	0	0	0	9.66	4.5	4.6	0	6.253	7.44622	4.83036e-18
log2FoldChange ≤ −1,Q-Value < 0.001	isoform_100019	32.74	37.59	48.47	8.74	9.89	5.83	39.6	8.153	-2.17973	3.68276e-09
	isoform_100027	11.25	15.61	13.98	2.89	2.35	1.36	13.613	2.2	-2.50792	5.75443e-08
	isoform_100085	18.76	13.67	24.16	5.08	3.53	2.45	18.863	3.686	-2.21862	3.90398e-06
	isoform_100110	40.67	43.16	49.68	23.42	20.61	15.16	44.503	19.73	-1.10428	0.000236407
	isoform_100123	8.45	18.07	12.09	2.43	2.17	2.14	12.87	2.246	-2.35146	2.87672e-05
	isoform_100151	13.1	14.89	12.78	1.52	3.02	1.09	13.59	1.876	-2.69544	2.20343e-07
	isoform_100182	27.79	28.62	27.94	7.5	4.39	4.91	28.116	5.6	-2.22582	4.98442e-11
	isoform_100240	557.03	980.54	898.22	177.06	254.9	208.52	811.93	213.493	-1.81457	6.46693e-05
	isoform_100269	102.64	141.84	124.1	20.22	27.65	24.18	122.86	24.016	-2.25056	6.47806e-12
	isoform_100276	3.87	4.74	4.63	0.54	1.08	1.21	4.413	0.943	-2.07008	0.00060606
	isoform_100282	68.74	82.92	86.11	27.44	27.4	19.95	79.256	24.93	-1.59793	3.66913e-09
	isoform_100297	33.71	43.24	44.04	12.19	10.1	9.82	40.33	10.703	-1.8302	5.13007e-10
	isoform_100322	339.04	399.28	418.15	97.91	96.74	61.32	385.49	85.323	-2.09281	2.97076e-12
	isoform_100331	19.17	20.61	18.42	2.66	4.49	2.44	19.4	3.196	-2.49875	3.02848e-11
	isoform_100338	15.91	21.39	20.39	4.74	6.04	5.95	19.23	5.576	-1.68393	4.75819e-06
	isoform_10034	6.59	5.79	9.87	2.79	2.7	1.83	7.416	2.44	-1.49822	0.000537219
	isoform_100440	20.62	26.87	28.6	7.59	6.06	3.53	25.363	5.726	-2.03942	7.21013e-06
	isoform_100451	89.23	94.93	105.64	14.54	27.63	20.85	96.6	21.006	-2.0787	9.80728e-08
	isoform_100488	156.8	170.45	166.5	24.84	33.52	23.54	164.583	27.3	-2.5106	4.76009e-25
	isoform_100517	8.89	11.51	8.88	2.74	2.65	1.19	9.76	2.193	-2.02457	0.000105806
	isoform_100601	1.32	2.3	3.43	0	0	0	2.35	0	-4.63891	1.63918e-05
	isoform_100621	30.97	31.85	49.24	5.96	6.88	8.45	37.353	7.096	-2.25953	5.91692e-08
	isoform_100632	27.65	36.99	57.24	7.59	11.51	7.93	40.626	9.01	-2.02709	6.28845e-05
	isoform_100647	10.69	7.63	9.23	2.63	2.76	2.56	9.183	2.65	-1.68906	4.76199e-07
	isoform_100648	17.46	37.24	45.68	5.32	8.6	6.07	33.46	6.663	-2.13747	0.000670543
	isoform_100691	9.97	11.1	14.75	3.43	4.43	2.73	11.94	3.53	-1.66184	6.52078e-05
	isoform_100729	27.25	42.3	54.68	10.35	7.58	7.47	41.41	8.466	-2.14841	5.50508e-06
	isoform_100755	22.28	22.94	22.6	6.38	8.28	5.99	22.606	6.883	-1.64255	2.73445e-10
	isoform_100769	97.84	105.18	127.33	23.5	20.86	15.07	110.116	19.81	-2.38618	2.10587e-17
	isoform_100791	3.34	3.2	6.86	0	0	0	4.466	0	-5.11762	4.91682e-07
	isoform_100807	238.49	346.86	325.52	37.52	40.99	25.16	303.623	34.556	-3.01329	4.9406e-18
	isoform_100850	14.64	17.14	19.12	3.19	2.11	1.52	16.966	2.273	-2.7817	2.71106e-11
	isoform_100860	184.77	155.14	205.9	44.88	55.82	56.79	181.936	52.496	-1.69751	1.13938e-10
	isoform_100868	9.69	10.37	12.77	3.91	3.65	2.44	10.943	3.333	-1.6371	9.19631e-06
	isoform_100874	68.62	103.83	89.83	0.85	0	0.41	87.426	0.42	-6.49242	4.52832e-17
	isoform_100898	6.35	18.03	23.04	0	0.02	0	15.806	0.006	-6.08944	3.19021e-10
	isoform_10092	4.7	7.52	6.19	0.62	1.27	0.58	6.136	0.823	-2.70629	3.11554e-07
	isoform_100991	13.2	11.51	12.5	0.52	0.94	0.91	12.403	0.79	-3.81698	9.58822e-20
	isoform_101018	9.46	19.05	10.91	1.07	2.4	1.31	13.14	1.593	-2.80447	1.16704e-05
	isoform_101036	14.18	12.51	12.88	3.74	4.56	3.41	13.19	3.903	-1.67189	3.14065e-09
	isoform_101069	8.71	12.36	12.86	1.72	3.5	2.9	11.31	2.706	-1.9288	0.000365254
	isoform_101124	34.01	47.82	46.41	14.71	13.03	16.73	42.746	14.823	-1.43211	0.000268465
	isoform_101151	21.11	28.37	24.11	3.41	4.43	2.48	24.53	3.44	-2.7287	1.0535e-12
	isoform_101167	11.85	4.58	7.88	2.03	1.43	1.65	8.103	1.703	-2.08699	0.000580424
	isoform_101199	11.99	19.11	11.26	3.59	3.81	2.79	14.12	3.396	-1.94683	6.49386e-05
	isoform_101208	9.73	13.6	17.66	3.98	1.81	3.06	13.663	2.95	-2.04058	0.000514779
	isoform_101285	1839.98	1699.13	1408.85	483.91	627.21	723.44	1649.32	611.52	-1.32888	0.000525272
	isoform_101305	34.58	31.66	43.68	7.74	5.81	2.92	36.64	5.49	-2.5819	8.05471e-08
	isoform_101354	9.48	12.69	14.89	1.91	3.16	1.83	12.353	2.3	-2.27643	2.72901e-06
	isoform_101430	6.61	1	3.78	0	0	0	3.796	0	-4.66201	2.73061e-05
	isoform_101477	38.66	37.46	57.25	13.9	13.73	18.14	44.456	15.256	-1.42559	0.000727843
	isoform_101501	118.65	118.49	169.66	33.46	57.65	31.74	135.6	40.95	-1.62081	0.00026513
	isoform_101543	278.46	311.64	392.98	85.09	68.78	52.99	327.693	68.953	-2.15205	9.35297e-12
	isoform_101547	5.83	7.19	5.83	0.45	0.73	0.97	6.283	0.716	-2.98274	5.50768e-08
	isoform_101574	18.92	23.85	22.62	5.03	3.96	4.66	21.796	4.55	-2.16446	2.15907e-11
	isoform_101582	328.01	406.22	452.51	90.01	78.87	68.97	395.58	79.283	-2.2354	1.44675e-17
	isoform_101611	589.16	713.78	668.15	191.52	217.39	209.21	657.03	206.04	-1.59755	2.29207e-11
	isoform_101673	14.32	12.75	20.74	2.61	1.92	2.98	15.936	2.503	-2.50214	1.98067e-08
	isoform_101703	48.46	62.1	61.84	18.7	22.75	21.94	57.466	21.13	-1.36166	1.87932e-05
	isoform_101760	4.19	4.45	5.26	0	0	0	4.633	0	-5.71527	9.13682e-10
	isoform_101783	78.14	66.6	92.44	32.81	35.21	25.17	79.06	31.063	-1.27532	7.87295e-07
	isoform_101784	20.19	28.26	23.8	1.9	1.98	0.99	24.083	1.623	-3.70488	7.58395e-18
	isoform_101811	7.2	8.63	9.96	3.35	3.63	2.93	8.596	3.303	-1.30361	0.000997638
	isoform_101844	38.02	51.96	53.95	7.54	12.57	12.96	47.976	11.023	-1.97982	2.07586e-05
	isoform_101845	63.93	71.91	94.58	20.5	19.2	19.71	76.806	19.803	-1.8636	2.46359e-10
	isoform_101866	22.89	29.87	30.19	8.54	8.91	9.43	27.65	8.96	-1.541	2.7947e-06
	isoform_101900	15.01	16.42	15.58	2.57	1.89	1.9	15.67	2.12	-2.79482	2.60066e-17
	isoform_101904	1.97	3.57	2.14	0	0	0	2.56	0	-4.74667	6.65647e-06
	isoform_101909	6.2	11.04	9.9	1.12	2.51	1.65	9.046	1.76	-2.17727	0.000456617
	isoform_101922	54.85	69.66	81.08	27.23	31.75	21.88	68.53	26.953	-1.27126	0.000308723
	isoform_101932	10.5	33.57	21.42	4.15	1.26	1.45	21.83	2.286	-2.81973	0.000845054
	isoform_101980	27.82	39.93	45.54	12.33	11.51	9	37.763	10.946	-1.69632	1.7584e-05
	isoform_102066	50.24	53.77	51.44	16.9	21.56	18.63	51.816	19.03	-1.37318	1.29199e-08
	isoform_102085	4.1	6.97	7.39	0.53	1.4	0.34	6.153	0.756	-2.67613	0.000617569
	isoform_102179	28.77	39.15	33.29	5.63	7.54	6.37	33.736	6.513	-2.27999	3.29133e-11
	isoform_102183	16.63	11.12	15.98	1.29	1.26	0.74	14.576	1.096	-3.58183	5.12003e-16
	isoform_102199	18.9	33.44	22.75	7.62	7.68	6.95	25.03	7.416	-1.66204	0.000474686
	isoform_102203	619.87	594.51	680.71	218.06	115.61	150.08	631.696	161.25	-1.85607	1.26577e-06
	isoform_102219	63.18	62.5	62.56	15.48	15.95	17.07	62.746	16.166	-1.87739	1.30681e-21
	isoform_102224	6.03	1.5	3.13	0	0	0	3.553	0	-4.79803	7.88401e-06
	isoform_102227	5.83	8.71	8.82	0.33	0.68	1.06	7.786	0.69	-3.23073	5.86595e-07
	isoform_102232	2.73	4.25	2.06	0	0.18	0	3.013	0.06	-4.47361	5.79369e-06
	isoform_102262	59.52	55.98	67.66	16.05	21.1	13.99	61.053	17.046	-1.76475	5.34916e-12
	isoform_102286	4.84	1.56	1.86	0	0	0	2.753	0	-4.67987	1.52622e-05
	isoform_102295	12.61	14.68	16.27	5.32	5.17	3.1	14.52	4.53	-1.58295	4.60204e-05
	isoform_102312	135.34	181.42	121.03	47.46	51.02	41.49	145.93	46.656	-1.56415	4.5573e-06
	isoform_102331	16.7	15.83	30.66	0	0	0	21.063	0	-7.24898	3.40174e-17
	isoform_102333	30.05	38.66	42.99	4.7	10.61	8.78	37.233	8.03	-2.04919	0.000105939
	isoform_102335	34.15	39.41	41.9	16.09	19.16	16.52	38.486	17.256	-1.08904	4.15053e-05
	isoform_102453	10.27	18.26	12.87	3.71	3.41	2.14	13.8	3.086	-2.03828	8.10535e-05
	isoform_102465	63.59	81.63	85.42	18.35	25.78	11.7	76.88	18.61	-1.93739	1.791e-05
	isoform_102470	4.5	8.62	4.26	0.71	1.22	0.8	5.793	0.91	-2.40978	0.000503884
	isoform_102529	89.93	107.05	98.78	40.57	44.96	44.01	98.586	43.18	-1.12157	1.16298e-05
	isoform_102539	36.49	43.57	35.51	8.16	7.4	3.36	38.523	6.306	-2.47944	1.11016e-07
	isoform_102591	43.81	59.49	64.75	16.79	16.82	8.86	56.016	14.156	-1.87844	2.25836e-05
	isoform_102602	26.6	27.95	29.78	11.01	10.95	5.13	28.11	9.03	-1.54411	0.000776512
	isoform_102613	21.51	24.72	26.17	5.1	7.07	5.26	24.133	5.81	-1.96388	4.96088e-10
	isoform_102636	57.11	64.09	67.18	17.57	19.87	12.74	62.793	16.726	-1.83462	4.2497e-11
	isoform_102637	112.7	89.32	128.71	28.31	35.25	19.37	110.243	27.643	-1.90099	2.64921e-08
	isoform_102638	44.97	82.98	78.28	11.47	12.83	14.63	68.743	12.976	-2.25516	1.51879e-06
	isoform_102692	24.34	20.36	17.08	5.61	6.12	5.14	20.593	5.623	-1.78204	2.83679e-08
	isoform_102763	201.41	194.42	270.54	53.32	46.22	53.46	222.123	51	-2.02316	1.12498e-13
	isoform_102773	424.71	551.58	496.9	145.12	173.1	173.98	491.063	164.066	-1.49738	6.99784e-07
	isoform_102813	51.18	58.16	68.36	14.67	13.58	6.41	59.233	11.553	-2.22744	9.50393e-07
	isoform_102833	35.39	18.08	36.85	5.07	3.99	3.86	30.106	4.306	-2.63725	2.48141e-09
	isoform_102836	4.27	6.79	6.83	1.84	1.57	1.17	5.963	1.526	-1.83904	0.00061503
	isoform_102852	27.1	26.27	36.72	11.54	7.29	5.03	30.03	7.953	-1.79872	0.000249752
	isoform_102867	12.72	15.45	12.48	4.28	4.89	2.86	13.55	4.01	-1.68031	2.03036e-05
	isoform_102948	1.34	2.83	1.11	0	0	0	1.76	0	-4.17057	0.000286927
	isoform_102954	17.27	19.38	21.58	6.46	7.14	3.72	19.41	5.773	-1.66513	3.22942e-05
	isoform_103033	21.36	39.53	28.66	7.71	5.09	7.73	29.85	6.843	-1.97418	0.000202392
	isoform_103065	6.62	10.28	6.8	1.76	1.84	1.9	7.9	1.833	-2.00034	7.94238e-05
	isoform_103066	22.14	52.77	33.69	9.78	8.16	5.94	36.2	7.96	-2.03121	0.000835724
	isoform_103124	11.05	11.86	14.64	2.97	2.39	1.7	12.516	2.353	-2.30081	5.74527e-09
	isoform_103125	6.42	10	6.94	1.65	2.03	1.18	7.786	1.62	-2.14295	5.02685e-05
	isoform_103127	188.03	227.1	285.57	54.75	72.12	34.73	233.566	53.866	-2.00181	4.68193e-06
	isoform_103244	106.29	145.93	146.21	22.36	24.84	10.69	132.81	19.296	-2.6306	1.736e-08
	isoform_103265	19.79	23.22	19.85	5.57	9.67	5.05	20.953	6.763	-1.53947	0.000726093
	isoform_103318	67.9	98.94	95.15	30.92	30.49	30.56	87.33	30.656	-1.42787	2.54139e-05
	isoform_103361	211.77	276.77	257.93	63.25	46.04	32.91	248.823	47.4	-2.28254	1.77008e-09
	isoform_103387	16.54	27.29	21.56	5.07	6.83	7.12	21.796	6.34	-1.6686	0.000584638
	isoform_103417	27.86	20.26	27.05	12.11	12.95	9.96	25.056	11.673	-1.02897	0.000136633
	isoform_103431	2.35	2.07	0.97	0	0	0.17	1.796	0.056	-3.76351	0.000580424
	isoform_103443	5.31	1.62	3.83	0	0	0	3.586	0	-4.92469	2.60822e-06
	isoform_103465	7.6	9.61	11.71	0.89	1.05	0.38	9.64	0.773	-3.42309	1.95612e-09
	isoform_103519	36.43	27.23	61.19	6.14	7.42	2.04	41.616	5.2	-2.70638	9.79493e-05
	isoform_103593	3.75	5.39	5.3	0.57	1.04	0.5	4.813	0.703	-2.68115	1.36792e-05
	isoform_103601	4.34	5.05	3.74	0.9	0.88	0.44	4.376	0.74	-2.4349	2.71941e-05
	isoform_103616	23.89	37.32	37.04	1.24	0	1.76	32.75	1	-3.64534	0.00087899
	isoform_103636	27.84	26.97	39.13	5.12	5.47	4.41	31.313	5	-2.53624	1.44781e-15
	isoform_103647	46.4	54.06	53.83	6.5	13.51	5.48	51.43	8.496	-2.43872	1.95462e-06
	isoform_103702	33.92	42.23	52.42	12	15.62	11.41	42.856	13.01	-1.62884	6.05403e-06
	isoform_103710	46.23	30.81	34.63	11.71	11.91	8.38	37.223	10.666	-1.71431	1.77045e-08
	isoform_103717	3.26	3.62	3.55	0.63	0.87	0.53	3.476	0.676	-2.16907	0.000433991
[truncated: 3,538 more rows]

## Sheet: Supplementary Table 6
Supplementary Table 6 10,152 DEGs in the Af 7.1 vs Af 145.3 comparison group
Screening Conditions of DEGs	Gene ID	Fpkm Af 7.1_1	Fpkm Af 7.1_2	Fpkm Af 7.1_3	Fpkm Af 145.3_1	Fpkm Af 145.3_2	Fpkm Af 145.3_3	average fpkm Af 7.1	average fpkm Af 145.3	log2FC (Af 7.1 vs Af 145.3)	Q-Value (Af 7.1 vs Af 145.3)
log2 FoldChange ≥ 1,Q-Value < 0.001	isoform_100004	4.89	9.74	4.8	64.68	86.08	111.41	6.476	87.39	3.43205	4.04734e-11
	isoform_100016	1.52	0.87	5.76	125.84	195.82	143.93	2.716	155.196	4.94421	8.75204e-09
	isoform_100039	0	0	0	6.03	5.25	2.9	0	4.726	6.07295	6.15916e-08
	isoform_100058	5.36	5.67	6.54	156.54	123.94	171.92	5.856	150.8	4.40069	2.82202e-41
	isoform_100068	7.74	2.46	3.81	38.21	37.82	42.28	4.67	39.436	2.74982	2.17719e-06
	isoform_100163	0	0	0	4.93	7.47	8.02	0	6.806	6.42032	3.81048e-09
	isoform_100174	1.02	0	0.38	10.29	18.98	12.02	0.466	13.763	4.04091	0.000126929
	isoform_100234	0.36	0	0	225.63	101.1	26.35	0.12	117.693	7.22747	7.75148e-11
	isoform_100255	0	0	0	10.31	9.79	6.26	0	8.786	6.74956	1.50122e-10
	isoform_100258	0	0	0	3.35	1.76	1.97	0	2.36	5.26272	1.37412e-05
	isoform_100267	0	0	0	7.29	2.21	4.05	0	4.516	5.7429	1.22071e-06
	isoform_100275	0.27	0	0	5	1.99	2.64	0.09	3.21	4.41885	3.0449e-05
	isoform_100285	4.28	5.25	6.29	198.02	183.59	150.03	5.273	177.213	4.77299	6.86084e-56
	isoform_100303	0	0	0	6.71	6.3	7.16	0	6.723	6.62832	3.30794e-10
	isoform_100310	0	0	0.02	1.58	1.2	1.01	0.006	1.263	4.56543	0.000512031
	isoform_100311	0	0	0	1.46	0.98	3.37	0	1.936	4.79168	0.000279258
	isoform_100321	0.36	0	0.39	11.54	7.03	7.12	0.25	8.563	4.54939	1.64957e-09
	isoform_100334	126.9	128.33	137.62	361.88	293.16	380.83	130.95	345.29	1.16586	2.51519e-05
	isoform_100347	0	0	0	7.99	4.55	7.3	0	6.613	6.24053	1.55654e-08
	isoform_100357	0	0	0	9.65	13.18	6.61	0	9.813	6.81494	1.29483e-10
	isoform_100364	0	0	0	2.3	1.2	0.84	0	1.446	4.54828	0.000681135
	isoform_100377	0	0	0	5.35	6.02	5.67	0	5.68	6.25501	8.55031e-09
	isoform_100408	0	0	0	6.16	9.82	5.07	0	7.016	6.52248	1.82813e-09
	isoform_10041	0	0	0	8.73	7.65	6.36	0	7.58	8.47889	1.39096e-19
	isoform_100419	0	0	0	1.05	2.48	1.68	0	1.736	4.55387	0.000658984
	isoform_100425	0	0	0	4.89	1.65	2.29	0	2.943	5.36557	1.08776e-05
	isoform_100433	0	0	0	2.64	1.46	0.82	0	1.64	4.52425	0.000804249
	isoform_100457	0	0	0.11	2.58	1.61	2.22	0.036	2.136	4.4915	3.80295e-05
	isoform_100471	0	0	0	1.87	2.02	3.75	0	2.546	5.00869	7.11451e-05
	isoform_100472	0	0	0	1.16	1.41	0.94	0	1.17	4.53767	0.000584131
	isoform_100490	0	0	0	14.05	6.78	4.62	0	8.483	6.44967	7.17176e-09
	isoform_100523	9.49	5.76	4.03	148.18	169.81	84.33	6.426	134.106	4.01972	1.30467e-15
	isoform_10053	0	0	0	1.72	1.54	1.5	0	1.586	6.60344	3.6859e-10
	isoform_100534	0.21	0	0	5.23	2.22	2.93	0.07	3.46	4.40929	2.5651e-05
	isoform_100554	0	0	0	10.63	2.45	3.94	0	5.673	5.80865	1.25961e-06
	isoform_100575	0	0	0	1.96	0.61	1.98	0	1.516	4.53764	0.000810819
	isoform_100588	0	0	0	4.6	2.74	6.03	0	4.456	5.66861	1.35275e-06
	isoform_10059	0	0	0	4.99	2.41	2.56	0	3.32	7.25739	2.6442e-12
	isoform_100592	0	0	0	8.59	8.3	5.51	0	7.466	6.70549	2.05568e-10
	isoform_100605	0	0	0	1.41	2.22	2.71	0	2.113	5.02648	6.02562e-05
	isoform_100606	0	0	0	1.32	2.99	0.84	0	1.716	4.61269	0.000611796
	isoform_100616	0.48	1.31	0.79	6.99	4.31	4.05	0.86	5.116	2.34215	0.000477716
	isoform_100618	0.33	1.01	1.34	5.85	5.57	5.16	0.893	5.526	2.32371	0.000850313
	isoform_100624	0.46	0.59	0	7.78	7.19	8.91	0.35	7.96	4.05298	5.74194e-08
	isoform_100632	7.59	11.51	7.93	56.85	56.31	36.78	9.01	49.98	2.20854	4.55637e-10
	isoform_100654	0	0	0	1.33	1.75	2.96	0	2.013	4.96185	9.60388e-05
	isoform_100657	0	0	0	13.73	8.04	5.54	0	9.103	6.74422	3.63528e-10
	isoform_100696	0.31	2.06	3.66	52.32	26.79	44.48	2.01	41.196	3.57527	0.000340009
	isoform_10072	0	0	0	3.96	1.07	2.89	0	2.64	6.70147	1.62707e-09
	isoform_100725	0	0	0	32.6	60.39	73.69	0	55.56	8.81175	1.23208e-19
	isoform_100726	0	0	0	3.05	1.09	1.64	0	1.926	4.69195	0.000356812
	isoform_10074	0	0	0	1.47	0.22	0.62	0	0.77	5.01228	0.000136954
	isoform_100746	0	0	0.27	12.11	9.46	7.25	0.09	9.606	5.74547	2.93764e-11
	isoform_100761	0	0	0	12.96	6.53	6.19	0	8.56	6.62432	9.00145e-10
	isoform_100774	18.87	14.89	12.43	342.49	591.48	614.38	15.396	516.116	4.74337	2.0713e-29
	isoform_100791	0	0	0	76.73	77.76	59.32	0	71.27	9.18954	2.69476e-24
	isoform_100825	0	0	0	1.76	1.67	1.31	0	1.58	4.62054	0.000380106
	isoform_100838	0	0	0	11.02	26.04	22.15	0	19.736	7.43647	9.46805e-13
	isoform_100844	0	0	0	2.92	2.3	2.35	0	2.523	5.42605	3.93123e-06
	isoform_100847	0	0	0	2.53	2.94	1.84	0	2.436	5.23547	1.43067e-05
	isoform_100853	0.71	2.4	0.98	11.89	10.65	10.49	1.363	11.01	2.71315	9.01377e-06
	isoform_100854	0.62	0.58	1.21	15.25	14.68	10.35	0.803	13.426	3.75467	1.56117e-12
	isoform_100863	0	0	0.29	3.04	4.07	6.41	0.096	4.506	4.77073	3.59457e-06
	isoform_100864	0	0	0	9.15	5.59	7.1	0	7.28	6.5161	1.25684e-09
	isoform_100872	0	0	0	2.92	3.07	3.96	0	3.316	5.61896	1.30046e-06
	isoform_100894	0	0	0	68.06	35.67	35.68	0	46.47	8.46636	1.92732e-18
	isoform_100900	0	0	0	30.05	24.24	28.13	0	27.473	8.16067	1.25448e-17
	isoform_100901	0.79	0	0	16.79	18.3	17.2	0.263	17.43	4.43966	0.000325724
	isoform_100953	0	0.48	0.22	24.86	18.61	19.27	0.233	20.913	6.04037	9.13407e-21
	isoform_100990	0	0	0	5.64	1.87	3.22	0	3.576	5.39423	9.19725e-06
	isoform_100999	0	0	0	5.82	4.02	6.76	0	5.533	6.15406	3.08283e-08
	isoform_101000	0	0	0	0.61	1.97	2.14	0	1.573	4.53128	0.000883745
	isoform_101101	2.32	2.6	3.08	20.25	12.77	11.19	2.666	14.736	2.18222	3.3562e-06
	isoform_101105	0	0	0	6.19	4.55	0.95	0	3.896	5.24258	3.89694e-05
	isoform_101115	0	0	0	13	6.64	11.43	0	10.356	6.67963	4.85727e-10
	isoform_101119	0.99	1.2	0.24	34.02	53.7	18.1	0.81	35.273	4.84502	1.40378e-10
	isoform_101147	0	0.56	0.47	10.43	7.5	5.44	0.343	7.79	4.02251	1.04919e-06
	isoform_101178	4.25	4.24	3.28	19.65	13.8	13.2	3.923	15.55	1.75105	7.39635e-08
	isoform_101196	0	0	0	6.7	7.9	5.84	0	6.813	6.32967	4.89996e-09
	isoform_101201	0	0	0	2.85	1.5	3.16	0	2.503	4.83181	0.000164845
	isoform_101202	4.42	0.75	1.66	73.88	80.35	68.77	2.276	74.333	4.44641	7.73136e-10
	isoform_101203	0	0	0	10.03	8	15.75	0	11.26	6.85037	1.46187e-10
	isoform_101206	0	0	0.19	1.32	1.47	1.92	0.063	1.57	4.01056	0.000648816
	isoform_101241	0	0.15	0.08	10.84	9.1	8.46	0.076	9.466	6.45776	6.93048e-13
	isoform_101246	0.27	0	0.29	25.16	12.85	14.4	0.186	17.47	6.0318	7.85844e-15
	isoform_101259	0	0	0	3.07	1.83	1.38	0	2.093	5.06926	4.48964e-05
	isoform_101265	0.2	0	0	1.63	1.98	4.21	0.066	2.606	4.27669	0.000375169
	isoform_101283	0	0	0	11.29	2.87	4.07	0	6.076	5.95062	4.7424e-07
	isoform_101291	0	0	0	20.16	7.89	5.91	0	11.32	6.77997	7.79862e-10
	isoform_101324	0	0	0	2.82	5.95	2.58	0	3.783	5.66745	1.60793e-06
	isoform_101337	1.02	1.88	2.34	37.19	14.63	7.29	1.746	19.703	2.94583	0.000735618
	isoform_101348	0	0	0	52.87	31.32	47.08	0	43.756	8.71079	3.03354e-20
	isoform_101372	0.68	0	0	11.18	9.41	11.71	0.226	10.766	4.35335	0.000234813
	isoform_10140	1.93	1.49	1.38	7.5	4.39	4.05	1.6	5.313	1.50244	0.000669094
	isoform_101411	0	0	0	4.29	3.78	5	0	4.356	6.04742	5.32651e-08
	isoform_101419	1.27	0.52	0.49	33.29	17.02	16.92	0.76	22.41	4.46245	2.15656e-13
	isoform_101450	0	0	0	6.27	1.15	2.21	0	3.21	5.11078	7.4019e-05
	isoform_101455	4.05	1.26	0.82	112.62	60.24	60.51	2.043	77.79	4.6393	9.59768e-10
	isoform_101474	0	0	0	1.88	1.53	1.52	0	1.643	4.87569	0.000102358
	isoform_101508	0	0	0	13.19	8.29	11.3	0	10.926	7.17557	2.5101e-12
	isoform_101576	0	0	0	8.3	9.49	4.12	0	7.303	6.48032	3.25503e-09
	isoform_101586	0	0	0	1.48	2.41	3.41	0	2.433	5.05216	5.77354e-05
	isoform_101671	0	0	0.08	2.14	0.62	1.92	0.026	1.56	4.53803	0.000806895
	isoform_101678	0	0	0	6.6	2.45	2.01	0	3.686	5.4793	6.74699e-06
	isoform_101704	0	0	0	4.19	1.71	0.89	0	2.263	4.85573	0.000215852
	isoform_101706	0.27	0.36	0.61	6.45	3.84	4.25	0.413	4.846	3.26198	1.88429e-06
	isoform_101734	0	0	0	6.94	0.98	7.78	0	5.233	5.17544	7.54777e-05
	isoform_101770	0	0	0	2.47	4.01	2.76	0	3.08	5.72688	6.62935e-07
	isoform_101789	0	0	0	1.41	1.51	1.5	0	1.473	4.71107	0.000244692
	isoform_10183	0	0	0	5.61	10.48	3.21	0	6.433	7.60143	3.85297e-13
	isoform_101847	0	0	0	2.83	2.62	3.89	0	3.113	5.58551	1.72669e-06
	isoform_101853	0	0	0	32.94	102.06	89.61	0	74.87	8.61717	1.16194e-17
	isoform_101855	0	0	0	20.62	9.04	16.8	0	15.486	7.28337	2.60086e-12
	isoform_101870	4.76	6.03	5.83	38.19	22.23	22.87	5.54	27.763	2.04642	2.44175e-07
	isoform_101910	0	0	0	6.51	6.89	4	0	5.8	6.03059	6.88817e-08
	isoform_101913	0	0	0	1.81	2.41	1.88	0	2.033	5.15336	2.30336e-05
	isoform_101925	0	0	0	2.12	3.14	1.84	0	2.366	5.22285	1.66671e-05
	isoform_101929	0	0	0	7.89	5.63	6.34	0	6.62	6.18881	1.55832e-08
	isoform_101963	11.31	9.21	6.35	37.01	38.68	21.83	8.956	32.506	1.6018	0.000365314
	isoform_101971	0	0.13	0.13	3.55	3.73	2.63	0.086	3.303	4.58525	6.21118e-07
	isoform_101976	0	0	0	4.56	1.53	2.45	0	2.846	5.30224	1.57166e-05
	isoform_101977	7.54	5.05	11.62	75.46	63.7	61.64	8.07	66.933	2.70904	7.01672e-08
	isoform_101990	0	0	0	12.92	2.64	10.26	0	8.606	6.22896	9.88188e-08
	isoform_102047	0.88	0.59	2.32	10.49	10.08	11.8	1.263	10.79	2.6772	0.00096379
	isoform_102065	0	0	0	2.24	0.51	2.36	0	1.703	4.53808	0.000944799
	isoform_102070	6.64	2.87	3.3	26.18	18.88	27.26	4.27	24.106	2.21681	4.32919e-05
	isoform_102114	0	0	0	3.58	4.3	3.44	0	3.773	5.87528	1.75534e-07
	isoform_102142	0	0	0	2.24	0.9	1.93	0	1.69	4.55501	0.000667881
	isoform_102185	0.15	0.22	0.02	20.98	17.05	10.09	0.13	16.04	6.17413	8.10775e-13
	isoform_102204	0	0	0	2.34	2.06	1.92	0	2.106	5.16907	1.9172e-05
	isoform_102212	0	0	0	11.52	4.85	3.03	0	6.466	6.09517	1.43624e-07
	isoform_102218	0.23	0	0	4.45	2.46	2	0.076	2.97	4.22455	6.2824e-05
	isoform_102224	0	0	0	5.64	11.52	11.25	0	9.47	6.70071	6.1501e-10
	isoform_102225	0	0	0	9.4	1.17	3.96	0	4.843	5.36874	2.5111e-05
	isoform_102235	13.28	20.21	28.7	114.93	120.97	221.24	20.73	152.38	2.51349	9.35255e-05
	isoform_102286	0	0	0	6.46	1.91	1.44	0	3.27	5.21286	4.06269e-05
	isoform_102315	0.65	0.6	0.33	19.44	20.59	12.31	0.526	17.446	4.69915	1.36092e-18
	isoform_102356	37.95	16.76	46.92	197.25	159.87	197.38	33.876	184.833	2.10568	0.00079467
	isoform_102386	0	0	0	10.05	4.81	7.44	0	7.433	6.30076	1.16094e-08
	isoform_102387	0.49	0.34	0.5	1.88	3.68	4.03	0.443	3.196	2.64908	0.000877942
	isoform_102439	0	0	0	5.87	4.6	3.18	0	4.55	5.94011	1.37892e-07
	isoform_102462	0.67	0.56	0	50.83	44.91	29.28	0.41	41.673	6.05212	1.17872e-17
	isoform_102473	1.24	0.44	0.5	24.87	8.11	13.91	0.726	15.63	3.9811	2.75237e-07
	isoform_102477	1.35	2.08	0	71	45.36	36.18	1.143	50.846	4.34356	8.66257e-05
	isoform_102482	0	0	0	2.96	2.46	3.38	0	2.933	5.33302	7.77909e-06
	isoform_102489	4.63	8.09	9.6	72.01	56.55	55.79	7.44	61.45	2.73146	1.84927e-09
	isoform_102492	0	0	0	8.3	1.98	3.02	0	4.433	5.68822	2.57702e-06
	isoform_102495	0.05	0	0	3.26	3.1	1.29	0.016	2.55	5.22405	2.08075e-05
	isoform_102508	0	0.35	0	8.24	4.6	7.8	0.116	6.88	5.1326	4.95796e-08
	isoform_102514	9.91	7.5	15.29	72.79	287.76	121.23	10.9	160.593	3.35274	1.42682e-05
	isoform_102543	0	0	0	458.37	2142.81	699.49	0	1100.22	11.1031	1.37262e-30
	isoform_102552	9.53	8.64	8.13	33.38	25.92	26.19	8.766	28.496	1.47292	5.37281e-10
	isoform_102555	0	0	0	7.59	2.26	1.73	0	3.86	5.2748	2.94046e-05
	isoform_102575	0	0	0	0.75	2.14	3.01	0	1.966	4.71367	0.000422531
	isoform_102600	0.22	2.59	0.24	63.9	64.82	50.51	1.016	59.743	4.84776	1.30325e-06
	isoform_102621	0.55	0	0.64	8.1	6.82	3.94	0.396	6.286	3.35646	0.000482284
	isoform_102634	0.18	0	0	8.26	3.54	5.74	0.06	5.846	5.60123	3.74519e-08
	isoform_102650	0	0	0	1.89	1.5	3.06	0	2.15	4.83417	0.0001645
	isoform_102704	0	0	0	3.06	1.14	2.01	0	2.07	4.94218	9.836e-05
	isoform_102717	0	0.29	0	7.54	8.37	5.12	0.096	7.01	5.49679	5.33663e-10
	isoform_102752	0.56	0.56	0.95	4.3	6.64	8.9	0.69	6.613	2.93805	2.81503e-05
	isoform_102802	0	0	0	3.19	5.37	0.69	0	3.083	4.88464	0.000255586
	isoform_102833	5.07	3.99	3.86	12.46	14.16	12.43	4.306	13.016	1.37202	9.60661e-06
	isoform_102884	0	0	0	6.58	4.92	1.97	0	4.49	5.56198	3.68536e-06
	isoform_102891	0.61	0	0	9.89	8.87	8.74	0.203	9.166	4.5785	1.22105e-05
	isoform_102899	0	0	0	2.71	1.39	2.99	0	2.363	5.14112	3.33535e-05
	isoform_102909	0.33	0	0	4.48	5.1	6.05	0.11	5.21	4.65387	3.2603e-07
	isoform_102920	0.73	0	0.74	10.34	10.3	6.58	0.49	9.073	3.49929	0.000286964
	isoform_102929	0	0	0	9.12	3.04	6.6	0	6.253	6.18544	5.2278e-08
	isoform_102940	0.46	0.59	1.37	59.64	25.66	25.4	0.806	36.9	4.85223	2.49959e-11
	isoform_102962	0.35	0.41	1.15	12.76	10.59	8.21	0.636	10.52	3.6238	3.28979e-07
	isoform_102974	0.32	0	0	4.43	3.34	2.1	0.106	3.29	3.96776	0.000148936
	isoform_102989	0	0	0	2.31	2.29	2.55	0	2.383	5.25299	1.19703e-05
	isoform_103004	8.28	30.1	22.1	393.76	356.75	457.13	20.16	402.546	3.86796	5.20054e-10
	isoform_103006	0.61	1.02	0	10.22	13.46	11.32	0.543	11.666	3.77772	3.54684e-05
	isoform_103025	0	0	0	2.38	2.94	4.6	0	3.306	5.55229	2.75687e-06
	isoform_103026	0	0	0	3.2	2.87	5.36	0	3.81	5.51828	3.37049e-06
	isoform_103039	0	0	0	11.43	23.88	10.85	0	15.386	7.06026	2.94864e-11
	isoform_103043	0	0	0	13.94	7.72	4.6	0	8.753	6.5421	3.04367e-09
	isoform_103054	0	0	0	0.8	3.41	3.02	0	2.41	4.78819	0.000306751
	isoform_103056	0	0.25	0	78.79	67	16.6	0.083	54.13	7.24755	4.89026e-13
	isoform_103061	0	0	0	211.21	305.65	79.54	0	198.8	9.09846	3.19417e-20
	isoform_103067	0	0	0	9.82	7.01	7.43	0	8.086	6.25749	8.94156e-09
	isoform_103068	0	0.11	0	12.15	7.24	3.7	0.036	7.696	5.8126	2.0048e-08
	isoform_103076	10.46	4.03	24.07	449.66	292.23	342.7	12.853	361.53	4.12104	2.87066e-07
	isoform_103091	0	0	0	8.68	5.28	7.23	0	7.063	6.53913	1.07026e-09
	isoform_103140	0	0	0	10.24	13.36	2.7	0	8.766	6.2556	7.29148e-08
	isoform_103147	79.12	43.84	26.95	214.82	414.43	242.49	49.97	290.58	2.2249	0.000669743
	isoform_103151	27.67	29.74	18.98	129.21	98.91	149.83	25.463	125.983	2.07157	7.83649e-09
	isoform_103154	2.06	2.24	2.75	18.09	9.27	13.2	2.35	13.52	2.24437	4.31134e-06
	isoform_103159	1.58	2.22	0	80.47	165.23	190.77	1.266	145.49	5.30574	1.99732e-06
	isoform_103187	0.45	0	1.22	26.82	28.08	27.59	0.556	27.496	4.73339	7.32244e-07
	isoform_103192	0	0.29	0	7.97	4.68	6.81	0.096	6.486	5.25245	9.6939e-09
	isoform_103200	0	0.69	1.72	41.61	36.4	24.05	0.803	34.02	4.38247	2.79108e-05
	isoform_103243	0.23	0	0	2.95	1.67	3.32	0.076	2.646	4.08136	0.000166747
	isoform_103277	0.11	0	0	5.96	3.61	2.5	0.036	4.023	5.11021	1.29124e-06
	isoform_103279	0	0	0	13.41	13.21	11.73	0	12.783	7.17723	1.21877e-12
	isoform_103290	20.87	1.9	8.21	1500.89	2105.5	615.95	10.326	1407.45	5.8683	3.35183e-10
	isoform_103295	5.45	4.68	5.62	19.07	17.83	12.86	5.25	16.586	1.41142	2.38502e-05
	isoform_103301	0	0	0	3.03	9.21	6.89	0	6.376	6.19939	5.8139e-08
	isoform_103322	0	0	0	2.64	1.96	0.64	0	1.746	4.57806	0.000689528
	isoform_103339	0	0	0	5.73	2.57	1.78	0	3.36	5.43321	7.92174e-06
	isoform_103351	0	0	0	0.93	1.8	1.62	0	1.45	4.49415	0.000800964
	isoform_103370	0	0	0	3.58	3.08	2.38	0	3.013	5.3532	6.62755e-06
	isoform_103378	0	0	0	8.4	12.07	6.62	0	9.03	6.60452	7.47177e-10
	isoform_103379	0	0	0	3.41	0.85	1.07	0	1.776	4.52263	0.000954243
	isoform_103390	0	0	0	1.07	1.55	2.43	0	1.683	4.69021	0.000350303
	isoform_103403	0	0	0	20.89	17.04	8.29	0	15.406	7.19536	6.18667e-12
	isoform_103423	0	0.61	0	25.19	31.61	19.43	0.203	25.41	5.59489	3.604e-08
	isoform_103432	0	0	0	20.82	21.13	9.08	0	17.01	7.06189	2.24897e-11
	isoform_103449	0	0	0	1.42	2.24	0.76	0	1.473	4.48398	0.000931894
	isoform_103453	19.86	19.15	22	145.06	103.66	137.91	20.336	128.876	2.39764	6.35646e-16
	isoform_103475	0.19	0.24	0.76	5.57	8.55	6.77	0.396	6.963	3.68465	1.80569e-06
	isoform_103486	0.73	0.71	0	5.88	4.56	6.44	0.48	5.626	3.08406	0.000877121
	isoform_103513	2.01	3.33	0.82	68.54	45.18	56.7	2.053	56.806	4.36899	8.86864e-13
	isoform_103541	0	0	0	1.39	1.07	2.22	0	1.56	4.64557	0.000409517
	isoform_103554	0	0	0	3.97	3.21	2.93	0	3.37	5.69167	6.52815e-07
	isoform_103583	0	0	0	1.17	1.39	1.07	0	1.21	4.45316	0.000845791
	isoform_103589	7.13	9.33	6.35	144.47	176.68	263.65	7.603	194.933	4.34888	1.39404e-22
	isoform_103590	0	0	0	1.88	1.12	2.92	0	1.973	4.81502	0.000207233
	isoform_103595	12.44	11.44	7.11	815.99	767.24	1216.68	10.33	933.303	6.13062	1.65277e-50
	isoform_103605	0	0	0	2.21	1.48	3.96	0	2.55	4.85257	0.000179585
	isoform_103640	2	3.35	2.54	19.14	19.49	15.43	2.63	18.02	2.52301	5.79101e-13
	isoform_103645	0	0	0	4.68	13.3	8.91	0	8.963	6.53002	4.24412e-09
	isoform_103659	0	0	0	0.56	4.45	4.55	0	3.186	4.84432	0.000353133
	isoform_103687	0	0	0	1.49	7.21	3.79	0	4.163	5.4242	1.33494e-05
	isoform_103701	0	0	0	1.41	1.73	1.99	0	1.71	4.79646	0.000165114
	isoform_103707	0	0	0	1.06	2.8	4.05	0	2.636	5.02682	9.21701e-05
	isoform_103712	0	0.59	0	6.19	13.13	17.5	0.196	12.273	4.76642	2.88384e-05
	isoform_103722	0	0	0	7.68	6.75	10.21	0	8.213	6.69125	3.20175e-10
	isoform_103726	0	0.3	0.25	9.19	7.1	8.34	0.183	8.21	5.14094	2.26716e-12
	isoform_103831	0	0	0	5.76	3.98	1.7	0	3.813	5.52443	4.45542e-06
	isoform_103850	0	0	0	2.76	2.51	2.12	0	2.463	5.29561	8.92286e-06
	isoform_103858	0	0	0	1.33	1.58	1.98	0	1.63	4.74239	0.000229469
	isoform_103879	0	0	0	3.43	1.02	0.94	0	1.796	4.53484	0.000913785
	isoform_103888	0	0.21	0	4.97	4.66	3.06	0.07	4.23	5.31204	9.69583e-08
	isoform_103889	0.35	0.6	0	1.38	127.91	83.57	0.316	70.953	4.80491	0.000499992
	isoform_103919	0	0	0	11.91	6.15	2.29	0	6.783	5.74535	1.87761e-06
	isoform_103959	0	0	0	2.38	4.49	2.74	0	3.203	5.37665	7.5802e-06
	isoform_103980	1.08	0	0.47	51.05	44.34	34.71	0.516	43.366	5.26846	3.91382e-08
	isoform_103982	0	0	0	3.03	4.3	1.18	0	2.836	5.05458	7.07907e-05
	isoform_103996	0	0	0	1.3	1.47	2.33	0	1.7	4.74157	0.000251686
	isoform_104003	1.47	1.27	4.14	89.4	68.58	52.33	2.293	70.103	4.36887	7.87256e-11
	isoform_104045	0	0	0	2.11	0.96	1.19	0	1.42	4.52329	0.000685809
	isoform_104087	0.28	0	0	37.78	34.83	38.2	0.093	36.936	7.63375	8.32264e-24
	isoform_104113	0	0	0	5.81	3.68	2.43	0	3.973	5.71484	9.2479e-07
	isoform_104124	0	0	0	1.65	1.92	1.38	0	1.65	4.83618	0.000129756
	isoform_104128	0	0	0	1.06	2.65	2.4	0	2.036	4.89547	0.000135859
	isoform_104137	0	0	0	2.82	1.23	5.44	0	3.163	5.10807	6.76877e-05
	isoform_104141	0.33	0.63	1.65	52.28	40.24	46.02	0.87	46.18	5.13563	1.0401e-13
	isoform_104152	0	0	0	10	14.05	11.37	0	11.806	7.14622	2.88013e-12
	isoform_104178	0	0	0	2.03	2.41	1.22	0	1.886	4.87923	0.000118179
	isoform_104204	16.61	9.64	15.28	154.25	167.44	99.48	13.843	140.39	3.02116	5.44311e-13
	isoform_104218	0	0	0	6.17	2.95	5.96	0	5.026	5.929	2.21165e-07
	isoform_104223	0	0	0	3.62	3.62	1.25	0	2.83	5.21865	2.45832e-05
	isoform_104249	0.63	0.63	0	10.19	5.59	6.72	0.42	7.5	3.66058	1.56693e-05
	isoform_10426	0	0	0	0.59	0.73	1.07	0	0.796	5.56294	2.4081e-06
	isoform_104331	2.76	1.87	0.55	70.25	36.09	41.96	1.726	49.433	4.32758	1.2377e-10
	isoform_104339	0	0	0	10.61	7.09	1.92	0	6.54	5.73624	2.10071e-06
	isoform_104350	1.14	0.25	0	15.76	12.81	12.6	0.463	13.723	4.07963	8.39696e-05
	isoform_104355	0.26	0	0	5.43	2.86	3.65	0.086	3.98	4.63664	2.19253e-06
	isoform_104366	0	0	0	12.71	2.12	5.12	0	6.65	5.71933	2.87265e-06
	isoform_104367	0	0	0	5.45	5.13	2.6	0	4.393	5.84406	3.49415e-07
	isoform_104368	1.33	1.03	1.25	24.78	21.09	22.5	1.203	22.79	3.99321	2.1868e-26
	isoform_104371	0	0	0	18.76	18.63	19.64	0	19.01	7.67307	5.07006e-15
	isoform_104390	0	0	0	23.5	14.77	8.35	0	15.54	7.0195	4.18271e-11
	isoform_104459	0	0	0	5.05	4.18	3.39	0	4.206	5.88731	1.62119e-07
	isoform_104476	0	0	0	60.57	82.7	97.44	0	80.236	9.2053	3.63122e-23
	isoform_104496	0	0	0	6.4	7.17	1.3	0	4.956	5.52267	8.232e-06
	isoform_104502	0	0	0	2.23	1.6	1.72	0	1.85	4.92263	8.30671e-05
	isoform_104506	0	0	0	16.78	13.44	10.31	0	13.51	7.14774	2.71123e-12
	isoform_104512	1.11	0	0	35.26	35.54	34.29	0.37	35.03	4.72728	0.000165904
	isoform_104513	0	0	0	19.39	18.4	25.84	0	21.21	7.82353	2.22131e-15
	isoform_104519	0	0.26	0.28	10.5	7.49	8.43	0.18	8.806	4.93658	4.48481e-11
	isoform_10452	0	0	0	23.42	23.32	21.74	0	22.826	9.73497	9.83138e-29
	isoform_104523	0	0	0	3.06	0.83	1.97	0	1.953	4.66472	0.000462433
	isoform_104564	34.52	32.97	33.43	174.8	131.98	158.83	33.64	155.203	1.95933	1.21199e-18
	isoform_10458	0	0	0	7.88	9.4	0.54	0	5.94	6.44884	1.32159e-07
	isoform_104580	0	0	0	16.83	11.61	12.94	0	13.793	7.19486	1.47202e-12
	isoform_104621	0	0	0	5.81	3.13	2.97	0	3.97	5.70708	8.82244e-07
	isoform_104623	0	0.44	0.85	19.05	17.47	21.1	0.43	19.206	4.92588	1.88481e-10
	isoform_104630	5.5	5.7	5.41	16.18	14.04	17.4	5.536	15.873	1.29129	6.98693e-05
	isoform_104641	0	0	0	11.41	4.35	3.6	0	6.453	5.9276	3.94535e-07
	isoform_104650	0	0	0	2.5	1.38	1.71	0	1.863	4.87031	0.000120598
	isoform_104656	0	0	0	4.46	2.07	5.67	0	4.066	5.62843	2.24402e-06
	isoform_104684	0	0	0	10.28	18.73	10.41	0	13.14	6.72885	3.35183e-10
	isoform_104686	0	0	0	7.46	5.02	7.37	0	6.616	6.42547	2.77055e-09
	isoform_104687	0	0	0	1.14	2.88	2.88	0	2.3	4.95002	0.000110708
	isoform_104699	4.54	0.97	6	89.89	77.71	111.15	3.836	92.916	3.97388	6.28161e-07
	isoform_104706	0	0	0	2.49	1.22	1.82	0	1.843	4.72712	0.000258239
	isoform_104714	0	0	0	5.73	6.93	3.82	0	5.493	6.17923	2.28067e-08
	isoform_104727	0	0	0	0.69	3.05	3.18	0	2.306	4.72768	0.000444388
	isoform_104728	0	0.44	0.45	7.73	4.22	3.38	0.296	5.11	3.45751	0.000222465
	isoform_104729	25.99	25.95	25.21	191.21	152.48	224.87	25.716	189.52	2.62742	1.5088e-18
	isoform_104737	0	0	0.14	1.92	2.11	1.88	0.046	1.97	4.17667	0.000191771
	isoform_104780	0.12	0.49	0.11	6.28	3.18	2.87	0.24	4.11	3.5957	3.57915e-05
	isoform_104793	0	0	0	4.75	3.96	1.76	0	3.49	5.54189	3.28792e-06
	isoform_104813	0	0	0	129.63	36.95	29.87	0	65.483	7.99044	4.83578e-14
	isoform_104816	0	0	0	3.26	8.88	10.53	0	7.556	6.02623	2.47764e-07
	isoform_104838	0.36	0.34	0.69	18.2	13.53	19.35	0.463	17.026	4.81661	3.56092e-17
	isoform_104843	0	0	0	1.81	1.51	1.77	0	1.696	4.82402	0.000135498
	isoform_104846	0	0	0	81.88	70.85	43.74	0	65.49	8.95129	8.93066e-22
	isoform_104871	0.35	0.16	0.14	2.57	2.55	1.86	0.216	2.326	3.11815	0.000223805
	isoform_104876	0	0	0	11.26	7.37	11.44	0	10.023	7.09913	6.377e-12
	isoform_104885	0.58	0.52	0.26	24.26	29.83	14.6	0.453	22.896	5.2847	1.33506e-17
	isoform_104890	0.09	0	0	11.16	14.87	15.75	0.03	13.926	6.99828	1.58364e-11
	isoform_10490	0	0	0	0.27	1.06	0.34	0	0.556	4.84516	0.000240028
	isoform_104906	0.69	0	0	14.49	13.14	8.52	0.23	12.05	4.34523	0.00028684
	isoform_104910	0	0	0	5.44	1.1	2.27	0	2.936	4.82152	0.000278202
	isoform_104924	31.04	24.52	38.86	1143.43	1220.17	1807.93	31.473	1390.51	5.08452	1.00847e-31
	isoform_104933	13.5	18.06	16.28	66.13	94.78	54.42	15.946	71.776	1.90673	8.2269e-07
	isoform_104935	1.09	0	1.95	326.19	549.22	611.57	1.013	495.66	7.2485	4.40907e-14
	isoform_104938	0	0	0	13.23	5.81	8.18	0	9.073	6.53787	1.92229e-09
	isoform_104965	0.55	0.27	0.4	13.5	14.92	11.81	0.406	13.41	4.7289	2.82344e-17
	isoform_104967	0.39	0	0.55	10.38	9.57	11.16	0.313	10.37	4.5239	3.12347e-10
	isoform_104969	0	0	0	14.91	15.33	10.75	0	13.663	7.33278	3.23492e-13
	isoform_104979	0	0	0	1.89	3.76	2.71	0	2.786	5.30481	1.21248e-05
	isoform_105002	0	0	0	2.74	3.89	3.46	0	3.363	5.61863	1.24807e-06
	isoform_10501	0	0	0	4.34	0.71	3.35	0	2.8	6.41268	3.83333e-08
	isoform_105025	0	0	0	1.15	1.42	1.68	0	1.416	4.55737	0.000548702
	isoform_105039	0	0	0.55	41.82	40.84	34.02	0.183	38.893	6.70953	7.15371e-17
	isoform_105047	0	0.39	0	2.85	2.14	3.06	0.13	2.683	3.70874	0.000372332
	isoform_105048	0	0	0	4.52	7.19	8.99	0	6.9	6.08962	7.05618e-08
	isoform_105061	0	0	0.31	3.31	2.18	1.95	0.103	2.48	3.98916	0.000127636
	isoform_105063	0	0	0	4.4	3.6	3.38	0	3.793	5.79044	3.17387e-07
	isoform_105066	0	0	0	29	17.93	24.69	0	23.873	7.7341	5.74928e-15
	isoform_105067	0	0	0	8.72	5.14	4.48	0	6.113	5.8574	2.82819e-07
	isoform_105103	0	0	0.37	22.04	7.79	14.73	0.123	14.853	5.56074	3.26008e-08
	isoform_105144	0	0	0	1.88	0.82	2.73	0	1.81	4.61846	0.000584131
	isoform_105199	0	0	0	1.82	1.87	1.5	0	1.73	4.48996	0.000710668
	isoform_105216	0	0.12	0	29.46	35.61	32.08	0.04	32.383	8.18405	1.04483e-17
	isoform_105262	0	0	0	14.2	6.44	6.77	0	9.136	6.6203	1.10552e-09
	isoform_105277	0	0	0	3.67	4.49	1.74	0	3.3	5.42277	6.49509e-06
	isoform_105285	0	0	0	1.17	1.76	1.32	0	1.416	4.54968	0.000572443
	isoform_105308	0	0	0	6.27	4.08	3.35	0	4.566	5.84515	2.82008e-07
	isoform_105364	0.34	0.34	0.35	4.08	5.68	3.79	0.343	4.516	3.34568	3.45158e-07
	isoform_105365	0	0	0	17.03	6.62	12.56	0	12.07	6.91301	1.07346e-10
	isoform_105366	0	0	0	8.59	10.48	7.29	0	8.786	6.7892	8.50506e-11
	isoform_105392	4.77	8.26	13.03	104.06	67.96	104.31	8.686	92.11	3.00057	6.46272e-07
	isoform_105393	0	0	0	11.87	6.57	5.37	0	7.936	6.24754	1.90279e-08
	isoform_105399	0	0	0	32.45	26.98	14.07	0	24.5	7.61364	6.35276e-14
	isoform_105400	0	0	0	1.82	1.98	2.12	0	1.973	4.98678	5.7188e-05
	isoform_105425	1.45	1.3	0	24.11	17.78	17.32	0.916	19.736	3.65694	0.000589787
	isoform_105461	0	0	0	43.49	46.11	51.19	0	46.93	8.84064	1.05084e-21
	isoform_105463	0	0	0	11.78	9.09	3.05	0	7.973	6.27343	3.80229e-08
	isoform_105484	0.51	1.13	0	12.92	14.63	9.22	0.546	12.256	3.80641	0.000108017
	isoform_105488	1.21	1.16	1.18	25.29	27.03	32.32	1.183	28.213	4.2684	9.03005e-23
	isoform_105502	3.59	1.86	2.28	29.57	14.06	29.78	2.576	24.47	2.90806	9.60858e-07
	isoform_105533	0	0	0	9.95	6.7	5.99	0	7.546	6.61374	5.20517e-10
	isoform_105539	5.29	2.27	6.98	24.22	208.9	128.92	4.846	120.68	3.84501	9.81551e-05
	isoform_105615	0	0	0	1.85	3.23	3.45	0	2.843	5.29635	1.31758e-05
	isoform_10562	0.03	0	0	2.64	3.54	3.38	0.01	3.186	6.77873	5.65919e-14
	isoform_105625	15.05	37.83	26.26	112.94	175.07	103.56	26.38	130.523	1.99947	0.00087424
	isoform_105629	0	0.17	0	2.35	1.23	1.43	0.056	1.67	3.99704	0.00073397
	isoform_10564	0	0	0	1.08	1.01	1.33	0	1.14	6.12588	2.90993e-08
	isoform_105650	0	0	0	1.35	1.12	2.38	0	1.616	4.61767	0.000487668
	isoform_105654	0	0.18	0	12.42	10.55	4.33	0.06	9.1	5.94138	5.22916e-09
	isoform_105656	0	0	0.61	17.14	18.24	11.19	0.203	15.523	4.84993	1.5794e-05
	isoform_105686	0	0	0	5.25	1.69	1.1	0	2.68	4.86672	0.000219403
	isoform_105698	0	0	0	14.03	14.75	7.09	0	11.956	6.93025	5.12158e-11
	isoform_105726	0	0.54	0.84	65.64	67.6	45.24	0.46	59.493	6.40903	4.69622e-23
	isoform_105731	0	0	0	2	6.08	7.13	0	5.07	5.52212	6.52685e-06
	isoform_105732	0	0	0	0.8	4.2	1.95	0	2.316	4.5698	0.000879599
	isoform_105745	0	0	0	22.85	16.58	3.38	0	14.27	6.44977	3.05722e-08
	isoform_105759	73.3	30.84	16.17	362.24	397.09	250.86	40.103	336.73	2.68019	0.000237918
	isoform_105784	2.84	3.18	1.39	48.15	33.34	24.15	2.47	35.213	3.51462	9.10185e-13
	isoform_105812	1.54	1.53	1.1	17.3	9.09	10.56	1.39	12.316	2.87553	2.5103e-08
	isoform_105834	0.34	0	0	5.65	5.05	6.38	0.113	5.693	4.80378	3.26747e-08
	isoform_105851	0	0	0	6.16	1.86	4.37	0	4.13	5.5393	4.45542e-06
	isoform_105865	9.19	5.7	20.4	149.94	103.95	110.55	11.763	121.48	2.89445	5.00607e-05
	isoform_105884	0	0	0	25.66	9.63	4.02	0	13.103	6.5194	1.77872e-08
	isoform_105887	0	0	0	2.58	0.96	2.42	0	1.986	4.70262	0.000340016
	isoform_105895	0	0	0	10.21	8.81	11.27	0	10.096	6.89065	3.26442e-11
	isoform_105899	0	0	0	5.02	8.85	8.62	0	7.496	6.45087	3.57808e-09
	isoform_105916	0	0	0	1.96	13.27	6.72	0	7.316	5.77547	2.55364e-06
	isoform_105953	0	0	0	1.6	1.19	1.34	0	1.376	4.51658	0.000633894
	isoform_105962	1.07	0.51	0.58	7.39	7.1	13.55	0.72	9.346	3.39288	1.12753e-06
	isoform_105994	63.46	53.33	72.03	993.05	1011.12	1119.29	62.94	1041.15	3.76002	3.32296e-40
	isoform_106000	0	0.28	0	2.1	1.75	2.6	0.093	2.15	3.81649	0.000358965
	isoform_106005	112.09	33.94	45.27	1989.08	3672.27	3446.42	63.766	3035.92	5.03484	5.52202e-15
	isoform_106018	0	0	0	2.76	1.88	3.52	0	2.72	5.296	1.20904e-05
	isoform_106025	0	0.33	0	2.69	2.38	2.03	0.11	2.366	3.5809	0.000456815
	isoform_106046	0.26	0.26	0.13	3.88	2.11	2.34	0.216	2.776	3.30009	0.000122251
	isoform_106063	0	0	0	2.58	2.83	2.88	0	2.763	5.42021	4.2153e-06
	isoform_106082	6.11	5.92	6.72	24.64	25.85	22.2	6.25	24.23	1.7203	1.59993e-10
	isoform_106100	0	0.2	0	6.47	4.14	5.93	0.066	5.513	5.5375	1.96177e-08
	isoform_106105	6.34	3.58	6.14	150.27	102	160.83	5.353	137.7	4.33296	3.17348e-22
	isoform_106111	0	0	0	2.49	2.8	2.83	0	2.706	5.37097	5.80113e-06
	isoform_106191	0	0	0	32.7	24.16	23.81	0	26.89	7.87973	5.04422e-16
	isoform_106206	0	0	0	2.79	48.81	3.65	0	18.416	5.09297	0.000229998
	isoform_106214	0	0	0	3.62	5.31	6.03	0	4.986	5.71142	8.20249e-07
	isoform_106238	4.18	0.12	4	242.56	269.38	167.28	2.766	226.406	4.65163	0.000148818
	isoform_106242	0	0	0	41.13	32.11	34.62	0	35.953	8.08547	3.11766e-17
	isoform_106267	0.63	0.39	0	5.03	5.85	5.64	0.34	5.506	3.7	6.31091e-07
	isoform_106278	5.37	11.08	4.91	54.71	39.63	45.81	7.12	46.716	2.43	5.8115e-07
	isoform_106296	1.75	1.2	1.2	59.25	40.65	27.02	1.383	42.306	4.58216	8.54872e-21
	isoform_106301	0	0	0	15.01	19.29	5.52	0	13.273	6.8099	5.27462e-10
	isoform_106302	0	0	0	10.09	4.72	3.89	0	6.233	6.09846	7.95692e-08
	isoform_106312	0	0	0.23	15.71	10.99	11.73	0.076	12.81	6.20693	6.54854e-14
	isoform_106322	0	0	0	1.76	1.3	3.26	0	2.106	4.75988	0.000276749
	isoform_106331	0	0	0	42.14	29.05	10.59	0	27.26	7.58551	6.63215e-13
	isoform_106332	0.12	0	0	3.61	1.48	4.91	0.04	3.333	4.65015	6.63581e-05
	isoform_106340	0.29	0.31	0.46	4.4	4.43	4.92	0.353	4.583	3.48362	1.37474e-07
	isoform_106422	0.5	0	0	5.16	5.78	8.57	0.166	6.503	4.51091	5.04947e-06
	isoform_106424	0.89	0	0.57	21.71	15.93	27.98	0.486	21.873	4.76001	4.65623e-08
	isoform_106433	1.7	0	0.51	21.48	16.32	43.28	0.736	27.026	4.12186	0.000434786
	isoform_106438	0	0	0	2.12	1.58	1.11	0	1.603	4.63432	0.00037799
	isoform_106454	0	0	0	4.71	10.73	9.95	0	8.463	6.4518	5.98692e-09
	isoform_106464	3.9	4.14	2.67	11.4	8.97	11.34	3.57	10.57	1.34962	0.000763182
	isoform_106466	0	0	0	1.49	1.59	0.88	0	1.32	4.47304	0.000816051
	isoform_106476	5.21	2.07	6.14	130.86	116.02	172.99	4.473	139.956	4.47888	5.98902e-14
	isoform_106484	0	0	0	3.45	39.87	16.54	0	19.953	5.96482	1.52374e-06
	isoform_106498	0	0	0.3	3.54	3.77	5.84	0.1	4.383	4.264	4.28863e-05
	isoform_106517	0	0	0	1.89	2.74	3.13	0	2.586	5.05115	4.81237e-05
	isoform_106531	1.09	2.81	1.42	11.39	9.55	8.12	1.773	9.686	2.17965	6.41245e-05
	isoform_106553	0	0	0	3.93	2.79	2.46	0	3.06	5.47832	3.07569e-06
	isoform_106563	1.89	2.83	1.63	198.83	154.68	209.04	2.116	187.516	6.08126	1.98162e-46
	isoform_106572	0	0	0	2.13	2.4	2.1	0	2.21	4.92458	7.90159e-05
	isoform_106602	0	0	0	3.09	2.21	0.65	0	1.983	4.5239	0.000971453
	isoform_106623	0	0	0.22	10.27	7.01	4.33	0.073	7.203	5.73785	9.07288e-09
	isoform_106627	13.55	1.14	1.85	282.37	169.28	151.93	5.513	201.193	4.22039	4.27029e-05
	isoform_106651	0	0	0	1.19	4.23	2.41	0	2.61	4.94291	0.000128838
	isoform_106653	0	0	0.56	9.56	9.89	9.95	0.186	9.8	4.63048	2.05011e-06
	isoform_106656	0.27	0	0	5.93	3.04	3.03	0.09	4	4.57181	5.28134e-06
	isoform_106751	3.31	3.09	3.52	35.14	35.85	42.28	3.306	37.756	3.23399	8.07932e-21
	isoform_106764	0	0	0	24.12	11.57	15.48	0	17.056	6.98707	2.92947e-11
	isoform_106781	65.18	28.13	37.92	1032.7	849.47	1682.07	43.743	1188.08	4.34679	7.48434e-15
	isoform_106787	0	0	0	13.52	3.79	1.72	0	6.343	5.48442	1.46804e-05
	isoform_106825	0	0	0	4.18	5.86	3.12	0	4.386	5.80299	4.09464e-07
	isoform_106848	0	0.11	0	2.64	1.09	2.24	0.036	1.99	4.79298	0.000211716
	isoform_106855	0.26	0	0.31	2.58	2.48	2.23	0.19	2.43	3.3779	0.000114214
	isoform_106889	0	0	0	1.18	2.17	2.95	0	2.1	4.72182	0.00031985
	isoform_106971	0	0	0	5.09	9.99	1.04	0	5.373	5.30364	3.94636e-05
	isoform_106984	0	0	0	2.17	3.54	1	0	2.236	4.71666	0.000351054
	isoform_106997	4.43	11.45	8.55	40.45	36.28	40.12	8.143	38.95	1.96648	0.000272673
	isoform_107007	0	0	0	3.35	4.52	3	0	3.623	5.63876	1.08597e-06
	isoform_107011	0	0	0	42.37	30.33	29.45	0	34.05	8.28035	3.48894e-18
	isoform_107044	0	0.54	0	10.01	8.52	13.89	0.18	10.806	4.9847	4.65982e-07
	isoform_107062	0	0.3	0.28	60.87	33.51	26.23	0.193	40.203	6.80635	7.68767e-17
	isoform_107103	0.31	0	0	55.29	25.7	29.88	0.103	36.956	7.36821	1.14861e-17
	isoform_107168	0	0	0	1.69	4.68	3.7	0	3.356	5.13375	4.21825e-05
	isoform_107181	0	0	0	17.58	7.38	7.29	0	10.75	6.3321	1.46825e-08
	isoform_107192	0	0	0	2.86	2.81	1.81	0	2.493	5.14019	2.51592e-05
	isoform_107224	0	0	0	6.12	7.03	3.76	0	5.636	6.117	3.9084e-08
	isoform_107269	3.39	1.36	1.76	12.12	24.56	20.63	2.17	19.103	2.80119	1.3647e-05
	isoform_107289	0	0.46	0.54	34.19	19.06	21.42	0.333	24.89	5.71734	4.4192e-15
	isoform_107295	0	0	0	4.07	2.83	4.21	0	3.703	5.69205	7.77158e-07
	isoform_107359	4.4	2.99	6.63	73.76	67.1	60.64	4.673	67.166	3.49023	2.16575e-14
	isoform_107386	0	0	0.24	4.15	2.97	4.48	0.08	3.866	4.53059	3.17376e-06
	isoform_107427	0	0	0	3.8	1.34	5.07	0	3.403	5.10063	6.3015e-05
	isoform_107443	0	0.48	0	4.79	6.03	3.77	0.16	4.863	4.03151	0.000126997
	isoform_107489	0	0	0.32	3.32	2.96	5.41	0.106	3.896	4.42602	2.02218e-05
	isoform_107503	1.29	0	0.79	36.49	46.3	47.76	0.693	43.516	4.94056	2.46216e-07
	isoform_107508	0	0	0	3.56	1.97	2.27	0	2.6	5.20788	1.78107e-05
	isoform_10751	0	0	0	0.64	0.63	0.99	0	0.753	5.59714	1.73668e-06
	isoform_107532	3.43	0.54	0.59	33.64	27.6	30.69	1.52	30.643	3.72001	2.4969e-05
	isoform_107537	0	0	0.3	11.31	20.1	15.99	0.1	15.8	5.98223	2.09325e-11
	isoform_107548	0	0	0	1.46	1.17	1.6	0	1.41	4.50905	0.000668318
	isoform_107555	0	0	0	4.82	5.21	4.99	0	5.006	6.06877	3.8068e-08
	isoform_107591	0	0	0	0.73	2.81	3.18	0	2.24	4.66459	0.000557221
	isoform_107599	61.42	40.43	45.58	1454.75	1153.59	979.83	49.143	1196.06	4.29192	5.80283e-51
	isoform_10761	1.02	1.13	0.88	3.29	4.52	2.89	1.01	3.566	1.61655	1.7217e-05
	isoform_107652	0.86	1.17	0	17.16	13.38	8.68	0.676	13.073	3.58569	0.00024576
	isoform_107672	0.54	0	0.46	27.16	24.14	13.06	0.333	21.453	5.33638	4.0688e-12
	isoform_107679	0.97	1.9	0.51	13.26	12.5	5.73	1.126	10.496	2.81132	0.00023701
	isoform_107684	0	0	0	10.66	2.46	8.07	0	7.063	5.86903	8.35315e-07
	isoform_107687	0	0	0.6	30.17	12	17.61	0.2	19.926	4.86513	3.83836e-05
	isoform_107702	0	1.27	1.56	75.97	64.54	40.17	0.943	60.226	4.78702	3.82616e-06
	isoform_107710	12.33	13.11	19.66	55.61	44.27	49.77	15.033	49.883	1.45571	0.000826129
	isoform_107722	0	0	0	3.28	1.02	2.34	0	2.213	4.77917	0.000261003
	isoform_107747	0	0	0	3.7	2.79	1.12	0	2.536	4.91704	0.000127017
	isoform_107754	0	0	0	19.92	22.21	15.77	0	19.3	7.45104	8.31487e-14
	isoform_107759	0	0	0	8.37	7.44	5.57	0	7.126	6.47847	1.39519e-09
	isoform_107803	0	0	0	14.99	8.47	7.57	0	10.343	6.66952	4.80202e-10
	isoform_107809	0	0	0	3.4	2.67	2.61	0	2.893	5.36909	5.77758e-06
	isoform_107819	0	0	0	67.96	60.08	62.17	0	63.403	8.9567	7.74019e-23
	isoform_107820	0	0	0	2.87	3.32	2.79	0	2.993	5.42503	4.00736e-06
	isoform_107832	0	0	0	1.67	3.15	1.66	0	2.16	4.72599	0.000274038
	isoform_107896	5.38	6.87	5.09	16.98	14.26	13.81	5.78	15.016	1.1477	0.000101028
	isoform_107917	0	0	0.77	27.49	16.12	24.19	0.256	22.6	4.59774	0.000196011
	isoform_107948	0	0	0	3.23	1.48	1.9	0	2.203	4.90585	0.00010947
	isoform_107952	0	0	0	3.4	3.15	1.25	0	2.6	4.97531	8.57827e-05
	isoform_107973	4.27	1.04	4.96	79.21	64.19	46.09	3.423	63.163	3.68278	3.23182e-07
	isoform_107977	0	0	0	2.36	1.16	1.54	0	1.686	4.59187	0.000495015
	isoform_107982	0.02	0	0	4.24	5.69	4.12	0.006	4.683	5.87644	1.87777e-07
	isoform_108004	0	0	0	9.31	4.66	6.4	0	6.79	6.1584	3.25875e-08
	isoform_108007	2.3	0	0.46	36.05	61.96	124.95	0.92	74.32	4.71217	0.000114975
	isoform_108010	0	0	0	6.32	9.14	3.63	0	6.363	5.77062	7.22743e-07
	isoform_108015	0	0	0	55.18	20.29	46.18	0	40.55	8.14082	6.75438e-16
	isoform_108033	0	0	0	5.18	2.33	1.24	0	2.916	4.96414	0.00012311
	isoform_108043	0	0	0	1.88	4.13	2.36	0	2.79	5.17811	2.70686e-05
	isoform_108049	0	0	0	0.97	1.45	3.08	0	1.833	4.53412	0.000848011
	isoform_108070	0	0	0	3.25	3.31	4.12	0	3.56	5.60263	1.3476e-06
	isoform_108105	0	0	0	3.6	2	1.65	0	2.416	5.03728	5.29213e-05
	isoform_108111	0	0	0	7.38	7.26	10.3	0	8.313	6.59509	7.17534e-10
	isoform_108118	0	0	0	2.92	1.48	2.33	0	2.243	4.97415	7.34515e-05
	isoform_108152	0	0	0	2.39	1.49	1.5	0	1.793	4.69861	0.00027341
	isoform_108184	0	0	0	19.28	19.56	18.22	0	19.02	7.32479	2.4646e-13
	isoform_108208	0	0	0	3.91	1.67	7.2	0	4.26	5.3785	1.58753e-05
	isoform_108225	0	0	0	9.39	15.24	8.61	0	11.08	6.74896	2.28008e-10
	isoform_108278	14.09	8.72	8.04	38.29	37.14	52.66	10.283	42.696	1.81224	6.1124e-05
	isoform_108290	0	0	0	2.71	3.05	2.38	0	2.713	5.27192	1.05437e-05
	isoform_108291	0	0	0	2.26	1.83	1.08	0	1.723	4.69166	0.000309494
	isoform_108293	0	0	0	13.38	9.4	8.38	0	10.386	6.93509	2.33396e-11
	isoform_108304	0	0	0	1.28	2.1	1.25	0	1.543	4.48933	0.00078241
	isoform_108305	0	0	0	3.01	4.05	2.06	0	3.04	5.31973	1.00564e-05
	isoform_108308	0	0.17	0	5.44	3.01	1.86	0.056	3.436	4.69329	2.91108e-05
	isoform_108316	0	0	0	67.18	83.87	54.64	0	68.563	8.88265	9.39391e-22
	isoform_108336	0	0	0	2.93	2.4	2.23	0	2.52	5.21519	1.4844e-05
	isoform_108356	0	0	0	3.92	1.38	2.17	0	2.49	4.94446	0.000106135
	isoform_108358	0	0.53	0	11.82	3.69	6.47	0.176	7.326	4.15986	0.000489445
	isoform_108365	0	0	0	5.49	2.19	0.75	0	2.81	4.66367	0.000628108
	isoform_108381	0	0	0	7.69	5.61	1.48	0	4.926	5.4607	1.05209e-05
	isoform_108396	3.06	1.65	1.54	39.17	41.69	19.36	2.083	33.406	3.61139	6.7914e-10
	isoform_108403	0	0	0	4.41	6.58	14.06	0	8.35	6.2034	7.59493e-08
	isoform_108406	0	0	0	9.06	5.5	4.73	0	6.43	5.79585	4.28403e-07
	isoform_108412	0	0	0	7.44	2.97	6.49	0	5.633	5.14235	3.60037e-05
	isoform_108419	0.78	0	0.93	10.52	47.4	13.99	0.57	23.97	4.11528	0.000428324
	isoform_108436	0	0	0	18.23	8.97	11.93	0	13.043	7.03348	1.7917e-11
	isoform_108444	0	0	0.49	14.06	8.82	12.24	0.163	11.706	4.98254	5.87879e-07
	isoform_108477	0.48	0.5	0.46	10.04	8.88	3.05	0.48	7.323	3.576	9.93924e-06
	isoform_108485	0	0	0	2.62	2.53	1.15	0	2.1	4.80778	0.000189486
	isoform_108486	0	0	0	2.24	0.9	3.1	0	2.08	4.64042	0.000529196
	isoform_108512	4.98	6.92	3.54	28.81	28.3	23.33	5.146	26.813	2.14659	1.65499e-09
	isoform_108530	0	0	0	8.99	2.19	7.69	0	6.29	5.75427	1.68503e-06
	isoform_108539	0	0	0	1.5	2.13	1.48	0	1.703	4.67055	0.000318534
	isoform_108554	0	0	0	7.32	4.57	4.62	0	5.503	6.0781	4.53878e-08
	isoform_108568	0.15	0	0	3.32	2.67	3.17	0.05	3.053	4.74278	5.69555e-06
	isoform_108577	0	0.22	0.84	18.67	17	21.29	0.353	18.986	4.73012	3.35547e-06
	isoform_108584	0	0	0.31	8.66	8.61	5.73	0.103	7.666	5.43856	5.67864e-10
	isoform_108602	0	0	0	32.03	35.2	23.37	0	30.2	7.88029	6.46126e-16
	isoform_108649	0	0.42	0.76	17.99	9.19	13.12	0.393	13.433	4.61312	2.00888e-08
	isoform_108650	0	0	0	8.06	4.29	4.63	0	5.66	6.04168	7.49271e-08
	isoform_108653	0	0	0	8.79	7.09	7.21	0	7.696	6.28783	6.3255e-09
	isoform_108662	0	0	0	6.27	4.04	4.79	0	5.033	5.6846	7.60957e-07
	isoform_108673	0	0	0	7.21	4.27	14.11	0	8.53	6.22029	6.48347e-08
	isoform_108680	0	0	0.68	43.23	12.17	18.27	0.226	24.556	5.10953	1.03277e-05
	isoform_108688	0	0	0	3.06	5.64	5.37	0	4.69	5.60505	1.92647e-06
	isoform_108714	0.12	0.33	0	3.48	4.25	4.6	0.15	4.11	4.44101	4.78909e-06
	isoform_108729	3.24	1.85	2.07	22.06	10.92	9.91	2.386	14.296	2.2773	9.10024e-05
	isoform_108746	0	0	0	15.57	11.49	15.89	0	14.316	7.19566	1.75873e-12
	isoform_108754	0	0	0	7.82	11.64	2.44	0	7.3	5.73285	1.95129e-06
	isoform_108780	0	0	0	5.45	2.47	4.26	0	4.06	5.60607	1.88429e-06
	isoform_108782	0	0	0	0.95	2.15	2.46	0	1.853	4.64979	0.000448307
	isoform_108793	0	0	0	5.4	1.17	1.8	0	2.79	4.80648	0.000296438
	isoform_108801	0	0	0	19.09	16.66	3.45	0	13.066	6.29359	6.78635e-08
	isoform_108813	0	0	0	9.34	5.08	12.43	0	8.95	6.33936	1.36706e-08
	isoform_108820	0	0.85	0.75	34.36	17.58	26.98	0.533	26.306	4.82705	3.14916e-08
	isoform_108832	0.32	0	0	4.92	3.63	1.74	0.106	3.43	4.13599	0.000182018
	isoform_108836	0	0	0	2.26	2.27	2.41	0	2.313	5.10579	2.82445e-05
	isoform_108860	16.04	19.76	15.35	165.8	119.44	95.95	17.05	127.063	2.62801	8.9087e-18
	isoform_108877	0	0.35	0	7.04	2.25	4.16	0.116	4.483	4.02402	0.000507941
	isoform_108885	0	0	0	6.41	5.78	1.64	0	4.61	5.4576	8.46869e-06
	isoform_108899	0	0	0	1	2.09	3.71	0	2.266	4.70856	0.00041455
	isoform_108915	0	0	0.19	2.06	4.08	3.67	0.063	3.27	4.68792	1.9938e-05
	isoform_108927	0	0.79	0	28.72	25.58	14.9	0.263	23.066	4.92956	2.21207e-05
	isoform_108930	0	0.01	0	43.26	694.04	63.11	0.003	266.803	7.18337	3.37665e-09
	isoform_108941	0	0.17	0	4.47	3.01	1.2	0.056	2.893	4.38454	0.000229116
	isoform_108994	0	0	0	10.8	14.81	1.3	0	8.97	5.70568	5.81722e-06
	isoform_108998	0	0	0.54	29.74	15.49	25.92	0.18	23.716	5.99775	2.3199e-11
	isoform_109017	0.5	0.25	0.51	18.09	10.9	9.71	0.42	12.9	4.57141	3.51183e-13
	isoform_109047	0	0	0	3.93	4.7	2.45	0	3.693	5.53469	2.49222e-06
	isoform_109056	0.82	0.14	0.15	13.16	11.49	8.2	0.37	10.95	4.48978	8.22764e-10
	isoform_109058	0	0	0	5.77	1.49	6.36	0	4.54	5.40661	1.38603e-05
	isoform_109064	0	0	0	2.71	2.12	1.88	0	2.236	4.9978	5.40227e-05
	isoform_109091	4.09	1.16	7.05	90.66	84.96	138.4	4.1	104.673	4.0095	1.00619e-06
	isoform_109098	149.6	220.82	145.3	2222.64	1508.17	1495.3	171.906	1742.04	3.05654	4.7911e-22
	isoform_109123	0	0	0	2.08	9.98	3.74	0	5.266	5.36721	1.97033e-05
	isoform_109138	0	0.13	0	1.6	7.09	2.18	0.043	3.623	4.83985	0.000268898
	isoform_109188	0.55	0	1.06	18.69	8.54	9.8	0.536	12.343	3.75229	0.00029664
	isoform_109267	0.5	0	0	64.25	24.81	9.04	0.166	32.7	5.36098	9.90399e-06
	isoform_109282	0	0	0	13.35	10.37	7.26	0	10.326	6.47151	1.98027e-09
	isoform_109298	7.51	6.89	13.4	266.53	166.38	241.26	9.266	224.723	4.1845	4.73315e-17
	isoform_109318	0	0	0	3.95	2.26	5.98	0	4.063	5.55317	3.6518e-06
	isoform_109365	0.26	0.92	0.53	13.76	6.27	5.62	0.57	8.55	3.48178	6.33353e-06
	isoform_109367	0.53	0	0.5	13.07	7.42	9.04	0.343	9.843	4.27621	3.37021e-08
	isoform_109408	0	0	0	2.26	1.24	2.28	0	1.926	4.75674	0.000224104
	isoform_109411	0	0	0	27.11	28.48	21.1	0	25.563	7.99952	1.04054e-16
	isoform_109414	0	0	0	3.11	1.42	1.43	0	1.986	4.71888	0.000290583
	isoform_109434	0	0	0	1.66	1.42	1.98	0	1.686	4.64367	0.000364549
	isoform_109506	0.36	0	0	11.55	3.03	6.49	0.12	7.023	4.8818	8.0252e-06
	isoform_109574	1.52	0	0	898.33	1596.43	874.42	0.506	1123.06	6.48979	2.3432e-07
	isoform_109577	0	0	0	3.5	5.79	16.82	0	8.703	5.95411	8.01118e-07
	isoform_109599	0	0	0	17.26	18.73	6.6	0	14.196	6.49604	4.61391e-09
	isoform_1096	0	0	0	0.79	0.58	0.62	0	0.663	6.05	4.65623e-08
	isoform_109600	0	0	0	26.34	23.54	24.87	0	24.916	7.86616	4.23206e-16
	isoform_109623	0	0	0	14.84	14.42	18.57	0	15.943	7.21867	1.40044e-12
	isoform_109656	0	0	0	3.59	1.88	2.34	0	2.603	5.11211	3.26405e-05
	isoform_109666	0	0	0	2.36	1.16	2.62	0	2.046	4.74558	0.00026068
	isoform_109694	2.17	1.35	0	58.71	43.98	37.08	1.173	46.59	4.28887	6.70234e-05
	isoform_109714	0	0	0	2.71	1.8	2.34	0	2.283	5.00194	5.51067e-05
	isoform_109724	0	0.11	0	4.09	4.49	5.44	0.036	4.673	5.92277	1.43499e-07
	isoform_109727	0.77	1.95	1.62	15.06	11.13	9.18	1.446	11.79	2.70544	9.79794e-07
	isoform_109731	0	0	0	11.23	12.07	1.47	0	8.256	5.70513	4.41697e-06
	isoform_109758	0	0	0	4.17	3.04	3.02	0	3.41	5.32696	7.68774e-06
	isoform_109762	0	0.24	0	7.57	3.74	6.3	0.08	5.87	4.9388	3.59145e-07
	isoform_109803	0.54	0.51	0.26	48.72	22.99	21.78	0.436	31.163	5.57162	1.47658e-14
	isoform_109810	0	0	0	4.58	3.42	1.11	0	3.036	5.01495	8.881e-05
	isoform_109823	0.45	0.17	0	3.48	3.89	2.67	0.206	3.346	3.55269	6.59958e-05
	isoform_10983	0	0	0	0.3	0.48	1	0	0.593	5.03067	8.77328e-05
	isoform_109874	0	0	0.25	5.08	4.03	4.85	0.083	4.653	4.75195	2.41637e-07
	isoform_109878	0	0	0	130.85	167.61	108.87	0	135.776	9.66126	3.64989e-27
	isoform_109882	0	0	0	2.33	2.5	1.92	0	2.25	5.07415	3.44556e-05
	isoform_109906	11.28	6.93	23.34	129.03	82.55	116.86	13.85	109.48	2.54701	0.000430032
	isoform_109920	0.27	0	0	4.4	2.71	9.98	0.09	5.696	4.58723	6.98033e-05
	isoform_109924	0	0.34	0.61	14.26	11.28	5.51	0.316	10.35	4.23392	6.86451e-06
	isoform_109929	0	0	0	2.87	2.77	1.38	0	2.34	4.94483	8.64035e-05
	isoform_109997	311.18	127.75	199.22	824.58	1034.8	989.8	212.716	949.726	1.86745	0.000484893
	isoform_110002	0	0	0	10.01	7.41	12.82	0	10.08	6.70428	3.50971e-10
	isoform_110056	0	0	0	4.28	3.7	0.98	0	2.986	4.95326	0.00012723
	isoform_110090	0	0	0	7.05	6.8	4.3	0	6.05	6.15711	2.42004e-08
	isoform_110114	0	0	0.55	8.45	7.16	9.14	0.183	8.25	4.48712	1.07918e-05
	isoform_110118	19.73	37.24	22.81	129.8	147.57	77.05	26.593	118.14	1.85563	0.000243649
	isoform_110125	0.33	0	0.3	6.89	4.36	6.38	0.21	5.876	4.41026	5.59118e-08
	isoform_110145	0.08	0	0	11.34	6.99	6.13	0.026	8.153	6.00959	8.83788e-08
	isoform_11015	0	0	0	17.36	11.5	7.79	0	12.216	8.7867	2.88321e-20
	isoform_110160	0.4	0	0	3.65	3.51	2.98	0.133	3.38	3.95901	2.76111e-05
	isoform_110171	0	0	0	3.53	3.83	1.48	0	2.946	5.13786	3.4429e-05
	isoform_110178	0	0	0	1.46	2.45	2.99	0	2.3	4.8716	0.000138895
	isoform_110193	1.64	3.2	5.88	28.11	24.78	24.87	3.573	25.92	2.45265	0.000550173
	isoform_110202	0	0.27	0	4.21	2.17	3.19	0.09	3.19	4.1567	6.80734e-05
	isoform_110233	2.46	0.77	0.65	102.71	106.85	73.52	1.293	94.36	5.63313	6.03474e-20
	isoform_110286	0	0	0.33	6.18	2.39	4.78	0.11	4.45	4.43782	3.22358e-05
	isoform_110299	0	0	0	3.03	5.13	3.24	0	3.8	5.54584	2.38771e-06
	isoform_110335	0	0.5	0.4	12.34	7.27	6.16	0.3	8.59	4.17811	3.33571e-07
	isoform_110339	0	0	0	16.05	9	4.84	0	9.963	6.56209	3.12023e-09
	isoform_110351	0	0	0	2.52	1.5	3.72	0	2.58	4.99271	7.89141e-05
	isoform_110364	0	0	0	5.81	11.96	6.39	0	8.053	6.17171	3.86308e-08
	isoform_110367	0	0.36	0	9.27	4.17	7.06	0.12	6.833	4.7775	1.65363e-06
	isoform_11037	13.33	8.06	10.95	43.6	36.59	37.71	10.78	39.3	1.64295	1.10518e-06
	isoform_110379	0.18	0	0	5.7	4.57	2.64	0.06	4.303	5.00462	1.97925e-06
	isoform_110392	0.49	0	0.42	5.79	3.91	3.26	0.303	4.32	3.36451	7.74591e-05
	isoform_110426	0.45	0.71	1.1	133.61	100.53	65.85	0.753	99.996	6.43838	3.09229e-26
	isoform_110439	0	0	0	18.23	15.68	9.64	0	14.516	7.04335	1.16429e-11
	isoform_110441	0	0	0	4.64	1.12	1.46	0	2.406	4.58705	0.000770867
	isoform_110468	0	0	0	50.86	39.47	30.66	0	40.33	8.48064	3.20552e-19
	isoform_110509	0	0	0	4.77	1.49	1.75	0	2.67	4.8164	0.000233421
	isoform_110531	0	0	0	12.53	2.89	8.54	0	7.986	5.65423	3.00443e-06
	isoform_110543	0.73	1.2	2.57	43.63	35.92	50.88	1.5	43.476	4.3486	1.46874e-10
	isoform_110558	0	0	0	4.48	1.9	4.78	0	3.72	5.33269	1.31595e-05
	isoform_110563	0	0	0	27.16	4.61	22.17	0	17.98	6.52758	1.77872e-08
	isoform_110607	0	0	0	18.47	9.03	25.75	0	17.75	7.09899	3.72178e-11
	isoform_110639	0.2	0.23	0	4.18	2.21	2.55	0.143	2.98	4.09552	5.25134e-05
	isoform_110649	0	0.63	0	36.29	21.97	16.96	0.21	25.073	5.76452	1.59451e-09
	isoform_110675	0	0	0	1.85	1.09	2.56	0	1.833	4.55611	0.000648963
	isoform_110676	0	0	0	4.3	4.02	8.91	0	5.743	5.7637	9.41969e-07
	isoform_110714	0	0	0	4.31	5.99	8.93	0	6.41	5.92913	2.46231e-07
	isoform_110754	0	0	0	22.44	10.05	17.75	0	16.746	7.14821	8.52435e-12
	isoform_110758	0	0	0	56.94	40.26	59.1	0	52.1	8.38443	1.734e-18
	isoform_110759	1.47	2.37	1.64	167.48	60.4	5.63	1.826	77.836	4.23097	0.000147425
	isoform_110765	16.66	16.86	12.94	105.02	106.12	79.84	15.486	96.993	2.39671	6.1251e-26
	isoform_110779	0	0	0	19.72	17.02	8.85	0	15.196	7.11804	9.48531e-12
	isoform_110787	1.47	1.35	0	21.31	26.67	16.83	0.94	21.603	3.72618	0.000404362
	isoform_11079	2.68	1.22	6.6	32.7	61.32	45.11	3.5	46.376	3.15673	0.000291969
	isoform_110798	0	0	0	8.66	6.93	6.32	0	7.303	6.41279	2.23748e-09
	isoform_110824	0.15	0.15	0	2.37	2.44	2.42	0.1	2.41	3.92831	7.33452e-05
	isoform_110835	0	0.91	1.12	105.51	99.59	89.46	0.676	98.186	6.32515	3.96824e-17
	isoform_110842	0	0	0	4.32	3.96	3.83	0	4.036	5.75618	3.9443e-07
	isoform_110857	0.56	1.53	1.81	34.12	24.43	25.88	1.3	28.143	4.05802	4.24288e-13
	isoform_110883	0	0	0	4.37	2.36	6.84	0	4.523	5.31536	1.57786e-05
	isoform_110900	1.41	0	0	78.67	52.86	116.01	0.47	82.513	4.75865	0.000492943
	isoform_110911	0	0.44	0	22.61	12.02	8.39	0.146	14.34	5.38176	4.27891e-08
	isoform_110952	0	0	0	2.77	3.63	1.24	0	2.546	4.8618	0.000162918
	isoform_110957	59.85	69.02	76.54	295.05	258.38	349.27	68.47	300.9	1.85858	2.4857e-08
	isoform_110965	0.33	0	0	19.25	10.5	7.71	0.11	12.486	5.48882	1.08403e-08
	isoform_111019	0	0	0.3	2.16	2.11	2.33	0.1	2.2	3.68825	0.000512665
	isoform_11105	2.87	3.38	2.83	16.19	10.79	8.15	3.026	11.71	1.71099	9.59755e-06
	isoform_111055	0	0	0	4.3	4.56	1.62	0	3.493	5.27151	1.73453e-05
	isoform_111091	0	0	0	4.44	7.42	2.39	0	4.75	5.58469	3.05096e-06
	isoform_111102	27.61	50.22	33.8	644.33	622.06	770.9	37.21	679.096	3.89218	1.20523e-25
	isoform_111110	0	0	0	3.19	4.04	1.98	0	3.07	5.27501	1.30572e-05
	isoform_111120	0.81	0	0.73	9.36	5.8	8.91	0.513	8.023	3.44134	0.000160814
	isoform_111133	0	0	0	2.36	2.17	1.53	0	2.02	4.80327	0.000154414
	isoform_111220	6.28	3.87	2.42	26.21	24.32	45.59	4.19	32.04	2.61678	3.84785e-05
	isoform_111224	0	0	0	2.69	5.09	2.33	0	3.37	5.06158	5.06764e-05
	isoform_111231	0	0	0	1.77	1.84	2.63	0	2.08	4.84205	0.000138306
	isoform_111244	0	0	0	4.62	3.21	3.86	0	3.896	5.38248	5.59944e-06
	isoform_111258	0	0	0	12.66	9.07	8.36	0	10.03	6.81351	6.90516e-11
	isoform_111265	1.14	0	0.91	1277.99	1262.72	1124.35	0.683	1221.69	9.51056	9.44043e-37
	isoform_111277	0.42	0.22	0	5.24	3.52	3.85	0.213	4.203	3.91273	4.26499e-06
	isoform_111292	0.35	0	0.57	21.12	11.98	11.75	0.306	14.95	5.07245	9.76183e-11
	isoform_111304	0.76	0.83	0.66	64.12	78.86	46.19	0.75	63.056	6.09094	1.35714e-28
	isoform_111309	0.45	0.46	0	8.27	7.06	7.88	0.303	7.736	4.40041	1.46366e-10
	isoform_111376	0	0	0	4.92	7.13	1.43	0	4.493	5.12154	6.4129e-05
	isoform_111387	0	0	0.31	9.11	8.46	5.32	0.103	7.63	5.34722	2.54851e-09
	isoform_111423	0	0	0	3.19	3.28	2.39	0	2.953	5.25969	1.16242e-05
	isoform_111424	0	0	0	16.16	7.59	10.04	0	11.263	6.52948	1.77412e-09
	isoform_111425	0	0	0	4.58	1.75	1.62	0	2.65	4.89596	0.000144764
	isoform_111426	0.34	0	0.93	18.26	17.99	14.45	0.423	16.9	4.80427	1.87329e-10
	isoform_111486	30.38	87.37	6.87	3076.11	3820.05	5618.27	41.54	4171.48	5.60663	8.01127e-10
	isoform_111494	0.8	0	0	8.83	6.08	9.51	0.266	8.14	4.09554	0.000109957
	isoform_111520	0	0	0	3.82	1.44	1.91	0	2.39	4.84541	0.000163372
	isoform_111536	0	0	0	5.74	3.78	1.97	0	3.83	5.36488	1.00057e-05
	isoform_111538	0	0	0	11.78	2.5	4.39	0	6.223	5.6301	3.94373e-06
	isoform_111542	0	0	0	2.98	2.71	1.7	0	2.463	4.91642	9.04205e-05
	isoform_111543	7.06	16.41	15.75	194.4	223.09	258.53	13.073	225.34	3.71729	9.13364e-13
	isoform_111556	0	0.28	0.28	3.6	2.74	2.78	0.186	3.04	3.44486	8.75594e-05
	isoform_111557	0	0	0	9.8	5.29	3.6	0	6.23	5.9461	2.29815e-07
	isoform_111585	0.84	0	0	471.94	303.5	212.75	0.28	329.396	8.01952	2.01486e-16
	isoform_111589	0	0.42	0	19.06	6.81	13.8	0.14	13.223	5.25225	2.05558e-07
	isoform_111603	0.41	0.22	0.44	4.77	2.85	3.13	0.356	3.583	3.07322	8.40422e-05
	isoform_111620	0	0	0	9.76	4.06	6.58	0	6.8	5.98432	1.54532e-07
	isoform_111663	0.35	0	0	3.01	3.25	2.5	0.116	2.92	4.12029	3.02665e-05
	isoform_111666	0	0	0	13.5	8.64	14.74	0	12.293	6.72014	2.84452e-10
	isoform_111667	1.74	0.43	1.34	70.56	50.96	40.37	1.17	53.963	5.07158	1.59294e-17
	isoform_11170	0	0	0	1.13	1.57	1.97	0	1.556	6.34949	7.49845e-09
	isoform_111701	0	0	0	2.21	3.76	4.55	0	3.506	5.3387	1.03168e-05
	isoform_111733	4.58	3.84	3.09	51.03	22.13	26.17	3.836	33.11	2.78737	4.41661e-08
	isoform_111762	0	0	0	2.79	5.59	2.26	0	3.546	4.84089	0.00017229
	isoform_111763	0.87	0	0.27	17.91	9.34	7.23	0.38	11.493	4.17627	1.4063e-05
	isoform_111769	0	0	0	20.18	24.83	38.08	0	27.696	7.495	2.83628e-13
	isoform_111771	0	0	0.36	4.09	5.21	1.62	0.12	3.64	3.99874	0.000606661
	isoform_111810	0	0	0	1.33	2.01	1.35	0	1.563	4.45578	0.000874519
	isoform_111827	0	0	0.47	16.61	6.21	4.81	0.156	9.21	4.60261	5.58969e-05
	isoform_111838	0	0	0	2.03	3.53	1.25	0	2.27	4.71123	0.00033179
	isoform_111874	0	0	0.73	10.56	18.89	8.08	0.243	12.51	4.35102	5.4607e-05
	isoform_111901	1.82	0.87	0.57	38.47	80.37	26.18	1.086	48.34	4.87469	3.05255e-11
	isoform_111907	0	0	0	165.29	293.7	235.52	0	231.503	10.2309	2.22899e-30
	isoform_111934	3.12	3.85	1.3	44.75	42.05	33.23	2.756	40.01	3.53155	1.19983e-13
	isoform_111945	0	0	0	2.17	1.42	5.28	0	2.956	4.75088	0.000372504
	isoform_111959	0	0	0	1.94	1.41	2.81	0	2.053	4.68783	0.000340082
	isoform_111966	1.66	2.06	3.55	25.18	30.67	23.79	2.423	26.546	3.13227	3.92909e-10
	isoform_111971	0	0	0	22.63	21.19	11.43	0	18.416	6.81107	1.2932e-10
	isoform_111991	0	0	0	118.71	112.04	138.15	0	122.966	9.79888	1.6899e-28
	isoform_111994	0.41	0.62	0	13.49	15.89	14.48	0.343	14.62	5.06802	3.06314e-13
	isoform_111997	0	0	0	4.69	0.74	2.44	0	2.623	4.57783	0.000884096
	isoform_112031	0.76	0.78	1.06	10.18	8.26	13.5	0.866	10.646	3.31763	9.07784e-08
	isoform_112085	0	0.55	0.73	10.47	18.94	13.63	0.426	14.346	4.56757	1.4276e-08
	isoform_112091	0.46	0.29	0.57	4.26	3.72	2.71	0.44	3.563	2.82454	5.71209e-05
	isoform_112108	6.1	12.06	8.85	118.02	124.4	132.18	9.003	124.866	3.48872	1.79733e-19
	isoform_112135	0	0	0	3.85	3.57	2.18	0	3.2	5.28635	1.12938e-05
	isoform_112150	0.66	0.63	0	31.24	41.3	32.17	0.43	34.903	5.91902	7.78647e-21
	isoform_112156	0	0	0	7.38	2.36	9.97	0	6.57	5.76056	1.66829e-06
	isoform_112167	0	0.59	0.53	10.9	5.14	5.04	0.373	7.026	3.63239	9.21701e-05
	isoform_112171	2.01	1.89	1.25	48.75	40.15	42.54	1.716	43.813	4.41484	6.18371e-38
	isoform_112184	1.15	0.58	1.05	27.83	22.66	24.83	0.926	25.106	4.47457	8.78255e-24
	isoform_112190	0	0	0	11.52	11.25	9.41	0	10.726	6.7148	1.35231e-10
	isoform_112207	0	0	0	3.58	3.18	4.09	0	3.616	5.45544	3.45546e-06
	isoform_112209	0	0	0	3	1.3	1.62	0	1.973	4.59354	0.000525687
	isoform_112220	0	0	0	2.76	2.88	2.2	0	2.613	5.0073	5.06256e-05
	isoform_112224	0	0	0	3.71	3.31	4.16	0	3.726	5.40738	4.73495e-06
	isoform_112229	0.95	0	1.16	58.11	41.09	34.36	0.703	44.52	4.96616	7.92544e-08
	isoform_112249	4.62	2.64	8.17	135.81	99.98	119.94	5.143	118.576	4.05933	8.55421e-12
	isoform_112272	0	0	0	74.7	161.98	85.32	0	107.333	9.16811	5.66643e-22
	isoform_112280	0	0	0.53	6.72	6.3	13.17	0.176	8.73	4.64695	1.47122e-05
	isoform_112306	0	0	0	2.73	2.26	2.89	0	2.626	4.72768	0.000229002
	isoform_112314	0	0	0	3.24	1.5	1.31	0	2.016	4.52312	0.00076011
	isoform_112316	9.5	25.65	11.18	141.48	97.22	128.42	15.443	122.373	2.65134	4.78909e-06
	isoform_112331	1.09	0.41	1.15	15.56	15.91	17.33	0.883	16.266	3.83973	3.08157e-12
	isoform_112333	0	0	0	4.51	2.72	7.28	0	4.836	5.52654	4.35072e-06
	isoform_112381	97.72	117.86	103.59	699.06	468.35	729.88	106.39	632.43	2.30323	2.86449e-12
	isoform_112383	2.88	2.22	0.87	75.34	48.68	22.99	1.99	49.003	4.09585	1.01232e-08
	isoform_112392	4.3	1.41	4.36	39.63	37.54	30.31	3.356	35.826	3.02194	1.10535e-06
	isoform_112403	0.76	1	0.35	5.16	6.06	4.04	0.703	5.086	2.65803	4.5611e-05
	isoform_112407	0	0	0	7.14	2.68	2.05	0	3.956	5.22239	3.04256e-05
	isoform_112448	1.16	0.84	0.26	5.2	3.73	4.13	0.753	4.353	2.26963	0.000876008
	isoform_112482	0	0.08	0.22	5.84	4.78	4.35	0.1	4.99	5.22862	1.2396e-07
	isoform_112534	0	0	0	2.68	2.35	2.83	0	2.62	5.15708	2.13036e-05
	isoform_112541	0.63	0.48	1.31	32.87	26.13	23.01	0.806	27.336	4.68786	2.50274e-16
	isoform_112576	0.43	0	0	5.68	3.99	3.96	0.143	4.543	4.08567	1.88522e-05
	isoform_112579	0	0	0	2.96	2.68	2.5	0	2.713	5.16907	1.9172e-05
	isoform_112582	0	0	0	17.48	10.34	9.81	0	12.543	6.61115	6.50487e-10
	isoform_112594	0	0	0	5.72	4.39	3.14	0	4.416	5.7339	5.9323e-07
	isoform_112601	0.24	0	0	5.11	4.96	2.85	0.08	4.306	4.9551	2.10863e-06
	isoform_112650	0.63	1.18	0.72	8.49	7.6	7.05	0.843	7.713	2.95738	9.30774e-09
	isoform_112667	0	0	0	3.77	1.88	1.84	0	2.496	4.8943	0.000118151
	isoform_112679	0	0	0	3.84	11.6	6.21	0	7.216	5.78222	9.67685e-07
	isoform_112705	0	0	0	3.95	1.77	3.07	0	2.93	5.10379	3.78242e-05
	isoform_112736	0.37	0	0	5.37	4.38	6.03	0.123	5.26	4.79328	2.62208e-07
	isoform_112769	0.78	0	0	11.02	11.46	7.63	0.26	10.036	4.30776	9.34793e-05
	isoform_112780	0.6	0	0	8.98	9.42	11.44	0.2	9.946	5.06069	4.5272e-09
	isoform_112791	0	0	0	10.37	7.28	14.03	0	10.56	6.60313	1.04993e-09
	isoform_112836	16.5	11.65	2.56	166.86	270.69	133.33	10.236	190.293	3.6735	4.76941e-06
	isoform_112851	0	0	0	4.21	2.16	2.44	0	2.936	5.13577	2.9194e-05
	isoform_112862	2	1.26	1.41	65.92	38.7	29.58	1.556	44.733	4.40836	8.863e-17
	isoform_112882	0	0	0	5.94	2.44	3.05	0	3.81	5.08829	4.62988e-05
	isoform_112910	0	0	0	3.28	2.63	3.91	0	3.273	5.03786	4.63361e-05
	isoform_112921	0.87	0	0.91	7.92	6.66	7.38	0.593	7.32	3.15602	0.000525241
	isoform_112931	0	0	0	11.05	9.43	3.35	0	7.943	6.07005	1.29237e-07
	isoform_112952	5.19	1.2	4.54	316.73	261.26	173.25	3.643	250.413	5.45433	1.43615e-16
	isoform_112959	0.65	0.64	0	11.4	16.04	14.63	0.43	14.023	4.56062	1.18501e-10
	isoform_11297	0	0	0	1.14	1.01	0.33	0	0.826	5.39252	1.07915e-05
	isoform_113028	0	0	0	11.37	8.3	3.89	0	7.853	6.13891	6.12592e-08
	isoform_113050	4.27	10.04	7.39	82.9	42.34	80.8	7.233	68.68	2.86307	1.35275e-06
	isoform_113085	0	0	0	5.33	2.4	2.5	0	3.41	5.22855	2.00062e-05
	isoform_113086	0	0	0.33	5.64	5.12	5.34	0.11	5.366	4.83446	7.97406e-08
	isoform_113102	0.19	0	0.23	3.58	3.11	2.04	0.14	2.91	3.98511	7.28993e-05
	isoform_113162	0.32	0	0	3.61	4.05	2.52	0.106	3.393	4.1499	3.97893e-05
	isoform_113166	0.73	0	0.88	27.02	34.28	38.74	0.536	33.346	5.25008	4.28911e-11
	isoform_113197	0	0	0	3.33	1.68	3.58	0	2.863	5.12625	3.47344e-05
	isoform_11321	0	0	0	0.61	1.49	0.21	0	0.77	4.96376	0.000172372
	isoform_113213	1.46	0.25	1.22	51.17	57.06	44.32	0.976	50.85	5.14462	8.04571e-13
	isoform_113221	1.84	9.41	0.94	202.21	230.12	286.84	4.063	239.723	4.94311	1.20391e-07
	isoform_113222	0	0	0	3.02	4.37	4.07	0	3.82	5.44192	4.12475e-06
	isoform_11326	0	0	0	2.93	6.25	0.46	0	3.213	6.0889	7.97206e-07
	isoform_113261	0	0	0	8.75	1.23	6.53	0	5.503	5.2232	5.28485e-05
	isoform_113268	0	0	0.48	72.36	89.2	96.31	0.16	85.956	8.00015	6.87176e-26
	isoform_113269	8.34	12.03	14.16	68.01	36.8	65.4	11.51	56.736	1.99595	0.000191753
	isoform_113270	0	0	0	3.98	5.61	3.39	0	4.326	5.62362	1.26179e-06
	isoform_113273	0	0	0	5.19	4.19	4.7	0	4.693	5.78943	3.24198e-07
	isoform_113301	0.38	0	0.55	5.25	8.38	8.23	0.31	7.286	4.01875	2.95559e-06
	isoform_113320	0.43	0	0	9.79	15.34	13.37	0.143	12.833	5.44825	5.11336e-10
	isoform_113353	0	0	0	10.41	10.88	7.32	0	9.536	6.4861	1.35102e-09
	isoform_113355	15.45	7.5	5.44	224.04	130.98	196.31	9.463	183.776	3.89589	1.69267e-12
	isoform_113377	0	0	0	6.21	4.55	5.15	0	5.303	5.60114	1.27927e-06
	isoform_113383	0	0	0.94	19.34	16.5	19.15	0.313	18.33	4.45786	9.52392e-05
	isoform_113394	1.37	11.29	5.18	116.41	119.59	51	5.946	95.666	3.35405	0.000254072
	isoform_113399	0	0	0	3.8	1.46	2.02	0	2.426	4.75338	0.000259971
	isoform_113408	0	0	0	1.69	2.41	1.23	0	1.776	4.52446	0.000660712
	isoform_113471	0	0	0	3.09	2.68	2.65	0	2.806	5.08509	3.15794e-05
	isoform_113490	0	0.69	0	38.77	136.78	119.79	0.23	98.446	6.31138	3.36731e-08
	isoform_113580	0.78	0	0	13.27	8.44	8.3	0.26	10.003	4.32863	1.75114e-05
	isoform_113597	0	0	0	5.42	4.08	4.61	0	4.703	5.77073	3.80824e-07
	isoform_113608	0	0	0	126.82	106.98	40.34	0	91.38	8.84478	1.93375e-19
	isoform_113610	4.53	3.78	3.08	21.64	20.71	40.63	3.796	27.66	2.56077	3.43104e-05
	isoform_113622	0	0	0	5.77	5.19	5.46	0	5.473	5.96541	8.2767e-08
	isoform_113631	0	0	0	1.83	3.49	3.32	0	2.88	4.98653	7.46891e-05
	isoform_113634	0.6	1.67	0.65	48.04	47.72	27.15	0.973	40.97	4.92471	2.43706e-16
	isoform_113662	0	0	0	17.2	6.9	3.71	0	9.27	5.81211	1.24732e-06
	isoform_113677	6.01	9.09	7.2	27.8	29.34	17.31	7.433	24.816	1.47771	0.000555995
	isoform_113698	0	0	0	18.12	4.77	8.26	0	10.383	6.25145	4.88596e-08
	isoform_113760	0	0	0	3.2	3.61	3.17	0	3.326	4.65864	0.00031361
	isoform_113761	1.85	0.63	1.37	23.18	18.38	20.72	1.283	20.76	3.71091	3.09468e-13
	isoform_113796	0	0	0	3	6.69	0.92	0	3.536	4.74229	0.000472345
	isoform_113831	0	0	0	4.28	6.32	1.24	0	3.946	4.95185	0.000138644
	isoform_113832	0	0	0.69	77.34	63.34	75.53	0.23	72.07	7.15555	3.23177e-18
	isoform_113833	0	0.32	0.36	11.4	7.67	7.76	0.226	8.943	4.89983	1.50377e-10
	isoform_113860	0	0	0	8.21	6.92	3.47	0	6.2	5.91111	2.34513e-07
	isoform_113881	0.26	0	0	17.47	11.93	8.12	0.086	12.506	6.17673	1.37666e-10
	isoform_113894	0	0	0	2.49	2.05	1.03	0	1.856	4.46976	0.000898022
	isoform_113901	0	0	0	1.49	3.13	3.16	0	2.593	4.92505	0.000107236
	isoform_113902	0	0	0	1.99	2.38	1.98	0	2.116	4.76956	0.000179954
	isoform_113918	0	0.59	0.31	5.54	4.42	6.3	0.3	5.42	3.79782	1.93873e-05
	isoform_113927	0	0	0.29	10.24	6.22	4.62	0.096	7.026	4.94859	3.78472e-07
	isoform_113947	1.04	1.07	0.55	21.28	20.42	17.71	0.886	19.803	4.23893	2.29405e-22
	isoform_113967	249.32	252.12	270.85	697.91	832.62	1151.42	257.43	893.983	1.52867	0.000270459
	isoform_113979	0	0	0	3.42	8.21	3.48	0	5.036	5.51386	4.62817e-06
	isoform_114000	0	0	0	3.04	1.72	1.41	0	2.056	4.64875	0.000388039
	isoform_114046	0.33	0.71	1.73	25.09	20.94	15.38	0.923	20.47	3.91169	3.04607e-07
	isoform_114056	0	0	0	2.91	2.4	2.22	0	2.51	4.96822	6.20975e-05
	isoform_114060	0	0	0.54	10.29	6.9	8.53	0.18	8.573	4.91491	2.81439e-08
	isoform_114061	0	0.43	0	13.2	7.66	9.38	0.143	10.08	5.12467	2.53462e-08
	isoform_114088	0.22	0.31	0.25	7.09	9.22	9.3	0.26	8.536	4.77152	3.9203e-10
	isoform_114105	0	0	0	6.89	2.75	2.73	0	4.123	5.30974	1.46743e-05
	isoform_114119	0	0	0	7.38	7.24	4.43	0	6.35	5.55888	1.90657e-06
	isoform_114138	0	0	0	17.28	15.49	7.91	0	13.56	6.92382	5.66878e-11
	isoform_114171	0	0	0	4.83	2.04	3.81	0	3.56	5.24818	1.80685e-05
	isoform_114189	0	0.93	0	14.32	9.75	9.53	0.31	11.2	4.13931	0.000262722
	isoform_114196	0	0.73	0	17.16	7.62	9.22	0.243	11.333	4.56141	2.16758e-05
	isoform_114201	0	0	0	2.89	4.21	0.91	0	2.67	4.64627	0.000567759
	isoform_114203	0	0	0	2.59	1.25	2.19	0	2.01	4.56849	0.000572443
	isoform_114211	0	0	0	33.92	28.17	24.97	0	29.02	7.97123	1.31226e-16
	isoform_114215	0	0	0	1.84	11.57	10	0	7.803	5.38226	2.33413e-05
	isoform_114216	41.08	43.21	17.43	359.82	363.31	293.37	33.906	338.833	3.0214	1.84616e-11
	isoform_11422	0	0	0.01	8.14	3.96	5.91	0.003	6.003	7.92816	1.43426e-15
	isoform_114252	0	0	0.44	3.03	5.58	4.24	0.146	4.283	3.80311	0.000545032
	isoform_114257	0.3	0.31	0.36	25.18	17.7	13.38	0.323	18.753	5.44414	5.06362e-16
	isoform_114285	0	0	0	2.6	5.37	1.31	0	3.093	4.84475	0.000216499
	isoform_114377	3.81	2.47	3.15	88.13	116.74	136.03	3.143	113.633	4.82465	1.17459e-28
	isoform_114382	0	0.63	0	38.9	37.43	17.69	0.21	31.34	6.17676	6.37243e-12
	isoform_114392	0	0	0	2.19	4.72	4.26	0	3.723	5.27836	1.57274e-05
	isoform_114394	1.97	0.7	1.39	36.94	20.66	33.75	1.353	30.45	4.13812	1.96103e-12
	isoform_114399	2.2	0.88	0.43	16.42	10.59	6.18	1.17	11.063	2.81226	0.00075206
	isoform_114408	0.65	0	0.02	15.96	18.59	3.52	0.223	12.69	4.33217	0.000636632
	isoform_114422	0	0.6	0.62	6.6	8.18	4.67	0.406	6.483	3.47683	3.96007e-05
	isoform_114428	3.15	2.13	1.82	10.04	10.64	13	2.366	11.226	1.99108	1.64995e-05
	isoform_114439	0	0	0	3.19	7.9	5.84	0	5.643	5.71643	1.17142e-06
	isoform_114446	2.49	6.19	2.85	32.01	37.01	39.17	3.843	36.063	2.9185	2.67327e-08
	isoform_114450	0	0	0	2.39	1.24	1.93	0	1.853	4.48381	0.0008027
	isoform_114461	0	0	0	13.03	9.56	11.81	0	11.466	6.33589	4.83555e-09
	isoform_114465	1.22	1.46	0.93	22.9	18.88	12.31	1.203	18.03	3.62738	2.92753e-13
	isoform_114467	1.11	0.15	0.44	14.89	13.04	5.73	0.566	11.22	3.68942	1.77228e-05
	isoform_114470	0	0	0	15.55	13.09	29.76	0	19.466	6.86999	2.09627e-10
	isoform_114472	0.44	0.57	0	10.64	5.19	2.99	0.336	6.273	3.44371	0.000861787
	isoform_114480	6.17	5.38	11.35	1073.6	758.06	673.31	7.633	834.99	6.27485	3.16676e-38
	isoform_114541	0.47	0.24	0.68	7.82	6.48	2.86	0.463	5.72	3.2966	0.000115134
	isoform_114543	0	0	0	2.81	2.61	3.36	0	2.926	5.09906	3.13437e-05
	isoform_114547	0	0	0.42	4.3	5.09	2.97	0.14	4.12	3.89454	0.00015891
	isoform_114562	0	0	0	7.08	3.97	7.85	0	6.3	5.9233	2.17614e-07
	isoform_114568	0	0	0	2.37	3.67	0.97	0	2.336	4.52617	0.000880184
	isoform_114599	0.4	0	0.35	3.82	2.01	3.88	0.25	3.236	3.35102	0.000595216
	isoform_114609	2.69	5.08	4.89	25.46	24.65	16.3	4.22	22.136	2.09141	3.23603e-05
	isoform_114647	0	0	0	5.29	1.99	2.48	0	3.253	5.02264	6.96245e-05
	isoform_114650	0	0	0	2.48	2.39	1.82	0	2.23	4.81935	0.000138901
	isoform_114663	0	0	0	5.75	3.44	4.42	0	4.536	5.59703	1.49546e-06
	isoform_114665	0	0	0	2.45	1.44	2.34	0	2.076	4.63212	0.000404859
	isoform_114699	0	0	0	7.35	3.88	2.3	0	4.51	5.16299	3.4771e-05
	isoform_114752	0	0	0	1.85	5.93	3.02	0	3.6	4.87293	0.000175573
	isoform_114764	0	0	0	5.71	4.93	1.32	0	3.986	5.09646	6.35968e-05
	isoform_114771	0	0	0	8.02	5.18	1.83	0	5.01	5.30449	1.96456e-05
	isoform_114785	0.81	0.54	1.15	4.12	6.81	5.13	0.833	5.353	2.42191	0.00073255
	isoform_114804	0	0	0	63.71	40.52	16.47	0	40.233	7.78173	8.14387e-14
	isoform_114829	0	0	0	11.43	13.76	7.14	0	10.776	6.60179	7.80456e-10
	isoform_114837	0.45	0.85	0.12	19.36	17.19	16.26	0.473	17.603	4.78919	7.59171e-13
	isoform_114839	0	0	0	3.49	2.15	1.67	0	2.436	4.7835	0.00019835
	isoform_11484	0	0	0	1.08	1.88	2.86	0	1.94	6.44332	8.2174e-09
	isoform_114843	0	0	0.5	5.35	4.18	9.6	0.166	6.376	4.06821	0.000378963
	isoform_114868	0	0	0	20.58	44.88	81.72	0	49.06	7.87524	1.04425e-13
	isoform_114869	0.21	0.8	0.68	13.07	13.57	9.43	0.563	12.023	4.16725	1.4233e-11
	isoform_11487	0	0	0	19.34	10.43	4.15	0	11.306	8.165	3.76953e-15
	isoform_114898	0	0	0	4.34	2.1	2.38	0	2.94	5.00615	6.43154e-05
	isoform_114914	2.23	0	0	174.04	136.12	351.43	0.743	220.53	4.95816	0.000314489
	isoform_114949	0	0	0	2.75	3.4	5.2	0	3.783	5.29603	1.32382e-05
	isoform_114955	0.85	0.57	0.26	10.48	5.35	7.67	0.56	7.833	3.6431	6.56413e-07
	isoform_114987	0	0.25	0	2.87	3.59	2.62	0.083	3.026	4.44854	4.31431e-05
	isoform_114998	1.02	0.51	1.02	14.93	12.91	12.3	0.85	13.38	3.68535	4.71976e-14
	isoform_11500	0	0	0	1.44	0.2	0.42	0	0.686	4.77147	0.000442693
	isoform_115009	0	0.25	0.22	8.03	4.94	7.31	0.156	6.76	5.02597	2.80976e-08
	isoform_115014	0	0	0	7.2	8.5	5.1	0	6.933	6.11434	3.4499e-08
	isoform_11502	0	0	0	2.04	2.25	2.54	0	2.276	6.95204	1.84277e-11
	isoform_115042	0	0.64	0	5.61	5.71	6.37	0.213	5.896	4.01081	8.26578e-05
	isoform_115048	0	0	0	2.39	5.32	4.61	0	4.106	5.1282	3.74173e-05
	isoform_115057	0	0.22	0	8.03	9.13	4.67	0.073	7.276	5.35383	1.22297e-07
	isoform_115066	0	0	0	3.62	2.54	4.06	0	3.406	5.24762	1.42682e-05
	isoform_115078	0	0	0	1.5	2.03	6.56	0	3.363	4.75661	0.000410199
	isoform_115079	0.3	0.27	0	2.68	4.16	1.92	0.19	2.92	3.48117	0.000770863
	isoform_115093	0	0	0	2.54	2.5	2.35	0	2.463	4.92996	7.5822e-05
	isoform_115111	12.62	12.99	15.66	427.11	493.27	343.45	13.756	421.276	4.62007	3.77039e-56
	isoform_115159	0.62	1.95	1.62	71.56	93.12	57.29	1.396	73.99	5.31833	1.679e-22
	isoform_115162	0	0.28	0	13.47	14.49	9.58	0.093	12.513	6.26772	1.20006e-11
	isoform_115163	0	0	0	5.69	6.64	2.71	0	5.013	5.56088	2.72615e-06
	isoform_115186	0	0	0	24.31	13.06	22.44	0	19.936	7.33416	9.19592e-13
	isoform_115190	0.37	0	0.31	4.33	2.32	4.08	0.226	3.576	3.69958	0.000586089
	isoform_115211	0.91	0.96	0	20.76	16.3	8.93	0.623	15.33	3.99835	7.46941e-06
	isoform_115215	0	0	0	7.44	5.48	4.43	0	5.783	5.87759	1.93456e-07
	isoform_115220	0	0	0	1.58	2.26	4.27	0	2.703	4.75961	0.000288266
	isoform_115269	0	0.2	0	10.17	13.87	7.17	0.066	10.403	5.8611	1.9657e-09
	isoform_115285	0	0	0	79.85	37.18	16.34	0	44.456	7.6738	6.46866e-13
	isoform_115293	0.18	0	0	2.64	4.35	3.48	0.06	3.49	4.63976	1.95871e-05
	isoform_115313	2.38	3	2.91	39.74	49.52	27.54	2.763	38.933	3.51752	5.05486e-17
	isoform_115318	1.14	0.27	0.79	11.9	12.34	12.18	0.733	12.14	3.82006	4.28346e-10
	isoform_115336	1.17	2	1.65	6.09	5.99	6.19	1.606	6.09	1.68476	0.000756609
	isoform_115341	0	0	0	7.77	4.4	2.75	0	4.973	5.59081	2.4326e-06
	isoform_115357	0	0	0	6.3	8.91	4.94	0	6.716	5.58356	1.77945e-06
	isoform_115386	0	0	0	11.12	3.53	5.49	0	6.713	5.78229	9.26321e-07
	isoform_115387	0	0.21	0	6.49	5.93	4.57	0.07	5.663	5.17562	2.19477e-07
	isoform_115409	0	0	0	192.14	59.64	104.43	0	118.736	8.81498	3.88397e-19
	isoform_115411	0	0	0	28.83	38.35	16.77	0	27.983	7.4262	5.12543e-13
	isoform_115436	0	0	0	12.69	5.63	4.61	0	7.643	5.95932	2.43359e-07
	isoform_115445	0	0	0	3.78	2.9	1.11	0	2.596	4.67583	0.000415772
	isoform_115446	0	0	0	2.28	2.42	1.55	0	2.083	4.64962	0.00034552
	isoform_11545	0	0	0	6.08	3.87	4.46	0	4.803	7.7669	3.17496e-15
	isoform_115456	0	0	0	20.36	19.53	14.93	0	18.273	7.09557	3.47228e-12
	isoform_115483	0	0	0	3.68	2.35	5.75	0	3.926	5.20597	2.51414e-05
	isoform_115484	0	0	0	17.94	10.75	13.55	0	14.08	6.90906	3.56999e-11
	isoform_115486	1.36	0.61	3.18	41.52	31.27	27.43	1.716	33.406	3.72334	7.51422e-07
	isoform_115489	0	0	0	2.48	1.33	8.19	0	4	4.77207	0.000453384
	isoform_115490	0.33	0	0	3.05	4.38	3.03	0.11	3.486	4.13531	4.53081e-05
	isoform_115522	0	0	0	8.23	4.18	5.1	0	5.836	5.44805	4.52489e-06
	isoform_115546	0	0	0	3.68	3.17	1.65	0	2.833	4.9539	8.37869e-05
	isoform_115555	0	0.68	0	13.65	10.28	7.49	0.226	10.473	4.65276	4.86843e-07
	isoform_11556	0	0	0	0.63	0.71	0.47	0	0.603	5.38823	5.31909e-06
	isoform_115562	0	0.46	0	11.76	5.92	6.91	0.153	8.196	4.69069	1.29514e-06
	isoform_115579	2.19	5.96	5.38	60.3	47.03	36.85	4.51	48.06	3.03254	9.6267e-08
	isoform_115599	0	0.63	0	8.38	11.19	9.62	0.21	9.73	4.66945	8.6567e-07
	isoform_115602	0	0	0	6.14	1.93	5.29	0	4.453	5.27316	2.17579e-05
	isoform_115621	0	0	0	4.82	1.38	3.18	0	3.126	4.88837	0.000154203
	isoform_115637	0.52	0.69	1.27	6.04	7.16	7.08	0.826	6.76	2.82942	6.09269e-06
	isoform_115676	0	0	0	1.73	2.37	2.34	0	2.146	4.67832	0.000305553
	isoform_115718	1.77	0	0	160.22	173.75	253.3	0.59	195.756	6.06728	1.4824e-07
	isoform_115749	0.33	0	1.03	19.15	19.87	12.31	0.453	17.11	4.31202	6.21702e-06
	isoform_115758	0.99	1.17	0.67	104.27	59.16	80.21	0.943	81.213	6.08954	9.04894e-30
	isoform_115767	0	0	0	11.74	10.23	15.82	0	12.596	6.77631	1.55277e-10
	isoform_115795	0	0	0.58	7.14	4.33	6.62	0.193	6.03	4.25569	2.05779e-05
	isoform_115799	0	0	0	17.33	19.86	12.46	0	16.55	6.97115	1.71773e-11
	isoform_115801	0	0	0.35	9.53	3.05	3.51	0.116	5.363	4.25535	0.000217013
	isoform_115840	0	0	0.36	5.05	7.33	10.02	0.12	7.466	4.9171	8.71316e-07
	isoform_115841	7.11	9.38	9.01	23.14	23.6	23.18	8.5	23.306	1.21674	8.53229e-05
	isoform_115850	2.2	2.89	0	162.38	125.07	38.95	1.696	108.8	4.55623	0.00011543
	isoform_115873	0.52	0	0	17.56	15.91	13.78	0.173	15.75	5.89031	1.02514e-12
	isoform_115878	0	0.73	0	22.07	18.57	28.57	0.243	23.07	5.66756	8.04753e-10
	isoform_115911	0	0	0	1.85	1.41	2.89	0	2.05	4.53771	0.000672002
	isoform_115912	0.49	0	0	10.07	5.78	8.49	0.163	8.113	4.47205	6.61753e-06
	isoform_115927	0	0	0	3.87	2.34	2.84	0	3.016	5.07606	3.68681e-05
	isoform_115965	4.06	1.52	2.24	47.48	72.94	45.41	2.606	55.276	4.01278	1.89876e-13
	isoform_115978	0	0.32	0.37	15.05	17.33	9.64	0.23	14.006	5.56789	2.04447e-10
	isoform_115981	0	0	0	6.34	3.42	6.41	0	5.39	5.39017	6.92563e-06
	isoform_115984	0	0	0.28	5.16	2.74	6.02	0.093	4.64	4.8422	9.44023e-06
	isoform_115990	0.27	0	0	3.81	2.76	2.84	0.09	3.136	4.47152	3.58481e-05
	isoform_115995	5.51	2.44	2.44	17.57	23.21	16.87	3.463	19.216	2.19904	5.33915e-05
	isoform_115999	0	0	0	2.05	2.65	1.64	0	2.113	4.65297	0.000340346
	isoform_116001	27.88	66.79	56.4	301.21	318.83	397.52	50.356	339.186	2.41588	8.28945e-06
	isoform_116011	0	0	0	3.55	5.84	0.77	0	3.386	4.6536	0.000663713
	isoform_116022	1.55	3.37	1.23	65.53	61.8	45.19	2.05	57.506	4.44853	2.0342e-19
	isoform_116047	0.93	1.01	1.7	23.97	11.38	15.05	1.213	16.8	3.42275	1.75111e-08
	isoform_116054	0.35	0	0	8.05	3.16	5.4	0.116	5.536	4.53253	1.33996e-05
	isoform_116060	0	0	0	9.41	10.74	9.54	0	9.896	6.45491	1.53682e-09
	isoform_116070	0.7	0	0	18.96	13.31	9.67	0.233	13.98	5.19817	7.47309e-09
	isoform_116089	0	0	0	5.71	3.54	1.96	0	3.736	5.16361	3.07823e-05
	isoform_116102	1.67	0.71	1.32	57.64	49.36	50	1.233	52.333	5.05643	3.81875e-28
	isoform_116104	1.69	0	0.85	59.73	34.89	20.83	0.846	38.483	4.43269	2.79733e-05
	isoform_116114	1.88	0	3.02	142.19	114.48	92.39	1.633	116.353	5.18209	8.55031e-09
	isoform_116125	0.39	0.55	0.36	21.64	19.16	21.15	0.433	20.65	5.34646	7.85024e-20
	isoform_116140	0.38	0.59	0.67	27.79	31.54	15.79	0.546	25.04	4.999	2.88184e-14
	isoform_116147	0.8	0.45	0.69	3.72	4.85	3.18	0.646	3.916	2.38516	0.000494647
	isoform_116150	0	0	0.24	5.94	2.19	2.53	0.08	3.553	4.35597	0.00021774
	isoform_116192	0	0	0	8.89	4.21	3.9	0	5.666	5.67549	1.30421e-06
	isoform_116206	5.16	3.86	5.55	34.03	34.28	60.52	4.856	42.943	2.81836	1.68072e-07
	isoform_116218	0	0	0	7.1	5.33	6.63	0	6.353	6.01132	6.38104e-08
	isoform_116244	0	0	0	12.64	8.79	10.44	0	10.623	6.65728	2.88639e-10
	isoform_116270	0	0	0	3.23	1.3	2.21	0	2.246	4.58528	0.000554985
	isoform_116275	0	0.37	0.91	20.41	11.27	15.04	0.426	15.573	4.44107	9.55078e-07
	isoform_116283	14.13	10.44	9.36	268.92	347.48	267.94	11.31	294.78	4.38832	1.71213e-46
	isoform_116313	0	0.36	0	4.83	2.33	6.04	0.12	4.4	4.20763	0.000172126
	isoform_116316	0	0	0	8.81	7.5	8.82	0	8.376	6.34175	4.21419e-09
	isoform_116321	5.02	1.58	4.67	104.98	69.17	88.27	3.756	87.473	4.08542	1.32486e-11
	isoform_116326	0.33	0	0	3.15	16.71	6.46	0.11	8.773	4.65491	0.000104136
	isoform_116337	0.58	0	0	37.8	9.07	10.69	0.193	19.186	4.95201	1.84141e-05
	isoform_116410	0	0	0.54	23.68	18.93	12.72	0.18	18.443	5.74444	2.86334e-11
	isoform_116451	6.88	6.12	9.48	39.5	30.25	29.87	7.493	33.206	1.86177	1.43307e-06
	isoform_116454	0	0	0.01	62.15	20.69	28.49	0.003	37.11	7.76657	5.43455e-14
	isoform_116457	0	0	0	3	3.72	4.88	0	3.866	5.3079	1.06448e-05
	isoform_116471	0.6	0	0.58	11.52	5.84	6.79	0.393	8.05	3.98902	1.65121e-06
	isoform_116484	0	0	0	8.83	3.59	3.94	0	5.453	5.17618	2.9831e-05
	isoform_116485	0.36	0.47	0	18.33	10.52	13.87	0.276	14.24	5.0577	1.63583e-11
	isoform_116498	0.27	0	0.34	6.93	3.06	4.13	0.203	4.706	3.98757	4.19894e-05
	isoform_116504	0	0	0.32	17.92	10.65	10.24	0.106	12.936	5.87231	2.81805e-11
	isoform_116519	0	0	0	29.53	82.12	52.81	0	54.82	8.10072	1.41943e-15
	isoform_116536	0.64	0	0.6	10.94	10.86	10.09	0.413	10.63	4.29168	1.77642e-10
	isoform_116542	3.74	2.42	4.51	66.68	44.31	79.55	3.556	63.513	3.79699	3.24711e-13
	isoform_116553	0	0	0	5.56	3.52	3.47	0	4.183	5.42248	4.71593e-06
	isoform_116556	0.4	0	0.38	3.9	7.66	5.01	0.26	5.523	4.01623	8.36098e-06
	isoform_116559	0	0	0	64.33	67.77	77.02	0	69.706	8.88738	5.81827e-22
	isoform_11657	0	0	0	0.46	1.75	2.17	0	1.46	5.81779	1.50718e-06
	isoform_116580	1.5	0	0	9819.15	8311.78	12024.2	0.5	10051.7	10.7726	1.05681e-27
	isoform_116592	0	0	0	12.5	12.83	8.37	0	11.233	6.64712	3.3929e-10
	isoform_116600	1.2	0.92	0	21.28	17.35	8.24	0.706	15.623	3.77618	8.43817e-05
	isoform_116622	0	0	0	3.36	2.73	2.7	0	2.93	5.10221	2.88041e-05
	isoform_116656	0	0	0	3.53	3.77	2.11	0	3.136	5.12812	2.88459e-05
	isoform_116660	0.13	0	0	7.86	3.96	4.57	0.043	5.463	5.48301	3.68789e-06
	isoform_116665	0.25	0	0	5.46	6.64	7.27	0.083	6.456	5.34661	7.40232e-08
	isoform_116668	0	0	0	2.72	2.58	2.97	0	2.756	4.96601	6.38928e-05
	isoform_116683	0	0	0	6.23	2.65	2.55	0	3.81	5.14642	3.50569e-05
	isoform_116692	0	0	0	6.08	5.73	3.84	0	5.216	5.52162	2.31704e-06
	isoform_116700	0.19	0	0.26	5.02	1.86	3.06	0.15	3.313	3.82175	0.000525148
	isoform_116704	14.49	17.23	7.13	75.66	61.33	61.22	12.95	66.07	2.06745	4.82458e-06
	isoform_116730	0	0	0	0.75	8.96	5.7	0	5.136	4.77249	0.00055448
	isoform_116736	0.67	1.75	2.54	88.25	64.18	72.9	1.653	75.11	5.03119	7.35263e-17
	isoform_116740	0	0	0	2.45	1.2	2.76	0	2.136	4.59684	0.00052622
	isoform_116770	0	0	0	3.27	9.53	3.31	0	5.37	5.37549	1.35125e-05
	isoform_116801	0	0	0	4.03	1.93	1.11	0	2.356	4.49865	0.000927597
	isoform_116807	0	0	0.21	2.25	2.68	3.07	0.07	2.666	4.19274	0.000218395
	isoform_116828	0	0	0	6.67	5.85	3.17	0	5.23	5.61413	1.60846e-06
	isoform_116829	0	0	0	10.95	11.09	8.03	0	10.023	6.57183	5.76577e-10
	isoform_116864	2.58	1.25	2.44	74.58	80.19	61.9	2.09	72.223	4.77073	6.37278e-30
	isoform_116905	0	0	0	6.9	3.97	1.85	0	4.24	5.17787	3.4744e-05
	isoform_116925	0.36	0	0.33	3.78	4.53	5.31	0.23	4.54	3.74754	1.60805e-05
	isoform_116926	0	0	0	5.62	23.36	22.13	0	17.036	6.31294	5.33547e-08
	isoform_116939	0	0	0	6.89	4	3.61	0	4.833	5.53899	2.44334e-06
	isoform_116950	0	0	0	8.26	4.2	3.7	0	5.386	5.58076	2.30693e-06
	isoform_116955	0	0.33	0	8.07	3.5	2.38	0.11	4.65	4.41391	0.000197727
	isoform_116964	0	0	0	4.14	2.96	1.79	0	2.963	4.90694	0.000108017
	isoform_116978	0	0	0	68.16	46.95	42.14	0	52.416	8.30153	3.84716e-18
	isoform_117028	0	0	0	5.4	2.5	5.93	0	4.61	5.40838	7.53796e-06
	isoform_11703	0.73	1.54	0.81	12.66	13.43	3.21	1.026	9.766	2.82523	0.000385322
	isoform_117035	0	0	0	6.52	4.41	1.56	0	4.163	5.12673	5.13814e-05
	isoform_117048	0	0.38	0	2.89	5.35	4.24	0.126	4.16	4.1758	6.77191e-05
	isoform_117092	0	2.66	1.46	47.67	56.81	49.3	1.373	51.26	4.22071	4.54358e-05
	isoform_117111	0	0	0	2.8	2.69	1.36	0	2.283	4.58244	0.000521971
	isoform_117149	0	0	0	1.67	4.59	2.73	0	2.996	4.54651	0.000710668
	isoform_117153	2.61	2.46	2.61	8.46	8.28	9.77	2.56	8.836	1.55936	0.000566633
	isoform_117160	0	0	0	2.23	2.07	2.9	0	2.4	4.78394	0.0001802
	isoform_117219	0	0	0	2.73	1.25	1.72	0	1.9	4.45237	0.000957174
	isoform_117220	0	0	0	2.58	2.38	5.44	0	3.466	4.59872	0.000585897
	isoform_117221	0	0	0.77	22.27	11.44	13.76	0.256	15.823	4.84759	3.76e-06
	isoform_117236	0.6	0	0	12.11	2.79	8.15	0.2	7.683	4.08156	0.000875625
	isoform_117270	0	0	0	1.86	2.51	2.92	0	2.43	4.79685	0.000172844
	isoform_117300	0	0	0	1.42	2.99	3.61	0	2.673	4.67142	0.000420628
	isoform_117316	6.26	9.83	5.39	22.39	27.49	21.24	7.16	23.706	1.47547	0.000377205
	isoform_117336	0	0	0	99.02	70.9	48.71	0	72.876	8.62348	1.38914e-19
	isoform_117340	0.72	0	0	21.66	17.93	12.35	0.24	17.313	5.23057	1.21502e-08
	isoform_117347	0.31	0.75	0.65	23.54	12.04	9.99	0.57	15.19	4.24381	1.80584e-09
	isoform_117351	0	0	0	15.89	7.56	7.41	0	10.286	6.3074	1.33946e-08
	isoform_117357	2.44	0.36	1.1	13.48	20.51	18.49	1.3	17.493	3.29429	4.64637e-05
	isoform_117363	0	0	0	2.99	2.68	1.61	0	2.426	4.71431	0.000257644
	isoform_117364	0	0.47	0.71	26.03	22.53	21.17	0.393	23.243	5.44298	1.73914e-18
	isoform_117373	0	0	0	2.07	2.4	3.16	0	2.543	4.74239	0.000229469
	isoform_117383	0.25	0.22	0	27.56	28.99	11.18	0.156	22.576	6.43296	6.32568e-09
	isoform_117387	0	0	0	4.66	5.76	3.12	0	4.513	5.55	2.16897e-06
	isoform_11742	0	0.07	0	2.04	1.96	0.85	0.023	1.616	5.23452	8.48059e-08
	isoform_117444	0	0	0.73	9.71	7.5	6.47	0.243	7.893	4.07014	0.000146276
	isoform_117451	0.54	2.55	3.64	104.33	65.73	64.04	2.243	78.033	4.39947	4.48331e-08
	isoform_117472	0	1.52	0	84.19	97.57	56.76	0.506	79.506	5.00648	9.61725e-05
	isoform_117473	0	0	0	5.58	2.51	9.86	0	5.983	5.44351	1.05113e-05
	isoform_117474	0	0.48	0.47	3.63	2.92	4.06	0.316	3.536	3.0867	0.000786974
	isoform_117476	0	0.36	0	18.42	18.19	16.63	0.12	17.746	6.20681	9.73579e-12
	isoform_117481	3.44	1.57	0.75	95.54	65.14	31.48	1.92	64.053	4.47225	2.84756e-09
	isoform_117510	0	0	0	2.88	1.41	2.88	0	2.39	4.60485	0.000500056
	isoform_117511	0	0	0.27	12.01	8.25	8.51	0.09	9.59	5.84217	7.75235e-10
	isoform_117520	0	0.49	0.04	49.06	35.49	10.96	0.176	31.836	6.19079	4.24167e-09
	isoform_117526	1.19	0	0.46	16.95	40.21	19.28	0.55	25.48	4.73487	3.13302e-07
	isoform_117527	0.42	1.61	0	39.27	29.63	51.34	0.676	40.08	4.81348	3.22173e-06
	isoform_117534	0	0	0	2.2	1.53	1.87	0	1.866	4.44125	0.00090698
	isoform_117538	0	0.66	0.63	8.22	15.29	8.4	0.43	10.636	4.05229	2.43353e-06
	isoform_11754	0	0	0	5.64	5.03	4.14	0	4.936	7.81828	8.94947e-16
	isoform_117552	0	0	0	2.51	5.9	4	0	4.136	5.15002	3.26405e-05
	isoform_117562	0	0	0.04	6.85	3.87	0.98	0.013	3.9	4.79058	0.000348777
	isoform_117565	0.33	0	0	2.29	3.45	3.01	0.11	2.916	3.72499	0.000602265
	isoform_117612	6.76	3.32	8.46	177.57	137.22	99.77	6.18	138.186	4.03474	6.22549e-14
	isoform_117614	0	0.82	0.71	6.05	7.39	4.5	0.51	5.98	3.03491	0.000818617
	isoform_117622	0	0	0	8.07	3.82	0.7	0	4.196	4.60767	0.000945987
	isoform_117628	0.2	0	0	8.69	2.84	3.75	0.066	5.093	4.65015	5.4607e-05
	isoform_117639	0.78	0	0	10.16	11.91	10.52	0.26	10.863	4.73779	1.45916e-07
	isoform_117691	0.26	0	0	1.89	2.13	3.42	0.086	2.48	3.97601	0.000993454
	isoform_117692	6.44	6.49	3.93	17.64	16.11	16.6	5.62	16.783	1.3417	0.00019183
	isoform_117696	0	0	0	5.75	3.62	2.49	0	3.953	5.21619	1.9902e-05
	isoform_117703	0	0	0	11.82	6.59	5.22	0	7.876	6.01153	1.12766e-07
	isoform_117704	0	0.3	0	2.48	4.05	4.46	0.1	3.663	4.50021	5.74681e-05
	isoform_117734	0.17	0	0	7.01	4.3	5.13	0.056	5.48	5.06925	7.69498e-07
	isoform_117742	6.08	4.02	9.63	82.17	108.59	123.85	6.576	104.87	3.58763	8.3876e-11
	isoform_117744	4.94	3.89	2.37	29.8	52.86	21.32	3.733	34.66	2.86387	1.21368e-06
	isoform_117756	0.29	0	0	3.42	3.19	4.12	0.096	3.576	4.27439	1.50812e-05
	isoform_117759	104.23	132.02	121.68	289.3	306.07	367.12	119.31	320.83	1.17024	0.000374506
	isoform_117765	0.55	0	0	10.83	3.75	9.85	0.183	8.143	4.3318	0.000120642
	isoform_117776	0	0.65	0	10.78	14.4	13.78	0.216	12.986	4.91546	2.73692e-08
	isoform_117784	0	0	0.26	6.97	4.61	4.26	0.086	5.28	5.08077	6.21457e-07
	isoform_117792	0.12	0	0	3.81	4.33	4.47	0.04	4.203	5.42021	4.2153e-06
	isoform_117801	0	0	0	4.35	2.77	2.05	0	3.056	4.9035	0.00010655
	isoform_117821	0	0	0	10.35	14.62	11.78	0	12.25	6.69087	2.47632e-10
	isoform_117826	1.18	0.58	0	10.64	12.17	7.13	0.586	9.98	3.47148	6.21796e-05
	isoform_117845	2.68	3.06	2.84	120.47	77.88	96.1	2.86	98.15	4.80352	4.88011e-41
	isoform_117848	0.7	0	0.67	10.72	5.22	6.73	0.456	7.556	3.44677	0.000131266
	isoform_117849	0	0	0	1.8	3.76	1.8	0	2.453	4.58791	0.000555119
	isoform_117863	1.09	2.61	2.6	57.78	49.1	71.34	2.1	59.406	4.43543	3.25174e-16
	isoform_117872	4.65	8.58	4.86	58.82	31.47	29.12	6.03	39.803	2.40209	6.79039e-06
	isoform_117891	0	0	0	3.57	2.29	6.81	0	4.223	4.92588	0.000136968
	isoform_117893	0	0	0	4.47	4.65	5.71	0	4.943	5.60865	1.32572e-06
	isoform_117909	0	0	0	1.59	2.5	2.12	0	2.07	4.50832	0.000704967
	isoform_117940	9.31	6.11	11.16	241.4	199.14	209.48	8.86	216.673	4.25878	2.38746e-31
	isoform_117949	0.53	0.61	0	4.22	5.04	7.7	0.38	5.653	3.47057	0.000126683
	isoform_117970	0	0	0	46.45	36.34	66.23	0	49.673	7.73316	1.56392e-14
	isoform_118001	2.47	0.99	0.51	65.82	54.55	42.8	1.323	54.39	4.94231	5.426e-14
	isoform_118062	0	0	0	3.36	2.62	1.68	0	2.553	4.7214	0.000255724
	isoform_118098	4.33	4.6	3.42	246.28	621.01	1140.49	4.116	669.26	6.54451	2.48828e-19
	isoform_118104	0.58	0.31	0.29	76.4	57.4	38.8	0.393	57.533	6.83621	4.58066e-23
	isoform_118109	0.65	0.28	0.84	6.39	8.27	4.16	0.59	6.273	3.03571	9.80777e-05
	isoform_118131	0	0	0	5.65	2.22	4.91	0	4.26	5.22419	2.26244e-05
	isoform_118167	0	0	0	4.05	1.55	3.44	0	3.013	4.8444	0.000172911
	isoform_118172	0.27	0.66	0	16.64	9.75	5.08	0.31	10.49	4.25622	2.01193e-05
	isoform_118177	2.42	3.32	4.53	93.68	85	77.32	3.423	85.333	4.31338	1.69046e-30
	isoform_118182	0.4	0.42	0.39	11.86	6.68	4.78	0.403	7.773	3.90662	9.2479e-07
	isoform_118203	0	0	0	5.59	2.99	1.48	0	3.353	4.84907	0.000189902
	isoform_118214	0.17	0	0	6.63	4	1.28	0.056	3.97	4.30369	0.000544214
	isoform_118216	0.29	0	0	4.47	5.06	5.38	0.096	4.97	4.91102	1.84908e-06
	isoform_118222	0.22	0	0	6.69	7.52	2.88	0.073	5.696	4.957	4.99412e-06
	isoform_118230	0.21	0	0.77	5.68	6.21	8.9	0.326	6.93	3.87975	3.79281e-05
	isoform_118232	0	1.23	0	35.45	32.81	23.17	0.41	30.476	4.57446	0.000209504
	isoform_118238	0	0	0	4.11	5.61	7.73	0	5.816	5.19286	2.36422e-05
	isoform_118243	0	0	0	3.99	2.12	3.78	0	3.296	4.99134	6.79668e-05
	isoform_118276	0	0	0	9.39	4	4.03	0	5.806	5.56716	2.84913e-06
	isoform_118302	1.17	2.12	2.1	72.48	46.33	36.85	1.796	51.886	4.42771	3.04497e-17
	isoform_118324	0	0	0	3.17	1.53	3.23	0	2.643	4.7332	0.000271273
	isoform_118327	0	0.13	0	10.86	10.13	3.6	0.043	8.196	5.87111	4.9201e-07
	isoform_118328	1.94	0	0.76	23.83	19.99	15.96	0.9	19.926	3.7175	0.000359227
	isoform_118364	0	0	0.53	6.79	6.67	3.18	0.176	5.546	3.83659	0.000620125
	isoform_118434	1.54	0.48	0.48	72.81	22.78	46.81	0.833	47.466	5.21282	4.90907e-11
	isoform_118440	0	0	0	5.01	2.55	3.73	0	3.763	5.16955	2.34884e-05
	isoform_118456	1.77	1.06	1.89	21.34	12.45	9.48	1.573	14.423	2.863	2.30133e-06
	isoform_118465	5.08	1.58	2.59	106.64	80.39	58.38	3.083	81.803	4.2845	6.40906e-13
	isoform_118498	0	0	0	7.96	4.8	6.34	0	6.366	5.85511	2.50695e-07
	isoform_118508	1.36	0.79	0.76	39.31	28.89	38.54	0.97	35.58	4.86941	4.31535e-19
	isoform_118519	0.75	0.44	1.17	35.25	24.49	13.57	0.786	24.436	4.50255	1.03624e-08
	isoform_118521	0	0	0	6.2	7.59	6.35	0	6.713	5.73571	4.96083e-07
	isoform_118562	0	0	0	23.56	6.39	11.31	0	13.753	6.38701	1.73116e-08
	isoform_118574	0	0	0	10.91	12.34	8.46	0	10.57	6.44598	1.8778e-09
	isoform_118588	0	0	0	2.83	3.71	5.02	0	3.853	5.16217	2.69216e-05
	isoform_118590	0.37	0.32	0	3.58	2.68	2.78	0.23	3.013	3.38926	0.000515801
	isoform_118603	0	0	0	23.05	21.8	9.87	0	18.24	6.94146	6.1628e-11
	isoform_118642	8.66	5.68	8.48	25.88	53.86	80.03	7.606	53.256	2.44618	0.000610905
	isoform_118645	0	0	0	6.2	1.42	2.75	0	3.456	4.74289	0.000355982
	isoform_118650	0	0	0	4.22	3.4	3.66	0	3.76	5.21866	1.44898e-05
	isoform_118685	0	0.43	0	7.87	6.57	5.91	0.143	6.783	4.84891	7.92566e-08
	isoform_118686	0	0	0.26	14.98	14.57	15.63	0.086	15.06	6.37943	1.79489e-12
	isoform_118699	0	0	0	15.21	8.76	11.19	0	11.72	6.56618	8.65786e-10
	isoform_118722	1.89	0.77	0.39	58.1	57.92	39.03	1.016	51.683	5.20273	2.01436e-16
	isoform_118726	0	0	0	2.53	3.42	2.42	0	2.79	4.82522	0.000140696
	isoform_118729	0	0	0	4.42	2.38	1.83	0	2.876	4.71053	0.000305652
	isoform_118732	0	0.45	0	4.85	4.98	3.45	0.15	4.426	4.26766	1.22105e-05
	isoform_118737	0	0	0	2.17	3.58	3.41	0	3.053	4.89042	0.000112244
	isoform_118755	0	0	0	46.31	38.16	80.31	0	54.926	8.23869	1.26517e-16
	isoform_118779	3.02	1.58	3.37	11.84	16.37	22.18	2.656	16.796	2.32904	0.000246802
	isoform_118783	0	0.36	0	30.45	19.2	18.69	0.12	22.78	6.35664	5.46851e-14
	isoform_118786	0.56	1.48	0.52	23.27	14.17	26.71	0.853	21.383	4.18926	8.49701e-10
	isoform_118812	0	0	0	5.24	2.09	2.91	0	3.413	4.95135	9.19223e-05
	isoform_118835	0	0	0	3.03	5.52	3.1	0	3.883	5.14979	2.90214e-05
	isoform_118836	0	0	0	5.13	5.64	4.41	0	5.06	5.57154	1.51916e-06
	isoform_118904	0	0.89	0.59	6.62	13.89	13.29	0.493	11.266	3.95111	7.53249e-05
	isoform_118927	0	0	0	5.24	1.37	6.24	0	4.283	4.89044	0.000206365
	isoform_118975	0	0.36	0	2.99	2.66	2.53	0.12	2.726	3.57365	0.000953429
	isoform_118989	0	0	0	2.32	3.31	1.67	0	2.433	4.58636	0.000514627
	isoform_119009	0	0	0.44	4.39	3.51	3.26	0.146	3.72	3.99099	7.56041e-05
	isoform_119124	0	0	0	3.2	5.7	1.73	0	3.543	4.87842	0.000156456
	isoform_119126	0	0	0	2.35	3.43	2	0	2.593	4.68268	0.000306701
	isoform_119148	0	0	0	45.65	16.59	32.15	0	31.463	7.44038	9.26192e-13
	isoform_119149	1.67	0.85	3.86	41.8	67.33	37.12	2.126	48.75	3.9233	1.01364e-06
	isoform_119162	0	0	0.51	17.36	9.57	7.12	0.17	11.35	5.06329	2.98579e-07
	isoform_119164	0	0	0	2.51	1.29	3.66	0	2.486	4.5364	0.00077628
	isoform_119184	0	0	0	6.2	7.89	10.29	0	8.126	6.03832	7.92544e-08
	isoform_119189	0	0	0	3.7	2.35	1.65	0	2.566	4.62188	0.000441526
	isoform_119201	0	0	0	3.46	2.54	4.9	0	3.633	5.04167	5.3365e-05
	isoform_119205	0	0	0	4.69	2.89	1.22	0	2.933	4.63037	0.000526089
	isoform_119228	0.39	0	0.43	3.41	6.23	5.46	0.273	5.033	3.61126	0.000121525
	isoform_119250	0	0	0	2.24	2.33	1.82	0	2.13	4.48996	0.000710668
	isoform_119279	0.47	0.53	0.94	89.06	66.06	179.3	0.646	111.473	6.7647	1.11594e-19
	isoform_119309	2.09	2.19	4.36	68.22	42.03	63.68	2.88	57.976	3.91454	3.5802e-12
	isoform_119312	0	0	0	43.75	57.11	40.05	0	46.97	7.4504	1.03538e-13
	isoform_119314	0	0	0	43.63	76.83	61.21	0	60.556	7.94396	1.02976e-15
	isoform_119326	0	0	0	2.27	1.54	3.32	0	2.376	4.48034	0.000901197
	isoform_119333	0.47	0.53	0.86	23.38	20.86	14.53	0.62	19.59	4.57324	1.1553e-14
	isoform_119335	0	0	0	13.64	11.47	3.93	0	9.68	5.67526	1.96762e-06
	isoform_119336	0	0.4	0	32.93	20.35	12.18	0.133	21.82	6.17913	4.00375e-10
	isoform_119364	0	1.39	0	46.42	44.51	42.41	0.463	44.446	4.67873	0.000214189
	isoform_119373	0	0	0	3.46	2.83	3.71	0	3.333	5.04507	4.18307e-05
	isoform_119384	7.47	2.3	12.1	293.19	258.75	281.85	7.29	277.93	4.58292	3.03166e-10
	isoform_119386	0	0	0	8.65	6.82	5.7	0	7.056	5.8983	1.54438e-07
	isoform_119395	0	1.18	1.38	34.96	22.79	24.42	0.853	27.39	4.36102	9.10054e-08
	isoform_119412	2.11	1.31	1.37	21.49	15	17.31	1.596	17.933	3.23888	8.07954e-13
	isoform_119470	0	0	0	56.55	37.92	58.48	0	50.983	8.36797	2.81879e-18
	isoform_119480	0	0	0	24.67	34.1	20.1	0	26.29	7.45652	1.5132e-13
	isoform_119485	0.45	0.55	0	8.13	12.42	11.05	0.333	10.533	4.47153	1.1851e-08
	isoform_119497	0	0.57	0.48	6.64	4.54	5.13	0.35	5.436	3.57643	1.53095e-05
	isoform_119509	17	3.66	4.47	89.98	108.3	65.37	8.376	87.883	2.90186	0.0004426
	isoform_119523	0	0	0.48	8.29	6.29	9.6	0.16	8.06	5.00867	7.03651e-08
	isoform_119527	0	0	0	12.28	15.23	27.4	0	18.303	6.73419	6.19165e-10
	isoform_119538	0.26	0	0.24	10.68	7.66	5.99	0.166	8.11	4.99438	3.43058e-08
	isoform_119540	0.46	0	2.25	29.37	31.34	35.97	0.903	32.226	3.97996	0.00081158
	isoform_119544	0	0	0	4.46	4.31	1.46	0	3.41	4.81874	0.000207325
	isoform_119556	10.77	7.92	12.44	61.84	68.93	50.25	10.376	60.34	2.24884	5.83624e-10
	isoform_119559	0	0	0	9.81	8.9	10.2	0	9.636	6.33705	4.33668e-09
	isoform_119564	1.04	0.62	0.69	66.84	33.92	35.91	0.783	45.556	5.36945	4.11287e-19
	isoform_119580	1.25	0	0.62	21.13	26	19.76	0.623	22.296	4.53573	2.47451e-08
	isoform_119596	0	0	0	3.25	2.55	3.96	0	3.253	4.96887	6.86204e-05
	isoform_119597	1.15	1.36	3.03	13.48	14.76	16.69	1.846	14.976	2.66994	1.48825e-05
	isoform_119607	0	0	0	5.89	2.39	1.79	0	3.356	4.75095	0.000295962
	isoform_119628	0	0	0	2.16	3.18	3.54	0	2.96	4.73685	0.000238068
	isoform_119629	1.75	3.39	3.23	14.85	9.27	12.76	2.79	12.293	1.85336	0.000849015
	isoform_119630	0	0	0	9.3	8.87	5.7	0	7.956	6.0431	5.76035e-08
	isoform_119642	0	0	0	1.76	2.71	3.67	0	2.713	4.50645	0.000810637
	isoform_119653	0	0	0.18	12.5	6.17	3.72	0.06	7.463	5.14541	3.95101e-05
	isoform_119680	0	0	0	3.87	2	1.52	0	2.463	4.49184	0.000848308
	isoform_119703	0	0	0	20.51	21.11	25.67	0	22.43	7.31761	4.62864e-13
	isoform_119733	0	0	0	5.12	4.76	2.26	0	4.046	5.18701	2.43668e-05
	isoform_119734	0	0.24	0	6.71	5.85	4.96	0.08	5.84	5.0191	6.94705e-07
	isoform_119737	0	0.43	1.13	29.3	35.19	25.6	0.52	30.03	5.1101	3.40145e-10
	isoform_119739	260.75	192.34	182.04	590.01	673	510.52	211.71	591.176	1.22698	5.87482e-06
	isoform_11975	0	0	0	2.24	0.7	2.86	0	1.933	6.17045	1.17056e-07
	isoform_119772	0	0	0	6.61	4.47	2.41	0	4.496	5.17587	2.81217e-05
	isoform_119787	1.53	0.86	1.95	30.61	22.78	19	1.446	24.13	3.72228	1.8523e-11
	isoform_11979	1.71	1.74	1.05	10.38	10.74	11.22	1.5	10.78	2.63195	3.24589e-19
	isoform_119817	0	0	0	5.95	1.33	2.92	0	3.4	4.65544	0.000523564
	isoform_119857	0.51	0.3	0.26	5.18	3.18	3.47	0.356	3.943	3.3852	0.000142911
	isoform_119870	0	0	0.11	14.24	8.12	12.29	0.036	11.55	6.43008	3.16058e-09
	isoform_119878	0	0	0	6.43	8.57	5.31	0	6.77	5.7244	6.22336e-07
	isoform_119921	0	0	0	6.59	5.63	5.5	0	5.906	5.62294	1.02932e-06
	isoform_119926	0.27	0	0	2.43	3.85	2.73	0.09	3.003	4.13266	0.000341356
	isoform_119928	0	0	0	3.95	3.1	3.16	0	3.403	5.00991	4.95732e-05
	isoform_119929	0	0.52	0.45	8.24	8.53	7.96	0.323	8.243	4.40489	7.92849e-09
	isoform_119952	0.93	0.32	0	65.22	29.1	22.32	0.416	38.88	5.65805	2.73084e-10
	isoform_119994	0.45	0	0.28	7.31	2.48	3.86	0.243	4.55	3.66362	0.000651011
	isoform_120005	0.33	0	0	1.68	44.37	4.82	0.11	16.956	4.64972	0.000912883
	isoform_120033	8.61	11.85	5.43	100.24	83.35	68.09	8.63	83.893	2.97642	1.01362e-13
	isoform_120089	0	0	0	11.76	11.79	13.1	0	12.216	6.29987	6.19524e-09
	isoform_120097	0.43	0	0	9.3	3.74	3.18	0.143	5.406	3.94142	0.000799563
	isoform_120109	0	0.44	0	8.91	10.54	8.25	0.146	9.233	5.16113	5.03521e-09
	isoform_120115	0	0	0.08	4.12	4.29	4.63	0.026	4.346	5.37689	5.48585e-06
	isoform_120135	0.02	0	0	35.32	10.77	33.84	0.006	26.643	6.78808	8.19293e-10
	isoform_120151	0.48	0	0	5.93	3.35	7.49	0.16	5.59	4.30856	5.3226e-05
	isoform_120159	0	0	0	3.46	3.39	2.9	0	3.25	4.99782	5.20413e-05
	isoform_120184	0	0	0	3.45	1.97	2.13	0	2.516	4.56046	0.00055007
	isoform_120206	0	0.44	0	7.93	3.51	5.11	0.146	5.516	4.31473	3.62128e-05
	isoform_120250	0	0	0	2.44	2.41	2.17	0	2.34	4.59877	0.000418172
	isoform_120253	0.23	0	0	17.05	9.45	7.69	0.076	11.396	5.7646	7.56769e-09
	isoform_120258	0.51	0	0	16.02	12.08	15.56	0.17	14.553	5.69029	3.11646e-09
	isoform_120271	0	0	0	4.22	2.6	2.41	0	3.076	4.85589	0.000127336
	isoform_120278	1.15	0.43	0	21.61	11.2	9.38	0.526	14.063	4.04335	1.85788e-05
	isoform_120304	0.51	0	0	7.13	4.94	4.4	0.17	5.49	4.40098	6.21041e-06
	isoform_120327	2.24	2	1.73	12.13	11.33	9.43	1.99	10.963	2.1965	2.08463e-07
	isoform_120347	0	0	0	24.53	28.77	25.69	0	26.33	7.54616	2.4675e-14
	isoform_120351	0.5	0	0	7.62	22.69	3.49	0.166	11.266	4.42575	0.000385559
	isoform_120359	0	0	0	5.17	5.16	2.25	0	4.193	5.10012	3.98759e-05
	isoform_120388	1.22	2.27	1.19	31.42	12.25	11.77	1.56	18.48	3.16476	1.35218e-05
	isoform_120394	0	0	0	3.52	1.74	1.91	0	2.39	4.48174	0.000838059
	isoform_120401	0.31	0	0.63	5.93	8.02	2.98	0.313	5.643	3.60251	0.000518536
	isoform_120402	0	0	1.03	154.3	180.25	128.29	0.343	154.28	6.87627	9.20949e-12
	isoform_120423	1.39	1.33	2.23	15.66	9.11	7	1.65	10.59	2.3607	0.000642854
	isoform_120424	0	0	0.24	14.68	8.82	8.96	0.08	10.82	5.72751	3.83857e-09
	isoform_120431	0	0	0.23	3.37	3.2	2.57	0.076	3.046	4.16982	0.000202335
	isoform_120434	0.27	0	0	3.04	3.94	4.7	0.09	3.893	4.41386	7.05996e-05
	isoform_120460	0	0	0	15.14	13.74	10.32	0	13.066	6.67501	2.32903e-10
	isoform_120485	0	0.52	0	5.13	6.52	4.09	0.173	5.246	4.32502	1.11713e-05
	isoform_120510	0	0	0	1.5	2.97	4.24	0	2.903	4.53581	0.000814425
	isoform_120515	0	0	0	19.59	10.61	23.76	0	17.986	6.8394	1.85886e-10
	isoform_120524	22.81	27.96	19.52	117.88	96.12	59	23.43	91	1.67287	3.37322e-05
	isoform_120532	0	0	0	13.01	25.34	4.04	0	14.13	6.01952	4.70067e-07
	isoform_120558	0	0	0	13.92	5.16	12.64	0	10.573	6.12499	7.98318e-08
	isoform_120597	0	0	0.59	5.43	4.73	6.68	0.196	5.613	3.90342	0.000153669
	isoform_120598	0	0	0	8.51	3.83	6.56	0	6.3	5.34076	9.69265e-06
	isoform_120604	0	0	0	13.14	10.52	6.61	0	10.09	6.12573	3.68968e-08
	isoform_120639	0	0	0	14.1	12.93	8.21	0	11.746	6.45801	2.06496e-09
	isoform_120730	0	0.7	0.23	13.75	11.74	7.37	0.31	10.953	4.61834	2.628e-08
	isoform_120763	0	1.23	0.81	9.88	43.02	13.82	0.68	22.24	3.99702	0.000453153
	isoform_120765	0.56	0.63	0.53	8.45	7.28	4.04	0.573	6.59	3.20246	1.89909e-05
	isoform_120769	0	0	0	3.61	2.59	3.4	0	3.2	4.66594	0.000313219
	isoform_120783	0	0.56	0.79	10.06	5.82	9.21	0.45	8.363	3.64841	3.37105e-05
	isoform_120784	0.8	0	0.42	9.32	7.01	4.4	0.406	6.91	3.49547	0.000118554
	isoform_120808	0	0	0.26	5.95	4.37	2.97	0.086	4.43	4.42315	7.19888e-05
	isoform_120824	0.95	0	0	16.33	10.6	8.17	0.316	11.7	4.04919	0.000566495
	isoform_120831	0.54	1.97	0.57	35.13	31.74	23.41	1.026	30.093	4.46109	1.01874e-11
	isoform_120856	0	0.45	0	2.88	5.26	3.35	0.15	3.83	3.83752	0.000460098
	isoform_120858	0	0	0.43	10.83	6.98	6.9	0.143	8.236	4.66659	8.609e-07
	isoform_120899	0	0	0	3.29	2.25	2.96	0	2.833	4.81762	0.000147681
	isoform_120904	0.5	0.23	0	12.88	9.02	12.05	0.243	11.316	5.06017	4.57286e-10
	isoform_120923	0	0	0	3.71	4.11	4.6	0	4.14	5.20431	1.6589e-05
	isoform_120946	0	0.64	0.53	5	5.05	5.3	0.39	5.116	3.42495	3.36226e-05
	isoform_120950	0	0.29	0	18.17	11.93	11.14	0.096	13.746	5.58899	1.04416e-08
	isoform_120964	0	0	0	7.6	5.64	6.71	0	6.65	5.22384	1.45028e-05
	isoform_120965	0	0.46	0.61	38.07	31.95	31.8	0.356	33.94	6.03089	6.54208e-11
	isoform_120991	0	0	0	4.76	5.67	4.61	0	5.013	5.02874	4.52894e-05
	isoform_121019	0.82	0.72	0.33	15.73	11.81	8.8	0.623	12.113	3.9689	4.59381e-09
	isoform_121059	0	0	0	39.67	17.28	9.1	0	22.016	6.48146	1.08269e-08
	isoform_121070	0	0	0	3.62	3.18	8.35	0	5.05	5.14064	4.52303e-05
	isoform_121085	0	0	0	21.79	25.44	14.65	0	20.626	6.99384	1.69076e-11
	isoform_121117	0	0	0	15.21	12.43	10.81	0	12.816	6.31603	5.17697e-09
	isoform_121118	0	0	0	13.45	8.6	8.78	0	10.276	6.28501	8.42676e-09
	isoform_121142	8.75	8.52	6.84	25.71	21.4	23.86	8.036	23.656	1.30872	6.98446e-06
	isoform_121149	1.85	1.23	0	44.26	35.32	21.6	1.026	33.726	4.33205	2.32673e-06
	isoform_121162	0	0	0	4.24	3.45	2.35	0	3.346	4.87594	0.000110757
	isoform_121166	0	0	0	5.81	17.9	8.52	0	10.743	5.99633	2.48964e-07
	isoform_121174	0	0.3	0	11.35	4.02	5.24	0.1	6.87	5.03849	4.13567e-06
	isoform_121183	0.65	0.73	0	11.17	20.08	8.3	0.46	13.183	4.19697	1.62066e-06
	isoform_121185	0	0	0	4.64	6.43	4.81	0	5.293	5.26901	1.13621e-05
	isoform_121188	0.35	0	0	7.04	4.76	3.55	0.116	5.116	4.68936	1.40311e-05
	isoform_121190	0	0	0	6.72	9.54	4.14	0	6.8	5.66774	1.24262e-06
	isoform_121193	0.62	0.34	0.93	31.54	29.98	25.73	0.63	29.083	5.15035	6.16664e-20
	isoform_121199	0	0	0	4.7	9.62	4.18	0	6.166	5.26924	1.76019e-05
	isoform_121206	0	0.9	0.41	20.2	18.55	13.65	0.436	17.466	4.86043	5.67839e-12
	isoform_121219	0	0	0.38	29.72	8.63	12.09	0.126	16.813	5.74261	6.51621e-08
	isoform_121224	0	0	0	370.16	416.61	405.55	0	397.44	10.7827	1.8813e-37
	isoform_121254	0.92	0	0	15.47	7.17	16.07	0.306	12.903	4.37594	9.32898e-05
	isoform_121259	1.3	1.35	0.44	13.37	9.75	6.25	1.03	9.79	2.90488	2.99658e-05
	isoform_121269	0	0	0	6.62	4.86	3.63	0	5.036	5.39518	5.56801e-06
	isoform_121273	0.95	0.72	0	14.95	15.69	11.78	0.556	14.14	4.23895	5.74672e-10
	isoform_121275	0.43	0	0	6.01	3.01	2.55	0.143	3.856	4.06124	0.00070417
	isoform_121305	0.81	0.39	1.17	6.3	6.02	5.88	0.79	6.066	2.61764	5.86288e-05
	isoform_121330	18.26	24.63	21.78	106.95	114.17	205.76	21.556	142.293	2.36887	1.10445e-05
	isoform_121335	1.71	1.06	2.68	77.83	83.14	47.95	1.816	69.64	4.77114	1.36384e-18
	isoform_121372	0	0	0	2.02	4.12	4.28	0	3.473	4.81658	0.00018622
	isoform_121373	0	0	0.67	14.33	13.21	10.15	0.223	12.563	5.13513	8.78685e-10
	isoform_121379	0.04	0	0	74.65	59.99	48.04	0.013	60.893	8.27395	3.79906e-18
	isoform_121387	0.54	0	0	4.36	3.31	4.69	0.18	4.12	3.97078	0.000116956
	isoform_121392	1.63	3.99	4.4	30.65	20.68	17.16	3.34	22.83	2.41037	0.000153714
	isoform_121399	0	0	0.38	9.11	2.81	3.48	0.126	5.133	4.1567	0.000745134
	isoform_121425	0	0	0.28	4.45	8.97	2.68	0.093	5.366	4.54515	0.000100495
	isoform_121426	0.33	0	0.65	21.59	10.59	12.01	0.326	14.73	4.79397	3.08185e-08
	isoform_121428	0.39	0	0	3.78	3.25	2.26	0.13	3.096	3.91505	0.000955317
	isoform_121456	0.33	0	0	6.7	4.63	3.63	0.11	4.986	4.61877	1.81685e-05
	isoform_121490	0.32	0.42	0.24	3.29	4.8	3.59	0.326	3.893	3.24619	0.000341048
	isoform_121499	0	0	0	6.66	2.28	1.65	0	3.53	4.5761	0.00076454
	isoform_121517	0.41	0.45	0.75	22.02	22.38	16.61	0.536	20.336	4.81373	5.45142e-11
	isoform_121528	0	0	0	5.53	3.47	3.25	0	4.083	5.18967	1.98022e-05
	isoform_121535	0	0	0	20.6	3.19	7.88	0	10.556	5.11967	7.59227e-05
	isoform_121560	0.52	0.78	1.52	18.08	15.87	20.86	0.94	18.27	3.86225	1.04437e-09
	isoform_121565	0.57	0	0	23.36	25.05	9.01	0.19	19.14	5.67468	6.83628e-09
	isoform_121579	3.7	2.28	2.39	75.05	34.19	21.4	2.79	43.546	3.4882	2.89788e-07
	isoform_121581	0.58	0.08	0	10.97	8.34	5.78	0.22	8.363	4.81662	3.83843e-07
	isoform_121583	0	0	0	8.44	4.01	5.92	0	6.123	5.53015	2.78726e-06
	isoform_121598	3.17	1.45	1.36	39.14	28.41	18.83	1.993	28.793	3.47782	1.84952e-09
	isoform_121600	1.46	0.95	1.42	12.68	10.72	11.24	1.276	11.546	2.94393	4.61391e-09
	isoform_121604	0	0	0	8.03	8.39	9.22	0	8.546	4.76637	0.000184496
	isoform_121623	0	0	0	7.72	3.09	3.29	0	4.7	5.07296	5.16337e-05
	isoform_121637	0	0.51	0.49	7.31	2.76	8.42	0.333	6.163	3.61613	0.000697822
	isoform_121642	0.33	0	0.34	6.64	5.21	2.82	0.223	4.89	4.11315	6.82955e-05
	isoform_121648	1.89	0.81	0.4	40.02	26.98	25.07	1.033	30.69	4.55145	2.45587e-11
	isoform_121649	1.49	1.21	0.73	9.1	7.13	4.76	1.143	6.996	2.33938	0.000448307
	isoform_121656	0	0.84	0	29.26	14.77	12.54	0.28	18.856	4.83517	4.71578e-06
	isoform_121663	0.2	0	0	15.66	11.86	13.83	0.066	13.783	6.21072	1.45862e-11
	isoform_12168	0	0	0	2.06	2.84	2.53	0	2.476	7.00494	1.23118e-11
	isoform_121693	0.36	0.66	0.35	14.88	12.17	12.37	0.456	13.14	4.53587	1.10047e-09
	isoform_121717	1.99	1.64	0.99	13.48	18.34	11.81	1.54	14.543	2.95432	6.04128e-08
	isoform_121734	0	0	0	9.62	5.53	4.81	0	6.653	5.35751	7.99506e-06
	isoform_121763	0.86	0	0	30.3	19.2	28	0.286	25.833	5.75627	1.02714e-11
	isoform_121776	0	0.33	0.23	4.21	4.5	2.47	0.186	3.726	3.89649	0.000160263
	isoform_121781	0	0.1	0.2	5.13	5.75	5.78	0.1	5.553	4.88211	2.03654e-06
	isoform_121784	0	0	0.37	27.58	24.34	14.34	0.123	22.086	6.1459	1.66207e-12
	isoform_121796	0	0.64	0.65	5.64	3.75	7.41	0.43	5.6	3.18086	0.000889013
	isoform_121798	0	0	0	4.3	4.31	3.35	0	3.986	5.15605	2.12711e-05
	isoform_121832	0.42	0	0.37	8.05	4.7	3.51	0.263	5.42	3.96542	0.000163203
	isoform_121833	0	0	0	5.46	1.88	3.11	0	3.483	4.72013	0.000310389
	isoform_121837	0.36	0.57	0.26	18.15	17.69	15.71	0.396	17.183	5.3054	3.08912e-14
	isoform_121857	0	0.25	0	3.97	7.96	3.05	0.083	4.993	4.57424	6.41245e-05
	isoform_12186	0.06	0	0	8.6	1.08	4.5	0.02	4.726	5.79493	3.76268e-07
	isoform_121863	0	0	0	3.3	2.13	2.2	0	2.543	4.62569	0.000383633
	isoform_121868	0	0	0	3.54	4.2	7.25	0	4.996	5.20369	2.50423e-05
	isoform_121910	0	0.14	0.49	9.82	9.09	8.59	0.21	9.166	5.02105	1.21594e-08
	isoform_121914	0	0.57	0	21.59	15.5	17.22	0.19	18.103	5.60884	3.71357e-12
	isoform_121915	0	0	0	3.37	2.07	2.64	0	2.693	4.59317	0.000452481
	isoform_121919	0	0	0	4.35	2.41	3.72	0	3.493	4.84228	0.000141184
	isoform_121966	0.08	0.28	0	4	5.84	3.15	0.12	4.33	4.471	5.35833e-05
	isoform_121972	3.03	3.15	2.65	72.37	140.96	29.45	2.943	80.926	4.19676	8.81667e-09
	isoform_121977	0	0	0	7.34	6.52	13.23	0	9.03	5.97926	1.75534e-07
	isoform_121978	6.06	6.33	4.36	101.68	109.95	78.13	5.583	96.586	3.81143	8.31057e-34
	isoform_121981	0	0.46	0.86	7.8	7.47	5.42	0.44	6.896	3.46702	3.06564e-05
	isoform_121986	6.66	4.19	7.57	99.18	78.03	82.53	6.14	86.58	3.49438	6.62506e-21
	isoform_121993	0	0	0	2.7	1.97	2.99	0	2.553	4.5135	0.000680191
	isoform_122033	0	0	0	9.24	3.24	9.76	0	7.413	5.34241	1.46804e-05
	isoform_122064	0.74	0.29	0.4	15.04	12.76	9.31	0.476	12.37	4.34368	3.32962e-10
	isoform_122066	0	0	0	19.7	10.99	14.63	0	15.106	6.61409	6.22612e-10
	isoform_122090	1.83	1.72	2.78	38.89	20.77	25.63	2.11	28.43	3.40197	4.84859e-11
	isoform_122098	0	0.47	0	31.27	18.28	23.2	0.156	24.25	6.24806	2.42488e-13
	isoform_122143	0	0	0	4.33	6.08	2.57	0	4.326	5.02562	6.06468e-05
	isoform_122185	0	0	0	4.64	2.13	2.1	0	2.956	4.56371	0.000602991
	isoform_122200	0.32	0	0.36	8.03	7.98	4.14	0.226	6.716	4.50211	3.44939e-06
	isoform_122207	0.33	0	0	8.95	4.75	3.49	0.11	5.73	4.74504	1.89909e-05
	isoform_122249	0	0	0	10.54	21.89	3.75	0	12.06	5.76496	2.13597e-06
	isoform_122273	0	0	0	2.81	2.01	4.54	0	3.12	4.60234	0.000533232
	isoform_122287	1.6	0	0.41	28.78	20.63	22.02	0.67	23.81	4.25652	6.8067e-06
	isoform_122301	0	0	0	8.49	4.5	1.27	0	4.753	4.73368	0.000438554
	isoform_122311	2.07	0	0.57	80.98	66.93	46.06	0.88	64.656	5.18009	1.41869e-08
	isoform_122317	4.42	0.49	5.16	134.86	75.67	102.31	3.356	104.28	4.14012	1.20143e-05
	isoform_122320	0	0.53	0.77	58.72	24.14	19.07	0.433	33.976	5.5093	7.73136e-10
	isoform_122344	0	0	0	5.45	5.02	1.69	0	4.053	4.68567	0.00039312
	isoform_122380	1.84	6.8	2.38	194.44	115.2	79.07	3.673	129.57	4.54494	1.28934e-10
	isoform_122389	0	0	0.31	5.14	3.9	4.22	0.103	4.42	4.53311	2.22942e-05
	isoform_122435	0	0	0	8.74	3.76	2.62	0	5.04	5.00068	9.00805e-05
	isoform_122442	0.83	0.91	0	24.95	21.44	34.24	0.58	26.876	4.95784	3.76519e-11
	isoform_122450	0	0	0	58.79	22.49	30.77	0	37.35	7.43308	8.63258e-13
	isoform_122461	0	0.06	0	6.6	6.92	1.11	0.02	4.876	4.72876	0.000471202
	isoform_122470	0	0	0.1	2.69	3.83	10	0.033	5.506	5.00126	0.000119146
	isoform_122481	0.57	0	0	9.35	13.32	7.26	0.19	9.976	4.97809	1.44664e-07
	isoform_122492	0	0	0	3.61	3.36	1.84	0	2.936	4.64255	0.00037508
	isoform_122528	0	0	0.98	35.17	22.17	22.85	0.326	26.73	5.31889	9.25491e-10
	isoform_122554	0	0	0	7.96	3.21	1.4	0	4.19	4.58547	0.000807534
	isoform_122577	1.19	0	0.23	58.77	49.41	10.1	0.473	39.426	4.90165	1.05935e-05
	isoform_12258	0	0	0	17.64	13.29	9.76	0	13.563	9.01025	2.62928e-22
	isoform_122588	0.33	1.05	2.24	61.18	34.6	34.38	1.206	43.386	4.54058	5.13924e-09
	isoform_122591	0	0.15	0	3.54	8.26	12.57	0.05	8.123	5.50756	6.89915e-06
	isoform_122612	0.64	1.21	0	11.72	11.21	8.46	0.616	10.463	3.69369	5.67219e-07
	isoform_122630	0.66	0	0	12.24	11.23	14.51	0.22	12.66	4.33176	9.50868e-05
	isoform_122633	0.7	1.21	0	19.01	23.44	25.92	0.636	22.79	4.70758	8.63932e-11
	isoform_122637	1.31	0.88	0	19.13	14.62	14.07	0.73	15.94	3.96632	5.22224e-08
	isoform_122669	1.14	1.14	1.68	98.61	65.75	48.19	1.32	70.85	5.07127	4.28771e-14
	isoform_122694	0.35	0	0	16.31	8.33	13.9	0.116	12.846	5.73732	7.26759e-09
	isoform_122752	0	0	0	4.91	1.86	5.04	0	3.936	4.75401	0.000282139
	isoform_122812	0	0	0	5.72	4.09	4.84	0	4.883	5.29268	9.57228e-06
	isoform_122819	0	0	0.32	8.09	5.95	4.65	0.106	6.23	4.85118	3.30016e-06
	isoform_122820	0	0	0.47	48.78	47.96	24.63	0.156	40.456	6.72055	5.18026e-13
	isoform_122824	20.79	21.23	19.1	94.23	82.19	93.55	20.373	89.99	1.88115	2.46387e-18
	isoform_122826	0	0	0	9.84	2.45	5.64	0	5.976	5.1589	4.46202e-05
	isoform_122838	0	0	0	8.71	8.36	3.81	0	6.96	5.57029	2.48337e-06
	isoform_122879	0	0	0	3.16	3.23	3.11	0	3.166	4.80223	0.000150148
	isoform_122883	3.47	4.48	1.42	93.89	85.86	101.62	3.123	93.79	4.5515	4.80473e-18
	isoform_122896	0	0	0	7.92	4.75	2.53	0	5.066	5.09629	4.62454e-05
	isoform_122898	0.82	0	0	13.8	9.85	6.15	0.273	9.933	4.45229	7.83159e-06
	isoform_122927	0.6	0	0.55	15.64	11.59	15.33	0.383	14.186	4.76118	9.13888e-11
	isoform_122954	0.76	4.72	3.08	161.92	130.33	132.18	2.853	141.476	5.10915	3.54161e-16
	isoform_122984	0	0	0	11.53	17.75	8.01	0	12.43	6.21782	2.46449e-08
	isoform_122989	0.47	0.31	0.32	17.63	8.84	9.36	0.366	11.943	4.57623	2.63808e-08
	isoform_122992	0	0	0	27.8	13.87	24.41	0	22.026	6.91556	6.3481e-11
	isoform_123015	0	0	0	5.43	2.46	4.86	0	4.25	4.96877	8.26107e-05
	isoform_12303	0	0	0	1.52	0.82	1.17	0	1.17	6.05201	6.61262e-08
	isoform_123050	0.36	0.38	0.29	2.68	5.48	4.34	0.343	4.166	3.43105	0.000634892
	isoform_123058	4.55	5.22	8.34	26.77	25.91	23.01	6.036	25.23	1.74848	0.000565807
	isoform_123074	0	0	0	4.7	3.57	4.93	0	4.4	5.11259	2.92807e-05
	isoform_123078	0	0	0	21	11.01	13.33	0	15.113	6.41991	3.71055e-09
	isoform_12309	0	0	0	0.94	0.8	2.79	0	1.51	5.88589	8.80022e-07
	isoform_123108	0	0	0.29	18.91	25.75	15.23	0.096	19.963	6.30869	1.54495e-11
	isoform_123109	0.47	0.6	0.56	18.05	10.89	6.18	0.543	11.706	4.06907	5.73121e-07
	isoform_123114	0.4	0	0	64.02	22.5	6.46	0.133	30.993	5.85472	5.06223e-07
	isoform_123128	0	0	0	4.68	4.49	3.13	0	4.1	4.94063	7.60062e-05
	isoform_123135	0	0	0.39	5.08	6.15	2.63	0.13	4.62	3.90557	0.00043943
	isoform_123147	1.55	0	1.13	39.37	56.4	35.77	0.893	43.846	4.82274	7.14063e-09
	isoform_123151	3.07	1.52	1.34	81.61	74.15	57.71	1.976	71.156	4.75332	6.052e-23
	isoform_123199	0.33	0	0	10.63	11.29	9.98	0.11	10.633	5.59022	5.14655e-09
	isoform_123208	0	0	0	5.7	4.21	4.66	0	4.856	5.14679	2.29852e-05
	isoform_123213	0.94	0	0	20.37	8.61	33.85	0.313	20.943	4.54735	0.000171317
	isoform_123219	0	0.49	0	7.61	5.31	4.46	0.163	5.793	4.33166	9.97583e-05
	isoform_123231	2.57	0	1.53	42.52	22.15	21.93	1.366	28.866	3.6516	4.35701e-05
	isoform_123239	0	0	0	2.9	2.03	3.52	0	2.816	4.53136	0.000639413
	isoform_123248	0	1.17	0	17.12	16.73	12.62	0.39	15.49	4.22423	0.000135492
	isoform_123273	0	0	0	2.58	3.06	3.71	0	3.116	4.63967	0.000374911
	isoform_123278	0	0	0	2.21	4.41	2.38	0	3	4.56852	0.000577833
	isoform_123296	0	0.44	0	4.56	2.87	3.47	0.146	3.633	3.62721	0.000891675
	isoform_123297	5.76	7.44	4.95	364.94	237.24	324.98	6.05	309.053	5.31942	1.49811e-46
	isoform_123303	0	0	0	6.71	5.05	3.51	0	5.09	5.22146	1.64772e-05
	isoform_123308	0	0	0	1.94	3.45	2.83	0	2.74	4.44935	0.000956372
	isoform_123341	0	0	0	4.09	2.95	2.86	0	3.3	4.75342	0.000198793
	isoform_123382	0	0	0	4.92	4.34	4.46	0	4.573	5.16745	1.94606e-05
	isoform_123405	0	0	0	8.89	3.28	5.26	0	5.81	5.22616	2.25932e-05
	isoform_123413	0	0.71	0	37.95	32.65	33.49	0.236	34.696	6.17878	1.42518e-11
	isoform_123422	0.33	0.3	0	13.71	8.62	8.45	0.21	10.26	5.1194	1.17328e-08
	isoform_123439	5.78	1.43	1.67	36.77	29	31.14	2.96	32.303	3.02878	3.84475e-05
	isoform_123443	0	0	0	7.27	2.67	4.25	0	4.73	5.03482	6.23768e-05
	isoform_123462	0	0	0.7	10.16	7.09	5.71	0.233	7.653	4.06907	5.33915e-05
	isoform_123555	0	0.88	0	25.8	24.15	10.26	0.293	20.07	4.72081	1.28558e-05
	isoform_123611	0	0	0	7.31	4.02	4.54	0	5.29	5.28496	1.18725e-05
	isoform_123616	0.38	0	0	33.76	23.01	24.23	0.126	27	6.71298	7.78412e-14
	isoform_123624	0.33	0	0	11.93	6.01	6.2	0.11	8.046	5.08968	1.27167e-06
	isoform_123629	1.4	0.9	3.25	28.8	32.69	14.5	1.85	25.33	3.19643	7.25077e-05
	isoform_123642	0	0	0.74	4.55	5.55	4.84	0.246	4.98	3.54214	0.000884674
	isoform_123658	1.83	2.1	0.58	40.49	32.53	23.3	1.503	32.106	4.02638	2.69959e-12
	isoform_123674	0.31	0	0.29	6.41	6.1	5.32	0.2	5.943	4.33386	3.59963e-06
	isoform_123684	0	0	0	8.54	6.77	2.49	0	5.933	4.93836	0.000116918
	isoform_123695	0.7	0	0	20.36	17.71	10.56	0.233	16.21	5.05858	2.26322e-08
	isoform_123706	0	0	0	4.23	1.66	4.1	0	3.33	4.55468	0.000670861
	isoform_123716	0.39	1.18	1.2	55.67	60.2	33.77	0.923	49.88	5.3692	3.72698e-16
	isoform_123723	0	0	0	8.13	14.84	12.09	0	11.686	6.1064	5.13519e-08
	isoform_123753	0	0.72	0	13.53	8.14	7.57	0.24	9.746	4.47216	3.16613e-06
	isoform_123772	0.31	0.92	0.75	13.84	7.87	5.6	0.66	9.103	3.33408	5.05547e-05
	isoform_123834	0	0	0	16.3	7.35	1.76	0	8.47	5.04936	0.000131613
	isoform_123855	0.27	0	0	15.98	10.99	7.59	0.09	11.52	5.43887	6.88817e-08
	isoform_123859	4.26	3.92	3.56	18.99	16.95	11.78	3.913	15.906	1.75264	3.60784e-05
	isoform_123866	4.57	0.85	3.73	138.09	108.73	73.05	3.05	106.623	4.46503	4.03588e-09
	isoform_123887	0	0	0	8.7	9.53	5.89	0	8.04	5.75867	4.65768e-07
	isoform_123911	0	0.45	0.9	30.54	18.95	36.11	0.45	28.533	5.36701	4.41281e-10
	isoform_123929	0.23	0	0	5.06	3.47	2.75	0.076	3.76	4.12401	0.000347687
	isoform_123932	2.31	3.81	4.7	190.09	101.88	106.1	3.606	132.69	4.75517	9.76687e-20
	isoform_12394	0.4	0.52	0.62	22.77	18.28	10.89	0.513	17.313	4.76081	3.00927e-24
	isoform_123964	0	0.14	0	18.55	12.71	13.93	0.046	15.063	6.53906	8.31149e-10
	isoform_12398	9.39	3.16	3.16	45.1	42.67	46.62	5.236	44.796	2.7728	1.11769e-05
	isoform_123994	0	0	0	5.33	7.28	1.52	0	4.71	4.68018	0.000491278
	isoform_124009	0	0.38	0.29	8.49	5.41	5.93	0.223	6.61	4.39059	3.7599e-06
	isoform_124034	0.82	0	0	5.42	6.4	8.8	0.273	6.873	3.91115	0.000199269
	isoform_124050	0	0.38	0.39	3.19	3.6	3.56	0.256	3.45	3.51606	0.000966719
	isoform_124052	0.56	0.5	1.1	15.06	9.33	9.58	0.72	11.323	3.6929	6.07526e-08
	isoform_124056	0.68	0	0	16.62	18.19	24.45	0.226	19.753	5.36487	1.17692e-09
	isoform_124062	0	3.03	1.76	42.76	39.2	27.28	1.596	36.413	3.63828	0.000897613
	isoform_124078	0	0	0	10.04	11.08	11.51	0	10.876	6.15671	1.99036e-08
	isoform_124089	0	0.42	0	11.05	8.59	5.49	0.14	8.376	4.67795	1.58778e-06
	isoform_124106	7.14	12.43	7.99	48.22	39.18	36.79	9.186	41.396	1.89749	4.13424e-07
	isoform_124128	0.75	0	0.64	17.54	18.6	10.67	0.463	15.603	4.47515	1.0187e-08
	isoform_124136	0	0	0.4	10.41	3.81	2.86	0.133	5.693	4.38293	0.000280819
	isoform_124159	0	0	0	19.37	28.21	17.74	0	21.773	6.66563	3.57358e-10
	isoform_124190	0.55	1.62	0.5	32.44	23.29	27.72	0.89	27.816	4.57862	1.61094e-14
	isoform_124207	0	0	0	156.67	235.77	128.59	0	173.676	8.57328	3.01671e-19
	isoform_124214	0	0	0	4.67	4.95	4.28	0	4.633	5.10363	2.86561e-05
	isoform_124225	0	0	0	6.04	4.04	3.92	0	4.666	5.16516	2.13984e-05
	isoform_124228	0.39	0.42	0	13.93	9.22	7.34	0.27	10.163	4.6594	7.92296e-07
	isoform_124282	0	0	0	7.5	4.35	7.73	0	6.526	5.41347	5.67806e-06
	isoform_124295	0	0	0.46	8.73	6.73	5.31	0.153	6.923	4.50173	2.59514e-06
	isoform_124316	0.72	1.25	1	18.92	13.5	16.38	0.99	16.266	3.74791	1.91802e-11
	isoform_124318	0	0	0	3.54	5.21	1.78	0	3.51	4.55178	0.000699252
	isoform_124338	0	0.41	0.47	5.23	5.11	5.32	0.293	5.22	3.70951	5.17461e-05
	isoform_124348	0	0	0	32.04	37.68	36.53	0	35.416	7.5631	2.29287e-14
	isoform_124443	0	0	0	14.99	10.88	6.95	0	10.94	6.02347	8.83157e-08
	isoform_124454	0	0	0	8.05	2.74	3.56	0	4.783	4.63261	0.000491642
	isoform_124456	0.38	1.13	2.15	24.77	17.58	26.3	1.22	22.883	3.76064	2.36999e-06
	isoform_124466	0.43	0	0	3.52	3.1	5.29	0.143	3.97	4.06956	0.000582022
	isoform_124472	0	0	0	29.35	21.74	20.88	0	23.99	7.06784	4.9619e-12
	isoform_124496	0	0	0	6.45	5.5	7.15	0	6.366	5.43331	4.07073e-06
	isoform_124501	0	0	0.38	7.51	4.86	3.2	0.126	5.19	4.37729	0.00011754
	isoform_124508	0	0	0	3.83	1.97	2.11	0	2.636	4.48174	0.000838059
	isoform_124509	0.24	0	0	8.71	4.47	5.98	0.08	6.386	4.63629	2.08133e-05
	isoform_124520	0.75	0.65	0	6.83	5.87	10.21	0.466	7.636	3.54229	9.0723e-05
	isoform_124522	0	0	0	1.95	3.53	3.59	0	3.023	4.53668	0.000678317
	isoform_124530	0	0	0.28	4.1	3.76	4.8	0.093	4.22	4.20326	0.000192119
	isoform_124532	0	0	0	14.03	10.59	7.86	0	10.826	6.04948	5.68696e-08
	isoform_124538	0	0.81	0	22.9	21.22	11.59	0.27	18.57	4.80659	6.80605e-06
	isoform_124562	0	0	0	18.63	14.47	9.16	0	14.086	6.34691	6.41942e-09
	isoform_124565	0	0	0	6.8	3.25	4.74	0	4.93	5.05402	4.90689e-05
	isoform_124576	0	0.46	0.35	27.64	15.58	21.64	0.27	21.62	5.59631	1.81533e-10
	isoform_124581	0	0	0	15.59	7.92	8.14	0	10.55	5.84442	3.46246e-07
	isoform_124588	0.96	0	0	17.32	7.76	12.71	0.32	12.596	4.13815	0.000186588
	isoform_124591	0	0	0	4.99	2.19	3.03	0	3.403	4.57218	0.00055541
	isoform_124598	3.47	3.72	3.94	163.62	111.12	96.44	3.71	123.726	4.65001	1.31551e-22
	isoform_124602	0.7	1.36	0	20.37	12.37	13.58	0.686	15.44	3.86782	2.79445e-06
	isoform_124621	0	0	0	5.69	3.3	8.75	0	5.913	4.95565	0.00010547
	isoform_12466	0	0.23	0	12.6	4.5	4.43	0.076	7.176	4.60068	0.000417467
	isoform_124660	0	0	0	28.46	22.43	8.27	0	19.72	6.41799	1.10099e-08
	isoform_124661	0.64	0.32	0	67.84	43.28	30.46	0.32	47.193	6.46488	1.22213e-15
	isoform_124662	0	0	0	10.35	8.73	3.85	0	7.643	5.47376	4.97812e-06
	isoform_124698	0	0	0	22.87	9.73	7.52	0	13.373	5.98875	2.30603e-07
	isoform_124702	0.41	0	0.83	6.02	4.71	6.99	0.413	5.906	3.5106	0.000174666
	isoform_124729	0	0	0	3.99	2.48	2.58	0	3.016	4.48609	0.000754446
	isoform_124731	0.74	0.8	1.74	16.5	15.53	18.82	1.093	16.95	3.56998	1.76922e-09
	isoform_124753	0	0	0	28.95	24.62	14.45	0	22.673	6.87372	6.8854e-11
	isoform_124777	0.57	0.75	0.66	24.38	13.94	9.35	0.66	15.89	4.15933	4.82993e-08
	isoform_124804	0	0	0	8.09	5.47	9.35	0	7.636	5.58839	1.79197e-06
	isoform_124841	0.65	0	1.25	25.5	62.36	39.47	0.633	42.443	5.17925	1.42933e-08
	isoform_124864	0	0	0	4.68	5.39	5.72	0	5.263	5.03904	4.41303e-05
	isoform_124909	0	0	0.03	5.35	3.8	3.4	0.01	4.183	4.91088	9.01559e-05
	isoform_124914	0	0	0	8.78	6.23	4.38	0	6.463	4.69365	0.000293448
	isoform_124922	3.41	2.2	2.45	43.55	21.62	27.87	2.686	31.013	3.17318	1.10343e-09
	isoform_124951	1.24	0	1.33	58.35	67.7	56.98	0.856	61.01	5.58059	8.51133e-18
	isoform_124976	0	0	0	4.58	4.42	2.32	0	3.773	4.68094	0.000319276
	isoform_125009	0	0	0	6.6	8.13	3.96	0	6.23	5.14003	2.85469e-05
	isoform_125017	0	0.34	0.32	8.88	8.5	3.74	0.22	7.04	4.25102	3.16229e-05
	isoform_125019	0.35	0.7	0	12.21	12.39	10.03	0.35	11.543	4.49373	5.59274e-09
	isoform_125037	0	0	0	9.29	3.26	4.21	0	5.586	5.02629	6.98788e-05
	isoform_125038	0	0	0	15.72	13.3	3.76	0	10.926	5.62309	3.33346e-06
	isoform_125041	0	0	0	12.23	8.7	4.18	0	8.37	5.51609	3.98239e-06
	isoform_125042	0	0.41	0	13.59	15.6	7.54	0.136	12.243	5.44703	7.88801e-08
	isoform_125092	0	0	0	7.98	6.56	1.74	0	5.426	4.83472	0.000231123
	isoform_125118	0.52	0	0.61	11.69	13.48	4.77	0.376	9.98	4.08618	0.000137726
	isoform_125130	0	0	0	4.04	4.87	4.42	0	4.443	4.98831	5.64494e-05
	isoform_125133	0	0	0	9.35	3.85	1.98	0	5.06	4.72508	0.000390461
	isoform_12514	0	0	0	6.87	7.93	1.46	0	5.42	7.17739	9.22051e-11
	isoform_125143	0	0	0	82.82	91.93	37.33	0	70.693	8.0572	7.76339e-16
	isoform_125151	0	0	0.68	9.55	6.97	7.68	0.226	8.066	4.52637	1.67237e-06
	isoform_125193	0.45	0	0	17.14	9.62	6.69	0.15	11.15	5.29901	4.11525e-07
	isoform_125208	0.37	0.45	0	8.84	5.19	18.02	0.273	10.683	4.67214	1.36517e-05
	isoform_125218	0	0.16	0	5.1	4.87	8.1	0.053	6.023	5.24533	1.59343e-05
	isoform_125220	0	0	0	4.16	3.29	5.31	0	4.253	4.82916	0.000150148
	isoform_125227	1.39	0	0.46	16.77	13.98	5.66	0.616	12.136	3.69103	0.000700068
	isoform_125260	0.86	0.85	0.41	7.23	8.05	4.88	0.706	6.72	3.01162	0.000101621
	isoform_125265	5.49	5.5	2.9	40.43	39.3	26.72	4.63	35.483	2.62242	4.54489e-10
	isoform_125269	2.92	2.93	2.61	12.68	9.68	16.33	2.82	12.896	1.89073	0.000733096
	isoform_125288	0	0	0	12.06	15.19	12.73	0	13.326	6.23753	1.07089e-08
	isoform_125296	0.38	0	0	15.59	12.95	9.88	0.126	12.806	5.12266	3.90533e-07
	isoform_125365	0	0	0	7.56	7.12	9.12	0	7.933	5.70679	6.49432e-07
	isoform_125374	1.14	2.04	2.62	36.98	34.71	43.09	1.933	38.26	3.93051	3.94726e-13
	isoform_125401	0	0	0	9.8	12.41	7.01	0	9.74	5.84285	2.76222e-07
	isoform_125404	0	0	0	6.03	5.59	5.14	0	5.586	5.28298	9.54835e-06
	isoform_125443	0	0	0	6.58	4.36	2.27	0	4.403	4.76899	0.000234386
	isoform_125453	0.33	0	0	7.23	4.37	4.07	0.11	5.223	4.39788	7.61346e-05
	isoform_125465	0	0	0	79.4	80.39	40.83	0	66.873	8.04952	3.05378e-16
	isoform_12547	0.79	0	0.09	40.38	35.4	25.11	0.293	33.63	4.86517	0.000122251
	isoform_125476	0	0	0	3.6	3.44	2.72	0	3.253	4.55085	0.000536825
	isoform_125482	0	0	0	4.77	3.97	2.55	0	3.763	4.59546	0.000462673
	isoform_125494	0.66	0	0	6.38	4.14	4.7	0.22	5.073	3.87325	0.000217059
	isoform_125495	0.7	1.01	0.71	7.07	17.5	11.2	0.806	11.923	3.52324	0.000612185
	isoform_125502	0	0	0	22.86	18.66	8.66	0	16.726	6.37047	9.04886e-09
	isoform_125518	3.66	3.74	1.79	65.51	58.88	32.22	3.063	52.203	3.69099	1.30426e-11
	isoform_125540	1.67	0.6	3.23	18.58	20.24	17.01	1.833	18.61	2.86248	0.000248732
	isoform_125550	0	0.37	0	9.9	5.35	4.94	0.123	6.73	4.67016	1.95269e-05
	isoform_125580	0.54	0.41	0.39	26.72	14.86	20.7	0.446	20.76	5.22656	7.83411e-12
	isoform_125606	0	0	0	3.7	5.23	2.86	0	3.93	4.72865	0.0002472
	isoform_125629	0.4	0.49	0.98	20.18	12.19	14.95	0.623	15.773	4.20469	2.36882e-06
	isoform_125686	0	0	0	40.08	26.52	19.35	0	28.65	6.57859	9.78931e-10
	isoform_125709	0.61	0	0.54	12.24	10.32	10.66	0.383	11.073	4.30795	2.39879e-08
	isoform_125726	0.51	1.53	0.67	15.7	10.58	12.05	0.903	12.776	3.43639	2.45833e-07
	isoform_125743	0.46	0.35	1.45	13.24	14.4	12.32	0.753	13.32	3.88384	1.18414e-07
	isoform_125766	0.94	0.8	0.97	24.87	18.11	21.22	0.903	21.4	4.30351	1.41776e-13
	isoform_125792	0	0.67	0.52	12.89	12.49	14.48	0.396	13.286	4.64464	1.14921e-09
	isoform_125802	0.38	0.41	0	3.96	3.43	4.94	0.263	4.11	3.62352	0.000647452
	isoform_125815	0	0	0	4.6	4.19	2.59	0	3.793	4.67253	0.000310389
	isoform_125833	2.5	1.68	1.72	17.42	13.68	8.78	1.966	13.293	2.51347	1.54112e-05
	isoform_125847	5.04	3.74	8.02	168.98	178.18	102.61	5.6	149.923	4.31118	2.146e-17
	isoform_125881	0	0	0	5.22	4.02	3.29	0	4.176	4.76716	0.00018906
	isoform_125891	0	0	0	5.62	5.14	2.06	0	4.273	4.59965	0.000543166
	isoform_125894	0	0	0	7.15	6.6	2.44	0	5.396	4.90462	0.000130053
	isoform_125931	0	0	0	6.47	6.92	5.59	0	6.326	5.39525	4.7918e-06
	isoform_125941	0	0.16	0	12.64	4.78	6.14	0.053	7.853	5.39372	8.41986e-06
	isoform_125954	0	0	0	39.34	23.09	8.96	0	23.796	6.47322	1.05643e-08
	isoform_126006	0	0	0	5.73	3.14	2.66	0	3.843	4.59875	0.000489994
	isoform_126010	0	0	0	14.57	9.44	11.2	0	11.736	5.77948	3.88407e-07
	isoform_126016	0.71	0.37	0.71	11.4	10	13.22	0.596	11.54	4.08479	4.60397e-08
	isoform_126025	0	0	0	5.19	7.61	8.44	0	7.08	5.38618	6.58229e-06
	isoform_126031	0	0.41	0.57	7.05	7.71	3.06	0.326	5.94	3.49925	0.000949233
	isoform_126041	0	0	0.93	11.15	7.3	8.14	0.31	8.863	4.07984	3.53159e-05
	isoform_126082	0.73	0.87	0	18.17	13.97	9.37	0.533	13.836	4.23709	1.18861e-07
	isoform_126115	0	0	0	2.98	3.89	3.08	0	3.316	4.51776	0.000632373
	isoform_126146	0	0	0	4.12	4.39	2.7	0	3.736	4.64962	0.00034552
	isoform_126167	0	0	0	26.39	23.82	13.25	0	21.153	6.64726	5.28011e-10
	isoform_126179	1.03	0	0	21.83	15.13	17.49	0.343	18.15	4.74856	2.77615e-07
	isoform_12619	0	0	0	7.13	5.54	5.67	0	6.113	8.15392	1.27076e-17
	isoform_126198	0	0.47	0	19.41	12.66	8.7	0.156	13.59	5.52355	4.30473e-08
	isoform_126206	0	0.33	0	12.8	4.16	4.46	0.11	7.14	4.47535	0.000155619
	isoform_126209	0	0	0.25	19.46	18.92	13.56	0.083	17.313	5.91839	3.12839e-10
	isoform_126244	0	0	0	67.28	48.34	79.68	0	65.1	7.8356	2.78761e-15
	isoform_126260	0	0	0	6.19	3.66	2.28	0	4.043	4.69001	0.00034694
	isoform_126281	0	0	0	82.79	46.48	8.87	0	46.046	6.60804	1.59765e-08
	isoform_126290	0	0	0	6.84	4.86	2.41	0	4.703	4.76899	0.000234386
	isoform_126295	0	0.53	0	8.95	12.81	6.38	0.176	9.38	4.24732	0.000206796
	isoform_126389	0	0	0.64	44.2	25.79	35.68	0.213	35.223	6.27511	2.23937e-13
	isoform_126433	2.72	1.74	0.84	44.37	23.62	22.55	1.766	30.18	3.69524	9.40738e-07
	isoform_12649	0.66	0.73	0.43	3.06	1.8	2.13	0.606	2.33	1.72892	0.000306497
	isoform_126517	0.76	0	0	28.48	10.26	13.73	0.253	17.49	5.12544	4.58091e-07
	isoform_126522	2.58	2.02	1.83	67.11	47.25	33.21	2.143	49.19	4.19949	3.08165e-16
	isoform_126552	0	0	0.5	11.08	6.06	7.79	0.166	8.31	4.73707	9.53373e-06
	isoform_126553	0	0.6	0.57	5.64	5.77	4.11	0.39	5.173	3.15425	0.000669999
	isoform_126565	0	0	0	26.13	6.56	12.45	0	15.046	5.14746	4.581e-05
	isoform_126620	2.84	2.74	2.28	115.68	93.16	82.9	2.62	97.246	4.89252	6.98722e-41
	isoform_126637	0	0.06	0	10.19	6.51	5.95	0.02	7.55	4.845	0.000131741
	isoform_126665	0.4	0.45	0.87	33.32	24.08	26.91	0.573	28.103	5.21919	4.35438e-13
	isoform_126723	0	0.76	0	4.29	5.81	4.94	0.253	5.013	3.71896	0.000511497
	isoform_126737	0	0.27	0	28.61	9.87	13.13	0.09	17.203	6.13462	7.47563e-08
	isoform_126774	0.4	0.44	0.97	6.01	6.06	8.11	0.603	6.726	3.2511	0.000157292
	isoform_126802	2.42	1.65	2.4	21.28	32.34	23.46	2.156	25.693	3.21445	1.87591e-08
	isoform_126830	0	0	0.39	10.08	8.41	12.19	0.13	10.226	5.0954	6.1279e-07
	isoform_126841	0	0.64	0	10.22	11.88	5.91	0.213	9.336	4.21747	4.78964e-05
	isoform_126870	0	0.4	0.45	8.22	6.14	3.6	0.283	5.986	3.85598	0.000275175
	isoform_126872	0.27	0.55	0	7.78	8.38	4.24	0.273	6.8	3.74639	0.000112153
	isoform_126873	0	0	0.41	15.28	8.5	6.54	0.136	10.106	4.55956	4.44493e-05
	isoform_126874	0.43	0	0	12.13	9.57	5.45	0.143	9.05	4.89343	4.5036e-06
	isoform_126890	0	0	0.44	17.18	50.66	18.95	0.146	28.93	5.76783	5.85354e-08
	isoform_126905	0.49	0	0.41	3.81	7.49	7.59	0.3	6.296	3.97093	0.000194291
	isoform_126906	0	0	0	17.54	11.04	12.59	0	13.723	6.08283	4.19654e-08
	isoform_126915	0.35	0	0	9.84	8.42	7.98	0.116	8.746	4.9857	8.50842e-07
	isoform_126930	5.76	9.59	2.97	73.22	56.55	59.96	6.106	63.243	3.0352	2.82533e-09
	isoform_126978	0	0	0	4.67	4.82	4.09	0	4.526	4.82721	0.000132057
	isoform_126989	0	0	0	42.31	26.16	25.59	0	31.353	7.06889	7.93382e-12
	isoform_127003	0	1.72	2.26	46.63	19.61	26.36	1.326	30.866	3.82041	2.75027e-05
	isoform_127004	0	0.58	0	32.57	16.83	13	0.193	20.8	5.54791	7.60189e-09
	isoform_127005	0	0	0	15.26	24.93	12.86	0	17.683	6.32744	9.07288e-09
	isoform_127010	0.38	0.27	1.86	17.97	15.33	16.11	0.836	16.47	3.69654	0.000320031
	isoform_127021	0.48	0.54	1.02	24.61	13.06	19.06	0.68	18.91	4.55988	3.56067e-09
	isoform_127051	0	0	0	6.3	3.38	3.88	0	4.52	4.7177	0.000262758
	isoform_127073	0	0	0	24	5.7	7.9	0	12.533	5.25605	3.02242e-05
	isoform_127084	3.31	1.67	1.81	105.8	105.48	46.82	2.263	86.033	4.67745	1.26594e-12
	isoform_127090	0	0	0	8.27	3.69	8.42	0	6.793	5.11262	4.11583e-05
	isoform_127099	0.48	0.48	0.28	9.29	13.31	5.35	0.413	9.316	4.07788	1.49412e-05
	isoform_127105	1.75	0.35	0	43.67	33.12	43.13	0.7	39.973	5.00045	7.43085e-09
	isoform_127118	0	0.62	1.29	18.42	15.63	10.95	0.636	15	3.99829	9.18442e-06
	isoform_12716	0	0	0	2.58	1.15	1.29	0	1.673	6.33637	1.10095e-08
	isoform_127179	0	0	0.33	4.27	6.97	3.3	0.11	4.846	4.04527	0.000709411
	isoform_127203	0.52	0	0.49	16.21	14.72	9.64	0.336	13.523	4.63743	5.82525e-07
	isoform_127227	0	0	0	12.5	5.38	3.26	0	7.046	4.98429	0.00010297
	isoform_127230	0	0.68	0	55.35	27.42	18.85	0.226	33.873	5.876	1.37403e-09
	isoform_127409	0	0.4	0.57	5.95	4.66	5.05	0.323	5.22	3.43152	0.000361052
	isoform_127432	0.69	0	0	6.2	8.67	6.71	0.23	7.193	4.10981	4.81415e-05
	isoform_127459	0.29	0.87	0.57	23.33	25.22	7.68	0.576	18.743	4.17637	1.76725e-06
	isoform_127490	0.27	0	0	11.46	7.96	2.78	0.09	7.4	5.00761	9.32301e-05
	isoform_127492	0	0	0	7.38	6.4	4.8	0	6.193	4.71823	0.00024076
	isoform_127504	0.95	1.85	0.87	15.66	14.04	19.3	1.223	16.333	3.35684	1.67563e-06
	isoform_127508	0	0	0	2.47	4.33	5.42	0	4.073	4.52232	0.000738991
	isoform_127523	1.12	0.49	0	46.19	27.81	17.49	0.536	30.496	4.94492	2.26322e-08
	isoform_127547	5.86	4.5	3.26	66.37	48.88	70.35	4.54	61.866	3.44045	7.52044e-16
	isoform_127571	0	0	0	18.73	8.61	21.9	0	16.413	5.8845	3.954e-07
	isoform_127576	0.74	0	1.54	25.88	18.25	14.97	0.76	19.7	4.05491	1.55036e-06
	isoform_127605	0	0	0	5.92	5.49	5.42	0	5.61	5.02127	4.56281e-05
	isoform_127656	0	1.17	0	22.1	21.76	14.68	0.39	19.513	4.61008	1.04267e-06
	isoform_127662	0.82	0.22	0.11	15.46	9.62	10.78	0.383	11.953	4.76094	4.04511e-07
	isoform_127683	0.33	0	0.8	9.87	9.07	9.5	0.376	9.48	4.15028	1.39271e-06
	isoform_127703	0.76	0	0	14.54	14.31	10.32	0.253	13.056	4.88723	7.63671e-08
	isoform_127720	0	0	0	6.33	5.99	5.44	0	5.92	5.06475	3.54562e-05
	isoform_127726	0	0.31	0	18.4	13.12	5.92	0.103	12.48	5.06277	3.42704e-06
	isoform_127759	0	0	0	9.3	4.37	4.8	0	6.156	4.79891	0.000186474
	isoform_127784	0	0	0	10.84	10.52	8.17	0	9.843	5.665	7.92296e-07
	isoform_127823	0.35	0	0.38	14.65	8.84	10.98	0.243	11.49	4.66244	4.94197e-07
	isoform_127845	0.85	0	0	14.84	10.24	11.45	0.283	12.176	4.52834	4.28722e-07
	isoform_127858	0.83	0.43	0	14.41	15.22	17.13	0.42	15.586	4.79264	5.30461e-09
	isoform_12788	0	0	0	1.23	1.1	1.85	0	1.393	6.21325	2.18424e-08
	isoform_127891	1.87	1.66	1.95	61	58.68	52.18	1.826	57.286	4.68131	6.03248e-28
	isoform_127934	0	0.64	1.91	25.87	37.94	27.8	0.85	30.536	4.88053	1.64998e-07
	isoform_127938	0.43	0	0.39	6.94	3.67	4.77	0.273	5.126	3.58116	0.000960104
	isoform_12794	4.85	5.49	2.25	19.11	21.79	12.48	4.196	17.793	1.8406	0.000696494
	isoform_127951	0	0	0	5.37	5.6	5.55	0	5.506	4.92619	7.8244e-05
	isoform_12796	0	0	0	1.16	0.62	0.38	0	0.72	5.28951	1.61991e-05
	isoform_127978	0	0	0.35	9.34	4.16	5.91	0.116	6.47	4.33152	0.000144764
	isoform_127983	0.36	0.22	0	6.92	5.88	5.41	0.193	6.07	4.35572	6.76297e-05
	isoform_127997	0	0	0	11.06	3.89	2.62	0	5.856	4.61491	0.000634165
	isoform_128018	0	0.52	0	14.96	9.57	13.69	0.173	12.74	4.56346	2.43568e-05
	isoform_128106	0.76	0	0	26.17	22.28	21.74	0.253	23.396	5.63929	1.87199e-11
	isoform_12811	0	0	0	0.45	1.01	0.86	0	0.773	5.42145	6.88329e-06
	isoform_128138	0.93	0.54	0.91	22.53	22.46	29.88	0.793	24.956	4.39342	3.10373e-09
	isoform_128182	0	0	0	11.62	12.31	5.18	0	9.703	5.42673	6.05224e-06
	isoform_128200	0	0	0	5.78	3.74	9.28	0	6.266	4.87029	0.000154169
	isoform_128227	0	0.43	0	4.65	4.78	5.24	0.143	4.89	4.03852	0.000446871
	isoform_128233	0.81	2.55	0.83	62.67	32.91	41.53	1.396	45.703	4.478	6.72689e-11
	isoform_128253	1.1	1.33	0	20.68	12.75	14.28	0.81	15.903	3.8453	2.33132e-06
	isoform_128287	0.52	0	0	6.72	3.88	4.45	0.173	5.016	3.98279	0.000749114
	isoform_128317	0	0.43	0.42	12.74	6.44	9.71	0.283	9.63	4.44394	5.69123e-06
	isoform_128362	0.6	0	0.6	5.81	7.06	4.14	0.4	5.67	3.67687	0.000514733
	isoform_128385	0	0	0	11.48	7.9	1.83	0	7.07	4.63937	0.000658641
	isoform_128398	0	0	0	25.88	15.09	11.22	0	17.396	6.20832	2.54936e-08
	isoform_128429	0.36	0.39	0	37.68	31.26	19.38	0.25	29.44	5.82933	1.83551e-11
	isoform_128447	0	0.79	0.8	11.37	12.65	4.74	0.53	9.586	3.58438	0.00033851
	isoform_128448	0	0	0	4.54	4.23	6.98	0	5.25	4.72379	0.000259303
	isoform_128455	0	0	0.9	12.03	5.78	10.44	0.3	9.416	4.15298	0.000110036
	isoform_128499	0.87	0.68	0	7.95	7.21	6.44	0.516	7.2	3.43398	7.22471e-05
	isoform_128508	1.16	2.27	0.54	40.37	33.27	44.19	1.323	39.276	4.33783	9.6558e-11
	isoform_128517	0.43	0.86	0	26.96	28.87	16.06	0.43	23.963	5.23028	2.73477e-10
	isoform_128557	0	0.66	1.49	56.83	41.63	45.37	0.716	47.943	5.51847	3.5351e-14
	isoform_128609	1.42	0	0.95	13.51	16.08	13.76	0.79	14.45	3.82814	6.66599e-07
	isoform_128648	0	0	0	8.88	4.67	4.83	0	6.126	4.95717	7.89103e-05
	isoform_128661	0	0	0	4.74	17.31	7.78	0	9.943	5.16815	4.45113e-05
	isoform_128684	0	0	0	7.39	4.9	10.19	0	7.493	5.09763	4.06657e-05
	isoform_128727	1.41	3.22	2.73	35.75	21.18	17.02	2.453	24.65	2.92517	4.07717e-06
	isoform_128737	0	0	0	5.56	8.63	3.58	0	5.923	4.86945	0.000136954
	isoform_128739	0	0	3.12	261.01	299.3	139.07	1.04	233.126	6.31146	1.12897e-10
	isoform_128772	0	0	0	5.04	3.16	4.61	0	4.27	4.49656	0.000715849
	isoform_128792	0	0	0.54	7.01	4.26	4.64	0.18	5.303	4.01361	0.000584131
	isoform_12880	1.1	0.95	1.07	3.01	3.16	2.46	1.04	2.876	1.25751	8.07312e-05
	isoform_128815	0.66	0.34	0.32	8.64	4.99	10.14	0.44	7.923	3.49002	0.00015848
	isoform_128817	0	0.6	0.56	61.99	30.25	30.52	0.386	40.92	5.68601	3.02912e-10
	isoform_12885	0	0	0	5.22	1.24	1.31	0	2.59	6.25689	8.90405e-08
	isoform_128854	0	0	0	5.13	7.06	4.09	0	5.426	4.77005	0.000195872
	isoform_128865	0.42	0.94	0.85	6.17	23.81	14.71	0.736	14.896	3.85284	8.37132e-05
	isoform_128879	0	0.37	0	7.78	6.51	5.36	0.123	6.55	4.48914	3.21339e-05
	isoform_128885	0	1.1	0	17.41	17.95	10.6	0.366	15.32	4.48306	1.73268e-06
	isoform_128889	3.02	0.56	7.91	209.45	145.76	122.31	3.83	159.173	4.40351	2.3794e-06
	isoform_128896	0.43	0	0.59	10.15	3.48	9.36	0.34	7.663	3.90492	0.000466739
	isoform_128910	0	0	0	6.62	9.32	9.59	0	8.51	4.91659	9.3004e-05
	isoform_128970	0.57	0.77	0	9.53	8.36	4.29	0.446	7.393	3.54105	0.000514803
	isoform_129018	0.78	0	0	18.82	16.28	10.34	0.26	15.146	4.88054	1.93456e-07
	isoform_129032	0.46	0.82	0	33.13	18.31	14.42	0.426	21.953	4.90035	3.61134e-08
	isoform_129056	0	0	0	85.09	73.49	85.51	0	81.363	7.65373	7.20633e-15
	isoform_129068	0	0.31	0	23.5	16.39	10.67	0.103	16.853	5.59045	2.40527e-08
	isoform_129102	0	0	0	10.2	6.48	5.87	0	7.516	5.11799	2.98018e-05
	isoform_129173	0	0	0	5.41	2.91	8.03	0	5.45	4.57544	0.000623152
	isoform_129197	0.44	0.93	0.45	14.98	11.97	6.6	0.606	11.183	3.72583	2.98206e-05
	isoform_129219	0	0	0.86	6.26	6.12	5.99	0.286	6.123	3.6402	0.000636719
	isoform_129240	0	0	0	7.15	59.55	12.16	0	26.286	5.59661	1.1191e-05
	isoform_129248	0.86	0	0.4	33.97	36.91	27.33	0.42	32.736	5.61577	2.11646e-13
	isoform_12926	0.01	0.14	0	19.02	20.53	15.69	0.05	18.413	7.12909	1.1319e-14
	isoform_129265	0.39	0	0	6.34	3.06	7.48	0.13	5.626	4.11518	0.000699682
	isoform_129279	0	0	0	33.49	33.56	25.47	0	30.84	6.34955	3.85381e-09
	isoform_129295	0	0	0	19.43	2.84	5.2	0	9.156	4.67957	0.000643382
	isoform_129328	0	0	0	5.33	6.63	6	0	5.986	4.86169	0.000114539
	isoform_129369	0	0	0.44	34.45	22.47	17.99	0.146	24.97	5.88126	1.18064e-09
	isoform_129390	0	0	0	15.79	9.58	4.6	0	9.99	4.94811	0.000108984
	isoform_129425	0	0.31	0	9.32	8.28	6.49	0.103	8.03	5.03556	6.69042e-07
	isoform_129469	0	0	0	3.45	26.94	18.65	0	16.346	4.90867	0.000244279
	isoform_129471	0	0	0	5.63	4.39	4.09	0	4.703	4.54861	0.000544046
	isoform_129535	0	0	0	6.94	4.76	3.71	0	5.136	4.60038	0.000448471
	isoform_129568	0.6	1.24	1.14	48.73	36.93	26.59	0.993	37.416	4.7606	1.23148e-12
	isoform_129596	0	0	0	10.65	8.49	7.17	0	8.77	5.34532	6.8067e-06
	isoform_129597	0	0	0.46	14.28	14.93	14.6	0.153	14.603	5.28277	7.71566e-08
	isoform_129617	0	0	0	20.58	27.02	16.43	0	21.343	6.32154	6.60952e-09
	isoform_129640	0	0	0.47	12.19	8.88	10.27	0.156	10.446	4.77503	4.6104e-06
	isoform_129679	0	0	0	10.45	6.86	9.12	0	8.81	5.17742	2.0484e-05
	isoform_129682	0	0	0	15.19	7.53	3.58	0	8.766	5.00665	9.78224e-05
	isoform_129694	0.84	0	0	29.88	12.32	10.2	0.28	17.466	4.69029	1.20143e-05
	isoform_129696	1.52	1.47	1.07	23.25	21.42	20.2	1.353	21.623	3.56554	9.51595e-11
	isoform_129716	1.06	1.24	0.55	13.7	10.55	8.94	0.95	11.063	3.31993	1.28664e-05
	isoform_129745	0	0.68	0.54	14.92	21.7	16.87	0.406	17.83	4.83302	1.20372e-07
	isoform_129755	0.38	0	0	9.37	7.1	8.2	0.126	8.223	4.56025	1.94409e-05
	isoform_129775	0	0	0.49	14.55	9.82	8.43	0.163	10.933	4.81442	4.46382e-06
	isoform_129794	1.17	0	0	48.11	34.1	18.95	0.39	33.72	5.15533	1.0844e-07
	isoform_129858	0	0	0.84	22.45	27.66	26.95	0.28	25.686	5.65493	4.92144e-11
	isoform_129894	1.1	0.72	1.47	22.93	19.59	27.1	1.096	23.206	3.98746	2.72261e-10
	isoform_129970	0.45	1.45	0.9	14.37	9.98	8.38	0.933	10.91	3.24556	4.24978e-05
	isoform_129973	0	0	0	53.92	36.86	26.66	0	39.146	6.63098	5.8954e-10
	isoform_129980	0.96	0	0.45	23.73	15.89	15.01	0.47	18.21	4.64752	3.77752e-08
	isoform_129981	0.76	0.8	1.86	26.79	11.09	8.74	1.14	15.54	3.08713	0.000766349
	isoform_130024	0	0	0.54	9.24	7.56	4.63	0.18	7.143	4.18036	0.000288345
	isoform_130042	0.41	0	0.37	15.27	13.05	7.14	0.26	11.82	4.57206	2.21961e-06
	isoform_130061	0	0	0	18.06	17.04	11.42	0	15.506	5.65266	9.30148e-07
	isoform_130099	0.42	0.86	0.82	21.56	23.05	26.54	0.7	23.716	4.52574	2.44328e-10
	isoform_130107	0	0	0.94	10.11	13.12	12.04	0.313	11.756	4.36453	7.70272e-06
	isoform_130126	0	0	1.06	11.93	8.35	8.07	0.353	9.45	4.06507	5.8128e-05
	isoform_13013	0	0.03	0	10.83	9.11	8.19	0.01	9.376	8.16942	3.17258e-23
	isoform_130168	1.03	1.03	1.95	31.73	23.66	26.44	1.336	27.276	3.80747	3.02876e-09
	isoform_130193	1.23	0.19	0	24.55	11.86	8.2	0.473	14.87	3.97117	0.000559728
	isoform_130265	1.72	3.72	3.55	110.55	86.42	105.84	2.996	100.936	4.70037	1.35066e-21
	isoform_130313	0	0	0	6.28	10.04	6.26	0	7.526	4.78295	0.000188071
	isoform_130346	4.23	1.97	3.03	29.21	23.18	14.08	3.076	22.156	2.48803	0.00011762
	isoform_130391	0.77	0	0.34	17.13	5.55	11.8	0.37	11.493	4.10998	0.000345467
	isoform_130425	0.36	0	0	8.96	6.57	5.14	0.12	6.89	4.82526	0.000144464
	isoform_130433	0	0	0	19.99	8.79	10.06	0	12.946	5.37102	8.44766e-06
	isoform_130462	2.42	0.5	0.48	12.81	22.62	37.44	1.133	24.29	3.68445	0.000234712
	isoform_130484	0.49	0.53	0.49	38.18	30.89	26.99	0.503	32.02	5.43207	1.15779e-12
	isoform_130503	0.47	0	0.46	9.62	6.06	6.03	0.31	7.236	3.68381	0.00044878
	isoform_130536	0	1.87	0.56	19.94	22.91	7.75	0.81	16.866	3.61906	0.000657333
	isoform_130540	0.58	0	0.66	25.98	8.5	11.35	0.413	15.276	4.44901	2.4269e-05
	isoform_130541	0	0	0	10.32	10.31	2.71	0	7.78	4.63101	0.000557223
	isoform_130579	0.5	0	0	103.17	55.86	33.36	0.166	64.13	6.64373	1.34335e-11
	isoform_130626	0	0.47	0.44	18.05	7.85	6.49	0.303	10.796	4.00995	0.000234813
	isoform_130663	0	0	0	6.8	3.68	6.22	0	5.566	4.4879	0.000785879
	isoform_130711	0.53	0.65	0	9.4	16.35	16.09	0.393	13.946	4.47591	5.24951e-06
	isoform_130733	0	0.59	0.57	21.29	12.5	11.46	0.386	15.083	4.2492	1.68844e-05
	isoform_130752	0	1.12	0.51	56.2	31.37	34.94	0.543	40.836	5.42671	4.00347e-11
	isoform_130786	5.24	3.35	3.25	140.88	124.57	84.14	3.946	116.53	4.47941	1.37523e-20
	isoform_130856	0	0	0	12.78	11.2	9.46	0	11.146	5.4249	3.96044e-06
	isoform_130857	0.48	0	0.51	17.18	12.15	7.18	0.33	12.17	4.23577	2.95063e-05
	isoform_130867	0	0	0	7.15	5.17	5.54	0	5.953	4.58412	0.000457678
	isoform_130895	3.94	0.99	3.34	65.79	68.22	46.43	2.756	60.146	4.04689	7.23388e-11
	isoform_130935	0	0	0	6.8	7.7	9.65	0	8.05	4.97352	6.66945e-05
	isoform_130936	0	0	0	16.62	12.16	11.57	0	13.45	5.6974	6.64581e-07
	isoform_130954	0.1	0	0	6.91	6.51	5.28	0.033	6.233	4.6853	0.000274405
	isoform_130973	3.67	0	1.04	142.01	70.3	114.32	1.57	108.876	5.07871	1.10855e-07
	isoform_130974	0	0	0	15.1	11.44	13.25	0	13.263	5.60426	1.2461e-06
	isoform_130991	0	0.65	0	23.51	6.92	15.27	0.216	15.233	4.7166	3.63774e-05
	isoform_131002	3.74	3.22	3.65	147.17	141.55	97.92	3.536	128.88	4.829	1.24474e-29
	isoform_131057	0.48	0.48	0.96	9.9	7.24	14.27	0.64	10.47	3.39485	0.00036439
	isoform_131087	1.02	0	0	12.75	12.78	7.69	0.34	11.073	4.07281	7.95717e-05
	isoform_131102	0.44	0.89	0.99	33.85	11.98	10.57	0.773	18.8	3.76849	6.78345e-05
	isoform_131106	1.07	0.53	0	59.86	35.8	31.87	0.533	42.51	5.56342	1.15935e-11
	isoform_131121	1.44	0.55	1.53	49.73	27.33	37.4	1.173	38.153	4.53286	5.53403e-11
	isoform_131135	0	0	0.32	11.34	7.69	10.82	0.106	9.95	5.16344	2.20135e-05
	isoform_131159	0.33	0	0.25	15.96	16.79	7.64	0.193	13.463	5.13212	1.05981e-06
	isoform_131274	0	0.47	0	11.03	6.57	7.79	0.156	8.463	4.18807	0.00023188
	isoform_131285	0.54	0	0.89	13.83	14.61	6.73	0.476	11.723	3.71237	0.000197349
	isoform_131328	0.06	1.43	1.43	20.41	12.2	14.2	0.973	15.603	3.36655	8.02213e-05
	isoform_131350	0	0.67	2.01	14.49	17.61	20.09	0.893	17.396	3.69675	6.65383e-05
	isoform_131392	0	0	0	10.53	12.16	12.09	0	11.593	5.31964	8.04028e-06
	isoform_131542	1.26	0	0	23.11	71.9	20.99	0.42	38.666	5.28264	2.72211e-06
	isoform_131618	1.64	0.61	4.48	44	31.87	21.39	2.243	32.42	3.21212	0.000390545
	isoform_131634	0	0	0	10.55	10.98	9.91	0	10.48	5.3176	7.74418e-06
	isoform_131821	0	0	0.05	11.03	7.14	4.63	0.016	7.6	4.62188	0.000441526
	isoform_131878	0	0	0	17.73	8.64	6.23	0	10.866	4.86518	0.000156897
	isoform_131980	0.41	0	0	17.68	20.44	11.99	0.136	16.703	5.56503	1.81037e-06
	isoform_131984	0	0	0	18.39	16.32	7.87	0	14.193	5.26602	1.53719e-05
	isoform_13199	1.77	2.22	2.23	13.82	11.02	6.27	2.073	10.37	2.05366	6.71092e-06
	isoform_132032	0.58	0	0	21.4	8.23	21.55	0.193	17.06	4.70502	3.3516e-05
	isoform_132043	6.03	0.56	3.61	121.02	122.18	68.25	3.4	103.816	4.05118	4.60807e-05
	isoform_132145	1.22	0.71	0	19.42	10.84	17.48	0.643	15.913	3.94268	3.10415e-05
	isoform_132146	0	0	0	13.11	6.11	12.07	0	10.43	4.85148	0.000149427
	isoform_132152	0.54	0	0.56	18.76	10.9	11.91	0.366	13.856	4.12707	3.36305e-05
	isoform_132214	0.64	0.63	1.87	31.07	20.26	37.27	1.046	29.533	4.37216	5.7243e-08
	isoform_132455	0.61	0.58	0	24.28	15.56	5.18	0.396	15.006	3.89002	0.000921085
	isoform_132607	1.31	0.66	0	24.76	19.51	11.29	0.656	18.52	4.1621	8.46558e-06
	isoform_132620	0	0	0	5.73	11.79	12.05	0	9.856	4.74703	0.000272242
	isoform_132648	2.02	0	0.33	14.62	12.27	14.26	0.783	13.716	3.53169	0.000714637
	isoform_132666	0	0.87	0	36.39	24.14	20.12	0.29	26.883	5.53294	2.11629e-08
	isoform_13284	2.5	1.7	1.65	8.68	14.92	10.36	1.95	11.32	2.30044	9.14653e-08
	isoform_133240	0	0.26	0	2.45	2.39	2.02	0.086	2.286	3.96861	2.70392e-05
	isoform_133338	0.14	0.03	0.22	2.08	1.64	1.28	0.13	1.666	3.28768	5.07634e-05
	isoform_133373	0	0	0	0.99	1.57	1.05	0	1.203	5.30139	1.02116e-05
	isoform_133397	0	0	0	2.68	1.35	2.54	0	2.19	6.45705	3.65375e-09
	isoform_13351	0	0	0	0.81	1.53	2.9	0	1.746	6.05005	2.36827e-07
	isoform_13360	0	0	0	6.12	3.46	2.66	0	4.08	7.33215	1.31709e-12
	isoform_133631	0	0	0	0.52	1.34	0.61	0	0.823	4.92801	0.000118554
	isoform_133633	0	0	0	1.25	1.02	0.95	0	1.073	4.86586	0.000109481
	isoform_133671	0	0	0	1.47	1.11	1.48	0	1.353	4.68661	0.00028684
	isoform_133715	0	0	0	1.49	1.86	2.77	0	2.04	5.78735	5.59825e-07
	isoform_133734	0	0	0	1.54	1.61	0.95	0	1.366	4.9729	6.54103e-05
	isoform_133797	0	0	0	0.89	2.31	2.6	0	1.933	5.10136	5.50198e-05
	isoform_133994	0	0	0	2.71	6.43	5.36	0	4.833	6.3525	1.2519e-08
	isoform_134024	0.21	0.4	0.2	3.72	3.04	1.74	0.27	2.833	3.05406	2.26304e-07
	isoform_13410	0	0	0	1.04	1.46	1.21	0	1.236	6.14789	2.46905e-08
	isoform_134112	0	0	0	2.64	2.46	2.04	0	2.38	5.94998	9.39897e-08
	isoform_134179	0	0	0	1.37	4.17	3.61	0	3.05	4.66568	0.000475565
	isoform_134236	0	0	0	3.54	3.74	4.74	0	4.006	5.57202	1.74702e-06
	isoform_134294	0	0	0	14.78	12.26	1.18	0	9.406	6.96442	2.73719e-09
	isoform_134344	0	0	0	2.22	2.11	1.51	0	1.946	5.12703	2.57136e-05
	isoform_13437	2.26	2.4	1.88	7.97	8.57	5.52	2.18	7.353	1.54613	3.85836e-07
	isoform_13458	1.23	0.83	0.72	4.83	2.65	5.98	0.926	4.486	2.03029	0.000730938
	isoform_13463	0.14	0.35	0.21	4.58	4.37	3.69	0.233	4.213	3.90381	3.85998e-18
	isoform_134727	0	0.28	0	3.04	2.16	2.03	0.093	2.41	3.95183	0.000766217
	isoform_134876	0	0	0	2.07	2.5	2.75	0	2.44	4.82218	0.000144778
	isoform_135187	0	0	0.07	2.79	2.09	2.32	0.023	2.4	6.04105	1.17101e-14
	isoform_135260	0	0	0	2.39	4.47	2.66	0	3.173	6.19381	2.68374e-08
	isoform_135386	0	0	0	4.91	5.85	4.25	0	5.003	6.70041	1.85584e-10
	isoform_135423	0.1	0	0	4.79	1.57	4.08	0.033	3.48	4.97558	7.68346e-06
	isoform_135431	0	0	0	0.38	0.73	0.43	0	0.513	5.13643	3.11083e-05
	isoform_135708	0	0	0	1.73	1.85	3.52	0	2.366	4.46347	0.000998794
	isoform_13576	0	0	0	26.67	11.48	17.37	0	18.506	9.16262	3.11544e-22
	isoform_13578	0	0	0	4.01	2.33	2.65	0	2.996	7.16578	3.12628e-12
	isoform_135794	0.29	0.35	0.07	3.11	2.22	1.8	0.236	2.376	3.03082	5.91468e-06
	isoform_135803	0	0	0	7.78	4	3.21	0	4.996	5.96906	1.76772e-07
	isoform_135829	0	0.18	0.18	3.43	2.79	1.58	0.12	2.6	3.76799	1.49856e-05
	isoform_13598	0.1	0	0.07	0.81	0.55	1.09	0.056	0.816	3.30706	0.000585897
	isoform_13599	0	0	0	7.02	9.33	22.43	0	12.926	8.33726	5.65897e-16
	isoform_136253	0.06	0.16	0.02	1.01	0.73	0.87	0.08	0.87	3.1248	0.000332437
	isoform_136262	0	0	0	2.26	2.8	2.39	0	2.483	4.52606	0.000601877
	isoform_136271	0	0	0	2.07	1.51	1.11	0	1.563	5.1318	2.78713e-05
	isoform_136359	0	0	0	7.35	8.5	5.19	0	7.013	7.81293	2.00705e-15
	isoform_136375	0	0	0	1.81	4.68	6.53	0	4.34	5.65721	2.80974e-06
	isoform_13645	0.25	0.07	0	17.82	7.19	13.95	0.106	12.986	5.70863	8.55031e-09
	isoform_136539	0	0	0	4.16	1.12	6.34	0	3.873	6.1981	1.55985e-07
	isoform_136659	1.33	2.89	1.67	15.93	14.55	20.05	1.963	16.843	2.84272	2.80369e-09
	isoform_136662	0	0	0	6.2	2.98	3	0	4.06	5.97393	1.5121e-07
	isoform_13668	0	0	0	18.28	11.72	21.51	0	17.17	9.12339	2.19459e-22
	isoform_137055	0	0	0	1.99	2.45	4.23	0	2.89	5.07271	5.1443e-05
	isoform_137121	0	0	0	1.83	4.37	5.33	0	3.843	6.42935	1.13441e-08
	isoform_137174	0.49	0.91	0.9	9.55	4.98	3.3	0.766	5.943	2.6314	0.000283292
	isoform_137252	0	0	0	1.77	2.55	3.45	0	2.59	6.14508	4.49609e-08
	isoform_13742	0	0	0	1.95	5.71	3.22	0	3.626	7.06056	5.52624e-11
	isoform_137505	0.59	0.37	0.49	3.1	2.73	3.58	0.483	3.136	2.49395	3.39117e-06
	isoform_137631	2.2	1.94	2.17	30.34	31.79	30.93	2.103	31.02	3.66692	9.18041e-62
	isoform_137641	0	0	0	1.96	1.04	1.4	0	1.466	6.03929	7.34531e-08
	isoform_137677	0.28	0	0	2.93	2.65	2.31	0.093	2.63	4.34082	5.46572e-06
	isoform_137712	0	0	0	1.65	1.51	1.45	0	1.536	6.07729	3.38732e-08
	isoform_137750	0	0	0	1.33	1.55	0.82	0	1.233	5.96207	1.25877e-07
	isoform_13785	0	0	0	1.88	7.09	1.56	0	3.51	6.63398	7.88803e-09
	isoform_138141	0	0	0	1.34	1.26	0.93	0	1.176	5.20407	1.62628e-05
	isoform_138153	1.2	1.68	1.36	5.12	6.35	5.52	1.413	5.663	1.8083	3.53509e-05
	isoform_138180	0	0	0	32.71	15.1	13.92	0	20.576	7.83091	1.1103e-14
	isoform_138183	0	0	0	1.24	1.14	2.04	0	1.473	5.28633	1.376e-05
	isoform_138189	1.16	1.36	1.29	5.9	3.86	6.07	1.27	5.276	1.84776	1.20322e-05
	isoform_138276	0	0	0	1.76	0.18	0.64	0	0.86	4.94451	0.00021523
	isoform_138418	0.74	0.69	0.58	6.92	7.79	5.68	0.67	6.796	2.98769	0.000127595
	isoform_13862	0	0	0	5.74	2.31	2.37	0	3.473	7.04571	4.14188e-11
	isoform_138630	0	0	0	1.21	0.84	0.26	0	0.77	5.17612	4.26218e-05
	isoform_13873	0	0	0	12.46	6.97	0.62	0	6.683	6.47728	1.1349e-07
	isoform_138773	0	0	0	24.3	8.04	5.99	0	12.776	5.90247	6.80859e-07
	isoform_138829	0	0	0	3.13	2.06	3.07	0	2.753	6.66487	3.50865e-10
	isoform_138926	0.04	0	0	14.13	10.66	8.85	0.013	11.213	7.95511	5.98128e-21
	isoform_139025	0.34	0.39	0.03	5.15	2.7	2.3	0.253	3.383	3.24136	0.000945584
	isoform_139047	0	0	0	8.68	3.95	5.75	0	6.126	6.37393	6.98367e-09
	isoform_139077	0	0	0	7.55	3.92	4.3	0	5.256	4.62441	0.000419641
	isoform_139401	0	0	0	0.58	1.47	1.42	0	1.156	5.0147	7.54527e-05
	isoform_139406	0	0	0	4.72	2.56	2.66	0	3.313	6.09056	5.20684e-08
	isoform_139449	0	0	0	4.27	1.89	3.1	0	3.086	5.07219	4.45389e-05
	isoform_13945	3.71	8.77	5.8	52.87	64.24	64.64	6.093	60.583	3.02888	1.63179e-10
	isoform_139496	0.05	0.09	0	1.02	1.99	1.49	0.046	1.5	4.20306	6.95527e-06
	isoform_13974	0	0	0	2.08	0.6	0.26	0	0.98	5.08842	0.000105284
	isoform_139767	0	0	0	4.53	6.32	4.92	0	5.256	6.62219	4.36736e-10
	isoform_139919	0	0	0.71	9.35	3.7	7.8	0.236	6.95	3.86571	0.00087053
	isoform_13992	0	0	0	2.8	12.1	5.13	0	6.676	7.44561	6.63508e-12
	isoform_139997	0	0.05	0	2.77	0.82	1.96	0.016	1.85	4.9794	8.4184e-06
	isoform_140030	0	0	0	0.42	1.92	1.88	0	1.406	4.85991	0.000238443
	isoform_140098	0	0	0	1.1	0.86	0.87	0	0.943	4.4178	0.000990034
	isoform_140134	0	0	0	0.84	0.65	0.94	0	0.81	5.11259	2.92807e-05
	isoform_140161	0.69	0.46	0.5	8.92	6.12	7.86	0.55	7.633	3.50132	1.84766e-10
	isoform_140199	0	0	0	1.17	1.33	1.13	0	1.21	5.64515	9.04376e-07
	isoform_140289	1.39	1.63	0.99	6.37	7.89	6.69	1.336	6.983	2.18582	1.21841e-12
	isoform_140336	0	0	0	2.71	1.11	1.88	0	1.9	5.49094	4.22055e-06
	isoform_14041	0	0	0	4.7	3.52	2.26	0	3.493	7.25417	1.83995e-12
	isoform_140520	0	0	0	1	1.11	0.42	0	0.843	5.07612	5.09707e-05
	isoform_14053	0	0	0	9.71	7.65	1.95	0	6.436	7.40177	9.0949e-12
	isoform_140621	0	0	0	0.79	0.79	0.67	0	0.75	5.2627	1.08807e-05
	isoform_14073	0	0	0	3.78	5.07	0.26	0	3.036	5.78463	5.68571e-06
	isoform_14087	0.96	0.44	0.81	6.25	8.16	4.74	0.736	6.383	2.82085	2.31195e-08
	isoform_141114	1.62	0.66	0.95	5.89	5.53	4.5	1.076	5.306	2.07409	6.29917e-05
	isoform_141144	0.58	0.64	1.03	8.44	8.35	8.56	0.75	8.45	3.22667	2.96481e-15
	isoform_141201	0	0	0	6.78	4.22	4.09	0	5.03	6.98584	1.77517e-11
[truncated: 8,154 more rows]

## Sheet: Supplementary Table 7
Supplementary Table 7 Correlation between 12 gene modules and "gametophyte area", "PPFD levels", "presence/absence of light"
gene module	gametophyte area		PPFD levels		presence/absence of light
	Correlation	P-value	Correlation	P-value	Correlation	P-value
Green	-0.6	0.04	-0.41	0.2	0.98	7e-08
Pink	-0.56	0.06	-0.3	0.4	0.56	0.06
Purple	-0.21	0.5	0.48	0.1	0.29	0.4
Greenyellow	-0.14	0.7	0.49	0.1	-0.31	0.3
Magenta	-0.2	0.5	0.5	0.1	0.25	0.4
Turquoise	0.18	0.6	0.99	4e-10	-0.32	0.3
Black	0.21	0.5	-0.47	0.1	-0.62	0.03
Blue	-0.66	0.02	-0.46	0.1	0.11	0.7
Yellow	0.93	1e-05	0.56	0.06	-0.62	0.03
Brown	0.75	0.005	-0.43	0.2	-0.42	0.2
Red	0.29	0.4	-0.59	0.04	0.33	0.3
Grey	-0.18	0.6	0.067	0.8	0.35	0.3

## Sheet: Supplementary Table 8
Supplementary Table 8 GO annotations of the green, black, brown, yellow, and turquoise module genes
Module	ID	GO Term	Level 2	Level 1
green	isoform_309892	[P]GO:0008643//carbohydrate transport;GO:0008645//hexose transmembrane transport;GO:0046323//glucose import;GO:0051234//establishment of localization;GO:1904659//glucose transmembrane transport;GO:0009987//cellular process;GO:0071702//organic substance transport;GO:0055085//transmembrane transport;GO:0051179//localization;GO:0006810//transport;GO:0015749//monosaccharide transmembrane transport;GO…	[C]cellular anatomical entity;[P]localization;cellular process;[F]transporter activity;	cellular_component;molecular_function;biological_process
	isoform_113106	[C]GO:0031224//intrinsic component of membrane;GO:0110165//cellular anatomical entity;GO:0016020//membrane;GO:0016021//integral component of membrane;	[C]cellular anatomical entity;	cellular_component
	isoform_83060	[P]GO:0050896//response to stimulus;GO:0051716//cellular response to stimulus;GO:0007154//cell communication;GO:0007165//signal transduction;GO:0023052//signaling;GO:0009987//cellular process;GO:0035556//intracellular signal transduction;GO:0019932//second-messenger-mediated signaling;GO:0019722//calcium-mediated signaling;GO:0050789//regulation of biological process;GO:0065007//biological regula…	[C]cellular anatomical entity;[P]signaling;cellular process;response to stimulus;biological regulation;	biological_process;cellular_component
	isoform_53421
	isoform_3376	[F]GO:0009881//photoreceptor activity;GO:0009882//blue light photoreceptor activity;GO:0038023//signaling receptor activity;GO:0060089//molecular transducer activity;	[F]molecular transducer activity;	molecular_function
	isoform_349308
	isoform_84270	[C]GO:0031224//intrinsic component of membrane;GO:0016020//membrane;GO:0110165//cellular anatomical entity;GO:0016021//integral component of membrane;	[C]cellular anatomical entity;	cellular_component
	isoform_97567
	isoform_125281
	isoform_229800	[C]GO:0110165//cellular anatomical entity;GO:0033647//host intracellular organelle;GO:0043229//intracellular organelle;GO:0043227//membrane-bounded organelle;GO:0033643//host cell part;GO:0043657//host cell;GO:0043226//organelle;GO:0033646//host intracellular part;GO:0043656//host intracellular region;GO:0043231//intracellular membrane-bounded organelle;GO:0042025//host cell nucleus;GO:0033648//h…	[C]intracellular;cellular anatomical entity;[F]binding;transcription regulator activity;	cellular_component;molecular_function
	isoform_13840	[F]GO:0003723//RNA binding;GO:0003676//nucleic acid binding;GO:1901363//heterocyclic compound binding;GO:0005488//binding;GO:0097159//organic cyclic compound binding;	[F]binding;	molecular_function
	isoform_4902
	isoform_220820	[F]GO:0003824//catalytic activity;GO:0016758//transferase activity, transferring hexosyl groups;GO:0016740//transferase activity;GO:0016757//transferase activity, transferring glycosyl groups;	[F]catalytic activity;	molecular_function
	isoform_14975	[P]GO:0006810//transport;GO:0051179//localization;GO:0055085//transmembrane transport;GO:0051234//establishment of localization;GO:0009987//cellular process;[C]GO:0016020//membrane;GO:0016021//integral component of membrane;GO:0110165//cellular anatomical entity;GO:0031224//intrinsic component of membrane;	[C]cellular anatomical entity;[P]localization;cellular process;	cellular_component;biological_process
	isoform_62094	[C]GO:0110165//cellular anatomical entity;GO:0016020//membrane;GO:0016021//integral component of membrane;GO:0031224//intrinsic component of membrane;	[C]cellular anatomical entity;	cellular_component
	isoform_177205	[F]GO:0016859//cis-trans isomerase activity;GO:0003755//peptidyl-prolyl cis-trans isomerase activity;GO:0140096//catalytic activity, acting on a protein;GO:0016853//isomerase activity;GO:0003824//catalytic activity;	[F]catalytic activity;	molecular_function
	isoform_212897	[F]GO:0016701//oxidoreductase activity, acting on single donors with incorporation of molecular oxygen;GO:0043167//ion binding;GO:0051213//dioxygenase activity;GO:0016491//oxidoreductase activity;GO:0016702//oxidoreductase activity, acting on single donors with incorporation of molecular oxygen, incorporation of two atoms of oxygen;GO:0046872//metal ion binding;GO:0003824//catalytic activity;GO:0…	[F]catalytic activity;binding;	molecular_function
	isoform_21985	[P]GO:0051234//establishment of localization;GO:0006810//transport;GO:0008643//carbohydrate transport;GO:0051179//localization;GO:0071702//organic substance transport;[C]GO:0016020//membrane;GO:0110165//cellular anatomical entity;GO:0031224//intrinsic component of membrane;GO:0016021//integral component of membrane;[F]GO:0022857//transmembrane transporter activity;GO:0005215//transporter activity;	[C]cellular anatomical entity;[P]localization;[F]transporter activity;	molecular_function;biological_process;cellular_component
	isoform_57692	[F]GO:0003824//catalytic activity;GO:0016872//intramolecular lyase activity;GO:0016853//isomerase activity;	[F]catalytic activity;	molecular_function
	isoform_55773	[F]GO:0043167//ion binding;GO:0005488//binding;GO:0003824//catalytic activity;GO:0043169//cation binding;GO:0046872//metal ion binding;GO:0016491//oxidoreductase activity;	[F]catalytic activity;binding;	molecular_function
	isoform_62802	[P]GO:0065008//regulation of biological quality;GO:0050789//regulation of biological process;GO:0009987//cellular process;GO:0045454//cell redox homeostasis;GO:0050794//regulation of cellular process;GO:0019725//cellular homeostasis;GO:0065007//biological regulation;GO:0042592//homeostatic process;	[P]biological regulation;cellular process;	biological_process
	isoform_25839	[C]GO:0043227//membrane-bounded organelle;GO:0043231//intracellular membrane-bounded organelle;GO:0005622//intracellular;GO:0043226//organelle;GO:0043229//intracellular organelle;GO:0110165//cellular anatomical entity;[F]GO:0016758//transferase activity, transferring hexosyl groups;GO:0008194//UDP-glycosyltransferase activity;GO:0016757//transferase activity, transferring glycosyl groups;GO:00800…	[C]intracellular;cellular anatomical entity;[F]catalytic activity;	molecular_function;cellular_component
	isoform_31934	[P]GO:0065007//biological regulation;GO:0009451//RNA modification;GO:0043170//macromolecule metabolic process;GO:0051171//regulation of nitrogen compound metabolic process;GO:0000381//regulation of alternative mRNA splicing, via spliceosome;GO:0032259//methylation;GO:0044260//cellular macromolecule metabolic process;GO:0006139//nucleobase-containing compound metabolic process;GO:0071704//organic …	[C]intracellular;cellular anatomical entity;[P]metabolic process;cellular process;biological regulation;	cellular_component;biological_process
	isoform_49774	[P]GO:0044237//cellular metabolic process;GO:0050896//response to stimulus;GO:0008152//metabolic process;GO:0044248//cellular catabolic process;GO:0006950//response to stress;GO:0042743//hydrogen peroxide metabolic process;GO:0009987//cellular process;GO:0042744//hydrogen peroxide catabolic process;GO:0009056//catabolic process;GO:0006979//response to oxidative stress;GO:0072593//reactive oxygen …	[C]cellular anatomical entity;[P]cellular process;response to stimulus;metabolic process;[F]antioxidant activity;catalytic activity;binding;	biological_process;cellular_component;molecular_function
	isoform_17292	[P]GO:0051179//localization;GO:0051641//cellular localization;GO:0071702//organic substance transport;GO:0009987//cellular process;GO:0010876//lipid localization;GO:0032365//intracellular lipid transport;GO:0046907//intracellular transport;GO:0051234//establishment of localization;GO:0006869//lipid transport;GO:0033036//macromolecule localization;GO:0051649//establishment of localization in cell;…	[C]cellular anatomical entity;intracellular;[P]cellular process;localization;	biological_process;cellular_component
	isoform_161584	[F]GO:0016787//hydrolase activity;GO:0003824//catalytic activity;	[F]catalytic activity;	molecular_function
	isoform_247212	[F]GO:0003824//catalytic activity;GO:0016787//hydrolase activity;	[F]catalytic activity;	molecular_function
	isoform_218940
	isoform_44050	[P]GO:0043170//macromolecule metabolic process;GO:0019538//protein metabolic process;GO:0044267//cellular protein metabolic process;GO:0006468//protein phosphorylation;GO:0044238//primary metabolic process;GO:0006807//nitrogen compound metabolic process;GO:0006796//phosphate-containing compound metabolic process;GO:1901564//organonitrogen compound metabolic process;GO:0036211//protein modificatio…	[C]cellular anatomical entity;[P]metabolic process;cellular process;[F]molecular transducer activity;binding;catalytic activity;	cellular_component;biological_process;molecular_function
	isoform_6597
	isoform_101650	[C]GO:0031224//intrinsic component of membrane;GO:0110165//cellular anatomical entity;GO:0016020//membrane;GO:0016021//integral component of membrane;	[C]cellular anatomical entity;	cellular_component
	isoform_22459	[C]GO:0110165//cellular anatomical entity;GO:0016020//membrane;GO:0031224//intrinsic component of membrane;GO:0016021//integral component of membrane;[F]GO:0003824//catalytic activity;GO:0046906//tetrapyrrole binding;GO:1901363//heterocyclic compound binding;GO:0043169//cation binding;GO:0016491//oxidoreductase activity;GO:0005488//binding;GO:0046872//metal ion binding;GO:0097159//organic cyclic …	[C]cellular anatomical entity;[F]catalytic activity;binding;	cellular_component;molecular_function
	isoform_32547	[F]GO:0016740//transferase activity;GO:0003824//catalytic activity;GO:0016757//transferase activity, transferring glycosyl groups;GO:0016758//transferase activity, transferring hexosyl groups;	[F]catalytic activity;	molecular_function
	isoform_339794	[C]GO:0016020//membrane;GO:0031224//intrinsic component of membrane;GO:0016021//integral component of membrane;GO:0110165//cellular anatomical entity;[F]GO:0005215//transporter activity;GO:0022857//transmembrane transporter activity;	[C]cellular anatomical entity;[F]transporter activity;	molecular_function;cellular_component
	isoform_108002	[P]GO:0008104//protein localization;GO:0072594//establishment of protein localization to organelle;GO:0042886//amide transport;GO:0072598//protein localization to chloroplast;GO:0033365//protein localization to organelle;GO:0071702//organic substance transport;GO:0051234//establishment of localization;GO:0006810//transport;GO:0051179//localization;GO:0033036//macromolecule localization;GO:0071705…	[C]intracellular;cellular anatomical entity;[P]localization;cellular process;[F]catalytic activity;binding;	molecular_function;cellular_component;biological_process
	isoform_134848	[F]GO:0016757//transferase activity, transferring glycosyl groups;GO:0016740//transferase activity;GO:0016758//transferase activity, transferring hexosyl groups;GO:0003824//catalytic activity;	[F]catalytic activity;	molecular_function
	isoform_94125
	isoform_63493	[P]GO:0051801//cytolysis in other organism involved in symbiotic interaction;GO:0044419//interspecies interaction between organisms;GO:0051883//killing of cells in other organism involved in symbiotic interaction;GO:0019836//hemolysis by symbiont of host erythrocytes;GO:0051715//cytolysis in other organism;GO:0009987//cellular process;GO:0001906//cell killing;GO:0001907//killing by symbiont of ho…	[P]cellular process;interspecies interaction between organisms;	biological_process
	isoform_173246	[P]GO:0005976//polysaccharide metabolic process;GO:0009987//cellular process;GO:0071555//cell wall organization;GO:0010393//galacturonan metabolic process;GO:0000272//polysaccharide catabolic process;GO:0071554//cell wall organization or biogenesis;GO:0016052//carbohydrate catabolic process;GO:1901575//organic substance catabolic process;GO:0043170//macromolecule metabolic process;GO:0045490//pec…	[C]cellular anatomical entity;intracellular;[P]metabolic process;cellular process;[F]catalytic activity;	biological_process;molecular_function;cellular_component
[truncated: 10,956 more rows]

## Sheet: Supplementary Table 9
Supplementary Table 9 GO classification statistics of genes in the five modules, green, black, brown, yellow, and turquoise
[truncated: 21 more rows]

[truncated: 15 more sheets: Supplementary Table 10, Supplementary Table 11, Supplementary Table 12, Supplementary Table 13, Supplementary Table 14, Supplementary Table 15, Supplementary Table 16, Supplementary Table 17, Supplementary Table 18, Supplementary Table 19, Supplementary Table 20, Supplementary Table 21, Supplementary Table 22, Supplementary Table 23, Supplementary Table 24]
